# Supplementary material for: IGF2BP3 May Contributes to Lung Tumorigenesis by Regulating the Alternative Splicing of PKM
Source: Front Bioeng Biotechnol. 2020 Sep 2;8:679. doi: 10.3389/fbioe.2020.00679 (PMC7492387; doi:10.3389/fbioe.2020.00679)
Supplement: Supplementary file 1 [file Table_1.xlsx]

## Sheet: Supplementary table 1-Mapping_o
Sample	IGF2BP3_IP_1	IGF2BP3_IP_2	IGF2BP3_input_1	IGF2BP3_input_2
Total reads	24584658	31161027	28556308	27145528
Total mapped	11530362(46.9%)	10049988(32.25%)	21448936(75.11%)	19881725(73.24%)
Total Uniquely mapped	5100846(44.24%)	4567187(45.44%)	13620276(63.5%)	12614194(63.45%)
Total Multiple mapped	6429516(55.76%)	5482801(54.56%)	7828660(36.5%)	7267531(36.55%)
Splice reads	519196(10.18%)	1703478(37.3%)	331586(2.43%)	326683(2.59%)
Nonsplice reads	4581650(89.82%)	2863709(62.7%)	13288690(97.57%)	12287511(97.41%)
rmdup reads	652106(12.78%)	1858597(40.69%)	2082653(15.29%)	1506072(11.94%)
Sense reads	504285(77.33%)	1435262(77.22%)	1451956(69.72%)	1037215(68.87%)
Antisense reads	147821(22.67%)	423335(22.78%)	630697(30.28%)	468857(31.13%)
