# Supplementary material for: IGF2BP3 May Contributes to Lung Tumorigenesis by Regulating the Alternative Splicing of PKM
Source: Front Bioeng Biotechnol. 2020 Sep 2;8:679. doi: 10.3389/fbioe.2020.00679 (PMC7492387; doi:10.3389/fbioe.2020.00679)
Supplement: Supplementary file 2 [file Table_2.xlsx]

## Sheet: Supplementary table 2-peak numb
group	method	rmdup_reads	peak_number	peakreads_number	gene_number
IGF2BP3_IP_1_vs_IGF2BP3_input_1	piranha	652106	2253	55287(8.48%)	1037
IGF2BP3_IP_1_vs_IGF2BP3_input_1	ablife	652106	25001	138822(21.29%)	9200
IGF2BP3_IP_1_vs_IGF2BP3_input_1	cims	534855	28027	79076(14.78%)	8751
IGF2BP3_IP_2_vs_IGF2BP3_input_2	piranha	1858597	7991	219346(11.8%)	2542
IGF2BP3_IP_2_vs_IGF2BP3_input_2	ablife	1858597	52216	456673(24.57%)	13276
IGF2BP3_IP_2_vs_IGF2BP3_input_2	cims	1682957	132672	336808(20.01%)	17102
