# Supplementary material for: IGF2BP3 May Contributes to Lung Tumorigenesis by Regulating the Alternative Splicing of PKM
Source: Front Bioeng Biotechnol. 2020 Sep 2;8:679. doi: 10.3389/fbioe.2020.00679 (PMC7492387; doi:10.3389/fbioe.2020.00679)
Supplement: Supplementary file 3 [file Table_3.xlsx]

## Sheet: Supplementary table 3-overlappe
Sample	ablife	ablife olp cims	ablife olp piranha	ablife olp piranha olp cims	cims	piranha	piranha olp cims
IGF2BP3_IP_1_vs_IGF2BP3_input_1	20594	3156	819	105	22400	1229	67
IGF2BP3_IP_2_vs_IGF2BP3_input_2	37169	7944	3788	991	112324	2082	156
