# Supplementary material for: IGF2BP3 May Contributes to Lung Tumorigenesis by Regulating the Alternative Splicing of PKM
Source: Front Bioeng Biotechnol. 2020 Sep 2;8:679. doi: 10.3389/fbioe.2020.00679 (PMC7492387; doi:10.3389/fbioe.2020.00679)
Supplement: Supplementary file 4 [file Table_4.xlsx]

## Sheet: Supplementary table 6-RNA-seq-q
SampleID	Raw	Clean	Clean Per	Raw base	Clean base	Base Per	Unique Tag	Q20	Q30	GC	DUP
IGF2BP3_1st	70037848	61523454	0.8784	10.5G	8.69G	0.8276	16683074(27.12%)	0.968	0.9127	0.51	0.9385
IGF2BP3_2nd	70107230	61669725	0.8796	10.51G	8.81G	0.8382	19073857(30.93%)	0.9653	0.9054	0.515	0.9215
Ctrl_1st	71940344	63035446	0.8762	10.79G	8.98G	0.8323	18365637(29.14%)	0.9666	0.9094	0.4875	0.9311
Ctrl_2nd	73044204	62916117	0.8613	10.95G	8.96G	0.8183	20839570(33.12%)	0.965	0.9056	0.4875	0.905
