# Supplementary material for: IGF2BP3 May Contributes to Lung Tumorigenesis by Regulating the Alternative Splicing of PKM
Source: Front Bioeng Biotechnol. 2020 Sep 2;8:679. doi: 10.3389/fbioe.2020.00679 (PMC7492387; doi:10.3389/fbioe.2020.00679)
Supplement: Supplementary file 5 [file Table_5.xls]

## Sheet: expressed_gene_RPKM
Gene	IGF2BP3_IP_1	IGF2BP3_IP_2	IGF2BP3_input_1	IGF2BP3_input_2	Symbol	Chr	GeneType	Description						Gene symbol
ENSG00000210082.2	6691.7	3613.74	2651.18	2689.56	MT-RNR2	chrM	Mt_rRNA	mitochondrially encoded 16S RNA						EMC4
ENSG00000211459.2	5605.13	3134.06	2644.89	2646.87	MT-RNR1	chrM	Mt_rRNA	mitochondrially encoded 12S RNA						B9D1
ENSG00000198888.2	2580.95	2506.16	765.44	829.97	MT-ND1	chrM	protein_coding	mitochondrially encoded NADH dehydrogenase 1						COA1
ENSG00000198786.2	2113.21	2106.73	842.92	899.6	MT-ND5	chrM	protein_coding	mitochondrially encoded NADH dehydrogenase 5						RP11-203J24.9
ENSG00000228253.1	1407.55	397.68	322.42	388.12	MT-ATP8	chrM	protein_coding	mitochondrially encoded ATP synthase 8						SEC24C
ENSG00000198886.2	1405.52	1404.45	525.11	564.24	MT-ND4	chrM	protein_coding	mitochondrially encoded NADH dehydrogenase 4						BTF3
ENSG00000034510.5	1072.83	282.04	181.03	194.11	TMSB10	chr2	protein_coding	thymosin beta 10						KCNMA1
ENSG00000198727.2	919.29	1966.84	441.44	425.97	MT-CYB	chrM	protein_coding	mitochondrially encoded cytochrome b						LINC01184
ENSG00000136231.13	720.92	1738.44	230.7	275.28	IGF2BP3	chr7	protein_coding	insulin-like growth factor 2 mRNA binding protein 3						SNHG5
ENSG00000198899.2	680.05	212.53	166.4	178.43	MT-ATP6	chrM	protein_coding	mitochondrially encoded ATP synthase 6						SF1
ENSG00000212907.2	676.39	436.59	197.24	243.68	MT-ND4L	chrM	protein_coding	mitochondrially encoded NADH dehydrogenase 4L						MAN2C1
ENSG00000198938.2	625.92	604.61	172.71	211.73	MT-CO3	chrM	protein_coding	mitochondrially encoded cytochrome c oxidase III						NRG1
ENSG00000198712.1	589.63	366.56	201.47	238.8	MT-CO2	chrM	protein_coding	mitochondrially encoded cytochrome c oxidase II						NFKB2
ENSG00000210049.1	561.56	1576.23	358.43	439.54	MT-TF	chrM	Mt_tRNA	mitochondrially encoded tRNA phenylalanine						ELK1
ENSG00000198840.2	549.58	884.81	188.73	241.8	MT-ND3	chrM	protein_coding	mitochondrially encoded NADH dehydrogenase 3						NBPF9
ENSG00000075624.13	438.37	109.18	53.1	74.12	ACTB	chr7	protein_coding	actin, beta						NR4A1
ENSG00000225813.1	417.06	307.67	243.09	225.03	AC009299.4	chr2	processed_pseudogene	--						CAV1
ENSG00000198763.3	403.24	314.46	104.6	129.99	MT-ND2	chrM	protein_coding	mitochondrially encoded NADH dehydrogenase 2						MAGED2
ENSG00000087074.7	402.4	282.82	44.42	46.63	PPP1R15A	chr19	protein_coding	protein phosphatase 1, regulatory subunit 15A						ZMIZ2
ENSG00000135480.14	394.3	273.93	44.62	67.76	KRT7	chr12	protein_coding	keratin 7, type II						ADAM15
ENSG00000159335.15	369.94	164.44	33.65	57.36	PTMS	chr12	protein_coding	parathymosin						WRAP53
ENSG00000067225.17	366.24	174.47	44.94	61.35	PKM	chr15	protein_coding	pyruvate kinase, muscle						NCOA3
ENSG00000198695.2	359.28	1489.09	178.34	194.77	MT-ND6	chrM	protein_coding	mitochondrially encoded NADH dehydrogenase 6						KLC1
ENSG00000169813.16	347.9	86.83	49.74	86.75	HNRNPF	chr10	protein_coding	heterogeneous nuclear ribonucleoprotein F						SHC1
ENSG00000126709.14	342.16	136.84	36.08	43.75	IFI6	chr1	protein_coding	interferon, alpha-inducible protein 6						YY1AP1
ENSG00000184009.9	341.42	109.56	50.51	79.95	ACTG1	chr17	protein_coding	actin gamma 1						RBMS1
ENSG00000198804.2	322.21	292.75	160.05	170.95	MT-CO1	chrM	protein_coding	mitochondrially encoded cytochrome c oxidase I						YWHAZ
ENSG00000111640.14	301.32	105.72	34.76	48.37	GAPDH	chr12	protein_coding	glyceraldehyde-3-phosphate dehydrogenase						FCF1
ENSG00000187244.10	294.63	162.67	34.58	46.07	BCAM	chr19	protein_coding	basal cell adhesion molecule (Lutheran blood group)						DMTN
ENSG00000087086.13	291.68	111.53	37.19	51.42	FTL	chr19	protein_coding	ferritin, light polypeptide						PSMF1
ENSG00000074800.13	285.54	46.77	30.97	51.39	ENO1	chr1	protein_coding	enolase 1, (alpha)						STYXL1
ENSG00000251562.7	278.67	199.42	87.37	76.45	MALAT1	chr11	lincRNA	metastasis associated lung adenocarcinoma transcript 1 (non-protein coding)						PLD3
ENSG00000142534.6	257.41	29.46	26.87	46.64	RPS11	chr19	protein_coding	ribosomal protein S11						PSPC1
ENSG00000142676.12	251.55	109.48	29.54	34.56	RPL11	chr1	protein_coding	ribosomal protein L11						NDUFA10
ENSG00000167996.15	248.47	143.08	27.91	50.92	FTH1	chr11	protein_coding	ferritin, heavy polypeptide 1						CSNK1E
ENSG00000161016.15	248.12	41.19	28.8	39.83	RPL8	chr8	protein_coding	ribosomal protein L8						SYNPO2
ENSG00000163191.5	240.09	227.35	40.42	36.89	S100A11	chr1	protein_coding	S100 calcium binding protein A11						FCHSD1
ENSG00000202198.1	231.65	105.66	75.43	94.28	RN7SK	chr6	misc_RNA	RNA, 7SK small nuclear						HNRNPDL
ENSG00000280827.1	225.86	8.34	14.89	46.32	AC055736.1	chr12	miRNA	--						ZSWIM8
ENSG00000254772.9	216.48	83.73	21.75	29.65	EEF1G	chr11	protein_coding	eukaryotic translation elongation factor 1 gamma						CA5BP1
ENSG00000111057.10	215.25	38.03	27.25	36.36	KRT18	chr12	protein_coding	keratin 18, type I						MYO9B
ENSG00000281512.1	209.61	15.48	0	4.78	Z98744.2	chr6	miRNA	--						RUFY1
ENSG00000199631.1	198.45	56.97	90.38	31.25	SNORD33	chr19	snoRNA	small nucleolar RNA, C/D box 33						GLRX3
ENSG00000281052.1	195.77	0	17.03	42.38	U91328.1	chr6	miRNA	--						STAU1
ENSG00000166598.12	194.24	86.98	27.89	22.77	HSP90B1	chr12	protein_coding	heat shock protein 90kDa beta (Grp94), member 1						SOD2
ENSG00000108518.7	190.5	74.33	26.24	30.8	PFN1	chr17	protein_coding	profilin 1						VEGFA
ENSG00000165092.12	189.87	55.13	27.33	34.02	ALDH1A1	chr9	protein_coding	aldehyde dehydrogenase 1 family, member A1						RHBDD2
ENSG00000137309.19	189.13	77.23	25.17	27.68	HMGA1	chr6	protein_coding	high mobility group AT-hook 1						COL4A3BP
ENSG00000136942.14	187.77	35.94	21.38	34.49	RPL35	chr9	protein_coding	ribosomal protein L35						ZNF438
ENSG00000164332.7	182.71	33.96	27.7	33.59	UBLCP1	chr5	protein_coding	ubiquitin-like domain containing CTD phosphatase 1						SMARCA4
ENSG00000132510.10	181.84	104.67	15.81	22.16	KDM6B	chr17	protein_coding	lysine (K)-specific demethylase 6B						GLYR1
ENSG00000275468.1	181.58	163.9	22.22	22.87	LLNLR-304A6.2	chr19	processed_pseudogene	--						LUC7L
ENSG00000142657.20	177.35	59.94	20.63	27.12	PGD	chr1	protein_coding	phosphogluconate dehydrogenase						MDK
ENSG00000198918.7	175.91	134.17	22.75	34.77	RPL39	chrX	protein_coding	ribosomal protein L39						UBE2I
ENSG00000105193.8	175.13	24.42	18.28	29.16	RPS16	chr19	protein_coding	ribosomal protein S16						BLOC1S2
ENSG00000177600.8	174.58	102.09	18.22	32.01	RPLP2	chr11	protein_coding	ribosomal protein, large, P2						PKM
ENSG00000179218.13	174.06	70.97	29.52	32.1	CALR	chr19	protein_coding	calreticulin						RAB3GAP1
ENSG00000205426.10	172.51	34.03	18.17	30.29	KRT81	chr12	protein_coding	keratin 81, type II						PDLIM5
ENSG00000108298.9	168.87	52.56	23.03	35.38	RPL19	chr17	protein_coding	ribosomal protein L19						EIF5A
ENSG00000139289.13	161.92	124.62	19.99	26.91	PHLDA1	chr12	protein_coding	pleckstrin homology-like domain, family A, member 1						N4BP2L2
ENSG00000196498.13	160	139.82	15.87	20.27	NCOR2	chr12	protein_coding	nuclear receptor corepressor 2						GOLGA2P7
ENSG00000178209.14	159.48	106.03	11.29	14.41	PLEC	chr8	protein_coding	plectin
ENSG00000105323.16	158.69	95.08	23.29	31.41	HNRNPUL1	chr19	protein_coding	heterogeneous nuclear ribonucleoprotein U-like 1
ENSG00000265864.1	157.28	131.06	12.31	25.54	AC092117.2	chr16	miRNA	--
ENSG00000197956.9	155.7	55.27	17.01	21.95	S100A6	chr1	protein_coding	S100 calcium binding protein A6
ENSG00000267748.4	153.93	128.4	9.09	17.61	CTB-102L5.4	chr19	protein_coding	--
ENSG00000198034.10	152.75	23.27	20.77	36.11	RPS4X	chrX	protein_coding	ribosomal protein S4, X-linked
ENSG00000170421.11	149.29	34.03	12.92	24.43	KRT8	chr12	protein_coding	keratin 8, type II
ENSG00000085662.13	146.93	43.91	22.83	18.38	AKR1B1	chr7	protein_coding	aldo-keto reductase family 1, member B1 (aldose reductase)
ENSG00000075785.12	146.18	38.59	19.89	28.1	RAB7A	chr3	protein_coding	RAB7A, member RAS oncogene family
ENSG00000182774.10	141.48	31.49	18.82	20.09	RPS17	chr15	protein_coding	ribosomal protein S17
ENSG00000099860.8	138.78	53.87	8.01	8.52	GADD45B	chr19	protein_coding	growth arrest and DNA-damage-inducible, beta
ENSG00000005884.17	137.1	103.25	14.93	15.49	ITGA3	chr17	protein_coding	integrin, alpha 3 (antigen CD49C, alpha 3 subunit of VLA-3 receptor)
ENSG00000177469.12	135	83.63	10.54	16.48	PTRF	chr17	protein_coding	polymerase I and transcript release factor
ENSG00000196924.14	133.97	90.41	16.24	18.87	FLNA	chrX	protein_coding	filamin A, alpha
ENSG00000175550.7	129.47	102.46	10.36	8.1	DRAP1	chr11	protein_coding	DR1-associated protein 1 (negative cofactor 2 alpha)
ENSG00000137154.12	126.88	38.34	15.78	24.71	RPS6	chr9	protein_coding	ribosomal protein S6
ENSG00000198467.13	126.39	68.65	18.47	27.16	TPM2	chr9	protein_coding	tropomyosin 2 (beta)
ENSG00000166794.4	126.25	43.3	13.77	23.34	PPIB	chr15	protein_coding	peptidylprolyl isomerase B (cyclophilin B)
ENSG00000167978.16	125.22	109.12	15.84	15.06	SRRM2	chr16	protein_coding	serine/arginine repetitive matrix 2
ENSG00000026025.13	124.92	118.64	25.63	38.86	VIM	chr10	protein_coding	vimentin
ENSG00000204628.11	123.63	44.53	18.97	19.5	GNB2L1	chr5	protein_coding	guanine nucleotide binding protein (G protein), beta polypeptide 2-like 1
ENSG00000172270.18	122.41	73.39	9.9	13.1	BSG	chr19	protein_coding	basigin (Ok blood group)
ENSG00000111676.14	119.61	132.23	16.83	13.81	ATN1	chr12	protein_coding	atrophin 1
ENSG00000172809.12	119.54	57.41	14.73	27.15	RPL38	chr17	protein_coding	ribosomal protein L38
ENSG00000229732.1	119.2	9.04	13.11	40.45	AC019349.5	chr17	antisense	--
ENSG00000141753.6	118.5	110.05	15.71	22.03	IGFBP4	chr17	protein_coding	insulin-like growth factor binding protein 4
ENSG00000167658.15	117.77	50.68	10.93	17.84	EEF2	chr19	protein_coding	eukaryotic translation elongation factor 2
ENSG00000106211.8	117.18	69.54	9.97	15.03	HSPB1	chr7	protein_coding	heat shock 27kDa protein 1
ENSG00000238531.1	116.47	13.62	0	0	SNORD105B	chr19	snoRNA	small nucleolar RNA, C/D box 105B
ENSG00000105438.8	114.52	61.84	16.28	22.86	KDELR1	chr19	protein_coding	KDEL (Lys-Asp-Glu-Leu) endoplasmic reticulum protein retention receptor 1
ENSG00000209582.1	113.59	47.83	49.79	9.84	SNORA48	chr17	snoRNA	small nucleolar RNA, H/ACA box 48
ENSG00000141582.14	112.82	46.25	7.75	17.7	CBX4	chr17	protein_coding	chromobox homolog 4
ENSG00000130402.11	112.78	86.29	13.45	16.59	ACTN4	chr19	protein_coding	actinin, alpha 4
ENSG00000210077.1	111.12	23.39	368.82	144.34	MT-TV	chrM	Mt_tRNA	mitochondrially encoded tRNA valine
ENSG00000254537.1	110.1	37.25	51.71	34.05	RP1-130L23.1	chr11	processed_pseudogene	--
ENSG00000181222.14	110.1	127.54	17.58	20.62	POLR2A	chr17	protein_coding	polymerase (RNA) II (DNA directed) polypeptide A, 220kDa
ENSG00000063177.12	109.15	27.78	15.08	12.51	RPL18	chr19	protein_coding	ribosomal protein L18
ENSG00000125534.9	108.61	14.79	6.09	14.04	PPDPF	chr20	protein_coding	pancreatic progenitor cell differentiation and proliferation factor
ENSG00000109971.13	107.95	18.94	11.21	17.96	HSPA8	chr11	protein_coding	heat shock 70kDa protein 8
ENSG00000163931.15	106.65	34.05	16.93	18.6	TKT	chr3	protein_coding	transketolase
ENSG00000168653.10	106.34	4.91	6.13	14.54	NDUFS5	chr1	protein_coding	NADH dehydrogenase (ubiquinone) Fe-S protein 5, 15kDa (NADH-coenzyme Q reductase)
ENSG00000126934.13	106.12	54.61	8.86	7.66	MAP2K2	chr19	protein_coding	mitogen-activated protein kinase kinase 2
ENSG00000197451.10	105.65	21.1	16.29	26.74	HNRNPAB	chr5	protein_coding	heterogeneous nuclear ribonucleoprotein A/B
ENSG00000039523.17	104.28	66.22	12.1	14.06	FAM65A	chr16	protein_coding	family with sequence similarity 65, member A
ENSG00000156482.10	103.65	19.01	8.85	19.38	RPL30	chr8	protein_coding	ribosomal protein L30
ENSG00000185650.9	103.49	111.54	17.17	16.9	ZFP36L1	chr14	protein_coding	ZFP36 ring finger protein-like 1
ENSG00000141867.17	103.46	86.88	11.36	14.32	BRD4	chr19	protein_coding	bromodomain containing 4
ENSG00000175592.8	103.34	99.71	19.83	13.71	FOSL1	chr11	protein_coding	FOS-like antigen 1
ENSG00000182718.16	100.82	19.97	10.95	14.43	ANXA2	chr15	protein_coding	annexin A2
ENSG00000251726.1	100.56	17.64	0	0	RNU7-41P	chr14	snRNA	RNA, U7 small nuclear 41 pseudogene
ENSG00000115053.15	98.46	56.02	16.31	19.42	NCL	chr2	protein_coding	nucleolin
ENSG00000111321.10	97.3	47.66	15.23	15.05	LTBR	chr12	protein_coding	lymphotoxin beta receptor (TNFR superfamily, member 3)
ENSG00000116871.15	96.65	40.69	5.65	9.67	MAP7D1	chr1	protein_coding	MAP7 domain containing 1
ENSG00000170515.13	95.3	65.23	10.98	23.79	PA2G4	chr12	protein_coding	proliferation-associated 2G4, 38kDa
ENSG00000172216.5	94.86	30.26	6.38	9.84	CEBPB	chr20	protein_coding	CCAAT/enhancer binding protein (C/EBP), beta
ENSG00000108602.17	94.44	59.6	13.4	20.89	ALDH3A1	chr17	protein_coding	aldehyde dehydrogenase 3 family, member A1
ENSG00000079432.7	93.58	78.91	8.88	12.64	CIC	chr19	protein_coding	capicua transcriptional repressor
ENSG00000131746.12	92	54.51	10.27	11.59	TNS4	chr17	protein_coding	tensin 4
ENSG00000269900.3	91.55	60.23	222.16	146.17	RMRP	chr9	lincRNA	RNA component of mitochondrial RNA processing endoribonuclease
ENSG00000186174.12	91.48	82.71	9.49	14.72	BCL9L	chr11	protein_coding	B-cell CLL/lymphoma 9-like
ENSG00000187608.8	91.16	14.28	12.74	9.87	ISG15	chr1	protein_coding	ISG15 ubiquitin-like modifier
ENSG00000100316.15	91.01	26.42	10.48	14.49	RPL3	chr22	protein_coding	ribosomal protein L3
ENSG00000168488.18	90	59.88	11.49	14.09	ATXN2L	chr16	protein_coding	ataxin 2-like
ENSG00000068079.7	89.77	26.32	6.55	12.78	IFI35	chr17	protein_coding	interferon-induced protein 35
ENSG00000197747.8	88.99	33.79	12.21	11.08	S100A10	chr1	protein_coding	S100 calcium binding protein A10
ENSG00000210176.1	88.9	155.95	41.75	19.25	MT-TH	chrM	Mt_tRNA	mitochondrially encoded tRNA histidine
ENSG00000210194.1	88.9	15.6	48.71	0	MT-TE	chrM	Mt_tRNA	mitochondrially encoded tRNA glutamic acid
ENSG00000102858.12	88.87	34.9	9.15	9.49	MGRN1	chr16	protein_coding	mahogunin ring finger 1, E3 ubiquitin protein ligase
ENSG00000176788.8	88.32	30.44	11.26	9.14	BASP1	chr5	protein_coding	brain abundant, membrane attached signal protein 1
ENSG00000108953.16	86.79	31.41	6.21	8.58	YWHAE	chr17	protein_coding	tyrosine 3-monooxygenase/tryptophan 5-monooxygenase activation protein, epsilon
ENSG00000171223.5	86.79	31.93	6.33	6.2	JUNB	chr19	protein_coding	jun B proto-oncogene
ENSG00000140750.16	86.4	58.92	9.3	15.16	ARHGAP17	chr16	protein_coding	Rho GTPase activating protein 17
ENSG00000161011.19	86.03	71.2	10.91	12.99	SQSTM1	chr5	protein_coding	sequestosome 1
ENSG00000103187.7	85.7	27.44	5.99	16.21	COTL1	chr16	protein_coding	coactosin-like F-actin binding protein 1
ENSG00000275996.1	85.19	29.89	13.34	55.33	SNORD27	chr11	snoRNA	small nucleolar RNA, C/D box 27
ENSG00000167460.14	85.19	24.38	10.16	8.56	TPM4	chr19	protein_coding	tropomyosin 4
ENSG00000119335.16	84.87	20.27	5.29	10.39	SET	chr9	protein_coding	SET nuclear proto-oncogene
ENSG00000106366.8	84.13	70.33	8.73	14.36	SERPINE1	chr7	protein_coding	serpin peptidase inhibitor, clade E (nexin, plasminogen activator inhibitor type 1), member 1
ENSG00000199744.1	84.03	0	19.73	0	SNORD36A	chr9	snoRNA	small nucleolar RNA, C/D box 36A
ENSG00000106853.16	83.88	13.16	9.27	12.39	PTGR1	chr9	protein_coding	prostaglandin reductase 1
ENSG00000126461.14	82.98	35.24	4.79	6.63	SCAF1	chr19	protein_coding	SR-related CTD-associated factor 1
ENSG00000198074.9	82.94	22.33	4.83	15.03	AKR1B10	chr7	protein_coding	aldo-keto reductase family 1, member B10 (aldose reductase)
ENSG00000274735.1	82.15	9.61	17.15	35.57	FP236383.3	chr21	miRNA	--
ENSG00000221116.1	81.79	0	6.4	0	SNORD110	chr20	snoRNA	small nucleolar RNA, C/D box 110
ENSG00000105372.6	81.51	40.44	11.17	15.17	RPS19	chr19	protein_coding	ribosomal protein S19
ENSG00000163739.4	81.08	35.31	13.13	15.13	CXCL1	chr4	protein_coding	chemokine (C-X-C motif) ligand 1 (melanoma growth stimulating activity, alpha)
ENSG00000072110.13	80.67	49.37	11.3	13.88	ACTN1	chr14	protein_coding	actinin, alpha 1
ENSG00000073792.15	80.56	21.8	8.16	7.81	IGF2BP2	chr3	protein_coding	insulin-like growth factor 2 mRNA binding protein 2
ENSG00000125826.19	79.94	81.04	3.22	6.16	RBCK1	chr20	protein_coding	RanBP-type and C3HC4-type zinc finger containing 1
ENSG00000100345.20	79.69	98.28	11.41	13.7	MYH9	chr22	protein_coding	myosin, heavy chain 9, non-muscle
ENSG00000172757.12	79.55	18.83	7.91	14.21	CFL1	chr11	protein_coding	cofilin 1 (non-muscle)
ENSG00000141522.11	78.88	71.07	13.4	20.55	ARHGDIA	chr17	protein_coding	Rho GDP dissociation inhibitor (GDI) alpha
ENSG00000177732.7	76.61	20.41	12.94	18.44	SOX12	chr20	protein_coding	SRY (sex determining region Y)-box 12
ENSG00000074071.13	76.31	61.27	0.92	12.71	MRPS34	chr16	protein_coding	mitochondrial ribosomal protein S34
ENSG00000109920.12	75.67	56.08	6.89	4.01	FNBP4	chr11	protein_coding	formin binding protein 4
ENSG00000131469.12	75.58	27.48	15.92	25.58	RPL27	chr17	protein_coding	ribosomal protein L27
ENSG00000149925.16	75.38	26.7	9.81	10.56	ALDOA	chr16	protein_coding	aldolase A, fructose-bisphosphate
ENSG00000185624.14	75.35	54.73	12.72	9.43	P4HB	chr17	protein_coding	prolyl 4-hydroxylase, beta polypeptide
ENSG00000184260.5	74.71	12.42	14.77	28.94	HIST2H2AC	chr1	protein_coding	histone cluster 2, H2ac
ENSG00000008517.16	73.76	45.05	11.41	13.8	IL32	chr16	protein_coding	interleukin 32
ENSG00000205542.10	72.85	45.76	8.73	18.69	TMSB4X	chrX	protein_coding	thymosin beta 4, X-linked
ENSG00000160211.15	72.03	47.36	8.69	9.47	G6PD	chrX	protein_coding	glucose-6-phosphate dehydrogenase
ENSG00000251357.4	72	14.34	6.7	10.95	AP000350.10	chr22	protein_coding	--
ENSG00000108561.8	71.79	8.69	8.91	5.89	C1QBP	chr17	protein_coding	complement component 1, q subcomponent binding protein
ENSG00000103257.8	71.21	68.97	9.94	11.72	SLC7A5	chr16	protein_coding	solute carrier family 7 (amino acid transporter light chain, L system), member 5
ENSG00000188229.5	71.19	19.39	7.92	6.49	TUBB4B	chr9	protein_coding	tubulin, beta 4B class IVb
ENSG00000145741.15	70.8	34.1	9.77	11.43	BTF3	chr5	protein_coding	basic transcription factor 3
ENSG00000170004.16	69.21	37.06	8.83	7.97	CHD3	chr17	protein_coding	chromodomain helicase DNA binding protein 3
ENSG00000125733.17	68.41	32.77	5.4	7.73	TRIP10	chr19	protein_coding	thyroid hormone receptor interactor 10
ENSG00000100941.8	68.16	28.81	9.77	10.31	PNN	chr14	protein_coding	pinin, desmosome associated protein
ENSG00000143321.18	68.13	29.11	7.91	12.37	HDGF	chr1	protein_coding	hepatoma-derived growth factor
ENSG00000142937.11	67.88	20.76	7.63	15.83	RPS8	chr1	protein_coding	ribosomal protein S8
ENSG00000063244.12	67.16	26.57	6.48	14.43	U2AF2	chr19	protein_coding	U2 small nuclear RNA auxiliary factor 2
ENSG00000177700.5	67.05	17.49	5.92	11.91	POLR2L	chr11	protein_coding	polymerase (RNA) II (DNA directed) polypeptide L, 7.6kDa
ENSG00000105202.7	66.9	27.62	5.75	20.45	FBL	chr19	protein_coding	fibrillarin
ENSG00000114270.15	66.79	33.18	4.97	3.15	COL7A1	chr3	protein_coding	collagen, type VII, alpha 1
ENSG00000011052.21	66.73	17.34	3.87	11.77	NME2	chr17	protein_coding	NME/NM23 nucleoside diphosphate kinase 2
ENSG00000110955.8	66.71	9.65	4.44	12.64	ATP5B	chr12	protein_coding	ATP synthase, H+ transporting, mitochondrial F1 complex, beta polypeptide
ENSG00000115306.15	66.31	70.29	14.18	13.92	SPTBN1	chr2	protein_coding	spectrin, beta, non-erythrocytic 1
ENSG00000105722.9	65.79	46.94	10.47	9.02	ERF	chr19	protein_coding	Ets2 repressor factor
ENSG00000070444.14	65.69	29.29	5.29	6.25	MNT	chr17	protein_coding	MAX network transcriptional repressor
ENSG00000070756.13	65.56	44.62	10.2	9.34	PABPC1	chr8	protein_coding	poly(A) binding protein, cytoplasmic 1
ENSG00000269968.1	65.41	26.77	0	4.72	RP5-940J5.9	chr12	antisense	--
ENSG00000263301.1	65.06	8.15	4.37	4.02	RP11-104H15.8	chr17	antisense	--
ENSG00000117450.13	64.92	13.32	13.81	15.38	PRDX1	chr1	protein_coding	peroxiredoxin 1
ENSG00000202474.1	64.43	9.04	28.24	16.74	RNA5SP283	chr9	rRNA	RNA, 5S ribosomal pseudogene 283
ENSG00000113758.13	64.18	42.51	4.19	7.88	DBN1	chr5	protein_coding	drebrin 1
ENSG00000197728.9	63.52	32.75	4.87	8.42	RPS26	chr12	protein_coding	ribosomal protein S26
ENSG00000155506.16	62.78	47.97	6.92	7.55	LARP1	chr5	protein_coding	La ribonucleoprotein domain family, member 1
ENSG00000067182.7	62.33	48.62	9.52	6.69	TNFRSF1A	chr12	protein_coding	tumor necrosis factor receptor superfamily, member 1A
ENSG00000154277.12	62.03	12.19	6.6	11.82	UCHL1	chr4	protein_coding	ubiquitin carboxyl-terminal esterase L1 (ubiquitin thiolesterase)
ENSG00000099194.5	61.77	64.92	9.76	8.67	SCD	chr10	protein_coding	stearoyl-CoA desaturase (delta-9-desaturase)
ENSG00000169710.6	61.63	38.15	7.57	7.14	FASN	chr17	protein_coding	fatty acid synthase
ENSG00000277791.4	61.5	6.96	5.59	3.44	PSMB3	chr17	protein_coding	proteasome (prosome, macropain) subunit, beta type, 3
ENSG00000276788.1	61.34	43.04	12.8	17.71	SNORD26	chr11	snoRNA	small nucleolar RNA, C/D box 26
ENSG00000143256.4	61.16	23.84	7.09	7.85	PFDN2	chr1	protein_coding	prefoldin subunit 2
ENSG00000148773.12	60.84	44.77	7.08	10.37	MKI67	chr10	protein_coding	marker of proliferation Ki-67
ENSG00000160932.10	60.74	28.83	10.29	12.69	LY6E	chr8	protein_coding	lymphocyte antigen 6 complex, locus E
ENSG00000092010.14	60.28	10.58	3.93	13.59	PSME1	chr14	protein_coding	proteasome (prosome, macropain) activator subunit 1 (PA28 alpha)
ENSG00000137331.11	59.94	53.57	8.14	9.3	IER3	chr6	protein_coding	immediate early response 3
ENSG00000241468.7	59.72	38.55	17.95	10.34	ATP5J2	chr7	protein_coding	ATP synthase, H+ transporting, mitochondrial Fo complex, subunit F2
ENSG00000124380.10	59.54	19.99	9.85	5.89	SNRNP27	chr2	protein_coding	small nuclear ribonucleoprotein 27kDa (U4/U6.U5)
ENSG00000104529.17	59.12	28.56	4.06	11.22	EEF1D	chr8	protein_coding	eukaryotic translation elongation factor 1 delta (guanine nucleotide exchange protein)
ENSG00000179094.13	59.01	39.93	4.22	4.5	PER1	chr17	protein_coding	period circadian clock 1
ENSG00000187840.4	58.63	20.57	3.77	7.16	EIF4EBP1	chr8	protein_coding	eukaryotic translation initiation factor 4E binding protein 1
ENSG00000275994.1	58.53	16.43	21.99	25.34	SNORA24	chr4	snoRNA	small nucleolar RNA, H/ACA box 24
ENSG00000100813.14	58.45	27.74	4.33	3.91	ACIN1	chr14	protein_coding	apoptotic chromatin condensation inducer 1
ENSG00000142541.16	58.43	14.58	5.29	7.87	RPL13A	chr19	protein_coding	ribosomal protein L13a
ENSG00000178982.9	58.08	15.37	6.06	6.62	EIF3K	chr19	protein_coding	eukaryotic translation initiation factor 3, subunit K
ENSG00000177606.6	58.05	33.13	3.39	8.82	JUN	chr1	protein_coding	jun proto-oncogene
ENSG00000026508.16	57.8	44.24	15.2	10.4	CD44	chr11	protein_coding	CD44 molecule (Indian blood group)
ENSG00000134333.13	57.33	12.87	6.79	9.39	LDHA	chr11	protein_coding	lactate dehydrogenase A
ENSG00000142227.10	57.16	20.63	4.09	2.83	EMP3	chr19	protein_coding	epithelial membrane protein 3
ENSG00000105738.10	56.64	46.28	8	7.23	SIPA1L3	chr19	protein_coding	signal-induced proliferation-associated 1 like 3
ENSG00000197746.13	56.42	57.89	7.83	9.22	PSAP	chr10	protein_coding	prosaposin
ENSG00000111716.12	56.08	11.2	6.96	10.88	LDHB	chr12	protein_coding	lactate dehydrogenase B
ENSG00000117523.15	56.04	52.66	10.14	12.23	PRRC2C	chr1	protein_coding	proline-rich coiled-coil 2C
ENSG00000197958.12	55.72	15.3	18.2	9.44	RPL12	chr9	protein_coding	ribosomal protein L12
ENSG00000174243.9	55.71	19.88	5.47	9.2	DDX23	chr12	protein_coding	DEAD (Asp-Glu-Ala-Asp) box polypeptide 23
ENSG00000096384.19	55.58	9.57	5.8	5.35	HSP90AB1	chr6	protein_coding	heat shock protein 90kDa alpha (cytosolic), class B member 1
ENSG00000105063.18	55.55	40.89	5.12	7.86	PPP6R1	chr19	protein_coding	protein phosphatase 6, regulatory subunit 1
ENSG00000104852.14	55.49	40.56	7.24	12.01	SNRNP70	chr19	protein_coding	small nuclear ribonucleoprotein 70kDa (U1)
ENSG00000104825.16	55.44	32.33	3.38	3.43	NFKBIB	chr19	protein_coding	nuclear factor of kappa light polypeptide gene enhancer in B-cells inhibitor, beta
ENSG00000262814.6	55.19	12.56	5.14	7.75	MRPL12	chr17	protein_coding	mitochondrial ribosomal protein L12
ENSG00000076201.14	54.98	37.35	3.3	4.94	PTPN23	chr3	protein_coding	protein tyrosine phosphatase, non-receptor type 23
ENSG00000187514.14	54.97	15.88	7.09	9.1	PTMA	chr2	protein_coding	prothymosin, alpha
ENSG00000089157.15	54.92	8.6	6.35	7.32	RPLP0	chr12	protein_coding	ribosomal protein, large, P0
ENSG00000105329.9	54.83	25.26	3.64	6.95	TGFB1	chr19	protein_coding	transforming growth factor, beta 1
ENSG00000136810.12	54.7	5.57	3.32	8.4	TXN	chr9	protein_coding	thioredoxin
ENSG00000281272.1	54.38	3.82	0	0	AP003391.1	chr11	miRNA	--
ENSG00000280566.1	54.38	0	3.41	9.42	AC239868.1	chr1	miRNA	--
ENSG00000105373.18	54.19	13.03	4.71	9.56	GLTSCR2	chr19	protein_coding	glioma tumor suppressor candidate region gene 2
ENSG00000125148.6	54.16	48.32	10.17	15.41	MT2A	chr16	protein_coding	metallothionein 2A
ENSG00000120708.16	53.87	28.63	10.52	9.24	TGFBI	chr5	protein_coding	transforming growth factor, beta-induced, 68kDa
ENSG00000130255.12	53.71	34.23	6.18	8.54	RPL36	chr19	protein_coding	ribosomal protein L36
ENSG00000141985.9	53.64	26.3	4.01	8.18	SH3GL1	chr19	protein_coding	SH3-domain GRB2-like 1
ENSG00000116560.10	52.79	32.74	5.77	7.27	SFPQ	chr1	protein_coding	splicing factor proline/glutamine-rich
ENSG00000108679.12	52.37	38.42	10.25	7.47	LGALS3BP	chr17	protein_coding	lectin, galactoside-binding, soluble, 3 binding protein
ENSG00000198900.5	52.1	29.8	7.06	4.97	TOP1	chr20	protein_coding	topoisomerase (DNA) I
ENSG00000109111.14	52.08	65.78	7.1	7.62	SUPT6H	chr17	protein_coding	suppressor of Ty 6 homolog (S. cerevisiae)
ENSG00000134824.13	52.05	31.55	6.27	5.2	FADS2	chr11	protein_coding	fatty acid desaturase 2
ENSG00000145040.3	51.77	29.43	2.59	4.93	UCN2	chr3	protein_coding	urocortin 2
ENSG00000103202.12	51.58	32.14	10.12	7.67	NME4	chr16	protein_coding	NME/NM23 nucleoside diphosphate kinase 4
ENSG00000204673.10	51.44	20.34	2.64	4.36	AKT1S1	chr19	protein_coding	AKT1 substrate 1 (proline-rich)
ENSG00000169714.16	51.42	6.77	2.3	5.57	CNBP	chr3	protein_coding	CCHC-type zinc finger, nucleic acid binding protein
ENSG00000136938.8	51.36	37.51	13.46	10.89	ANP32B	chr9	protein_coding	acidic (leucine-rich) nuclear phosphoprotein 32 family, member B
ENSG00000137818.11	51.24	35.96	4.41	6.66	RPLP1	chr15	protein_coding	ribosomal protein, large, P1
ENSG00000183207.12	51.14	14.19	4.78	4.96	RUVBL2	chr19	protein_coding	RuvB-like AAA ATPase 2
ENSG00000115268.9	51.12	20.02	6.7	8.75	RPS15	chr19	protein_coding	ribosomal protein S15
ENSG00000141858.11	51.02	18.65	5.77	7.98	SAMD1	chr19	protein_coding	sterile alpha motif domain containing 1
ENSG00000156860.15	51.02	30.42	3.79	7.41	FBRS	chr16	protein_coding	fibrosin
ENSG00000140319.10	50.87	7.29	2.93	7.64	SRP14	chr15	protein_coding	signal recognition particle 14kDa (homologous Alu RNA binding protein)
ENSG00000270647.5	50.66	38.97	11.39	14.06	TAF15	chr17	protein_coding	TAF15 RNA polymerase II, TATA box binding protein (TBP)-associated factor, 68kDa
ENSG00000181019.12	50.56	14.98	5.23	10.2	NQO1	chr16	protein_coding	NAD(P)H dehydrogenase, quinone 1
ENSG00000216054.2	50.55	17.74	5.28	7.3	AC019196.1	chr2	miRNA	--
ENSG00000189060.5	50.37	47.74	5.53	8.5	H1F0	chr22	protein_coding	H1 histone family, member 0
ENSG00000130706.12	50.11	21.8	2.51	8.68	ADRM1	chr20	protein_coding	adhesion regulating molecule 1
ENSG00000130811.10	50.05	21.95	3.48	6.02	EIF3G	chr19	protein_coding	eukaryotic translation initiation factor 3, subunit G
ENSG00000110321.15	49.89	21.34	10.81	7.4	EIF4G2	chr11	protein_coding	eukaryotic translation initiation factor 4 gamma, 2
ENSG00000196235.13	49.83	60.27	6.97	9.64	SUPT5H	chr19	protein_coding	suppressor of Ty 5 homolog (S. cerevisiae)
ENSG00000167601.11	49.81	61.11	6.87	9.09	AXL	chr19	protein_coding	AXL receptor tyrosine kinase
ENSG00000167468.16	49.79	20.09	1.56	7.01	GPX4	chr19	protein_coding	glutathione peroxidase 4
ENSG00000126368.5	49.79	79.77	6.76	5.27	NR1D1	chr17	protein_coding	nuclear receptor subfamily 1, group D, member 1
ENSG00000158710.14	49.7	17.44	3.7	4.1	TAGLN2	chr1	protein_coding	transgelin 2
ENSG00000177954.11	49.4	15.07	10.76	17.67	RPS27	chr1	protein_coding	ribosomal protein S27
ENSG00000092820.17	49.25	30.15	7.86	6.27	EZR	chr6	protein_coding	ezrin
ENSG00000126267.8	49.15	10.92	5.13	9.22	COX6B1	chr19	protein_coding	cytochrome c oxidase subunit VIb polypeptide 1 (ubiquitous)
ENSG00000168209.4	49.13	12.31	7.42	11.4	DDIT4	chr10	protein_coding	DNA-damage-inducible transcript 4
ENSG00000167863.11	49.07	10.33	8.45	11.69	ATP5H	chr17	protein_coding	ATP synthase, H+ transporting, mitochondrial Fo complex, subunit d
ENSG00000168298.5	48.79	22.83	17.46	7.04	HIST1H1E	chr6	protein_coding	histone cluster 1, H1e
ENSG00000143641.9	48.55	18.6	4.53	8.35	GALNT2	chr1	protein_coding	polypeptide N-acetylgalactosaminyltransferase 2
ENSG00000130702.13	48.32	37.06	5.84	7.55	LAMA5	chr20	protein_coding	laminin, alpha 5
ENSG00000123349.13	48.3	18.16	4.86	8.96	PFDN5	chr12	protein_coding	prefoldin subunit 5
ENSG00000100823.11	48.27	9.01	2.25	6.67	APEX1	chr14	protein_coding	APEX nuclease (multifunctional DNA repair enzyme) 1
ENSG00000279576.1	48.25	3.39	2.42	13.37	MALAT1	chr11	protein_coding	metastasis associated lung adenocarcinoma transcript 1 (non-protein coding)
ENSG00000111669.14	47.99	11.14	4.42	9.17	TPI1	chr12	protein_coding	triosephosphate isomerase 1
ENSG00000167244.17	47.9	22.2	18.58	20.84	IGF2	chr11	protein_coding	insulin-like growth factor 2
ENSG00000084207.15	47.67	11.15	5.97	5.5	GSTP1	chr11	protein_coding	glutathione S-transferase pi 1
ENSG00000104897.9	47.65	34.81	1.71	7.1	SF3A2	chr19	protein_coding	splicing factor 3a, subunit 2, 66kDa
ENSG00000153187.16	47.56	37.41	9.93	14.5	HNRNPU	chr1	protein_coding	heterogeneous nuclear ribonucleoprotein U (scaffold attachment factor A)
ENSG00000272333.5	47.44	43.84	5.39	7.29	KMT2B	chr19	protein_coding	lysine (K)-specific methyltransferase 2B
ENSG00000160789.19	47.39	25.45	4.79	4.58	LMNA	chr1	protein_coding	lamin A/C
ENSG00000169564.6	47.32	27.06	7.41	5.31	PCBP1	chr2	protein_coding	poly(rC) binding protein 1
ENSG00000278274.1	47.18	20.69	14.77	0	SNORA61	chr1	snoRNA	small nucleolar RNA, H/ACA box 61
ENSG00000122406.12	47.05	11.86	5.98	5.73	RPL5	chr1	protein_coding	ribosomal protein L5
ENSG00000258010.3	47.03	18.78	116.29	116.92	RP11-210M15.1	chr15	antisense	--
ENSG00000277072.4	46.8	24.5	2.03	4.36	STAG3L2	chr7	transcribed_unprocessed_pseudogene	stromal antigen 3-like 2 (pseudogene)
ENSG00000130175.9	46.27	41.74	4.52	5.2	PRKCSH	chr19	protein_coding	protein kinase C substrate 80K-H
ENSG00000164587.11	46.21	25.06	3.16	8.37	RPS14	chr5	protein_coding	ribosomal protein S14
ENSG00000067560.10	45.93	8.43	2.88	3.37	RHOA	chr3	protein_coding	ras homolog family member A
ENSG00000054148.17	45.91	8.59	1.92	3.31	PHPT1	chr9	protein_coding	phosphohistidine phosphatase 1
ENSG00000225091.3	45.78	0	7.17	9.91	SNORA71A	chr20	snoRNA	small nucleolar RNA, H/ACA box 71A
ENSG00000104823.8	45.65	8.39	4.76	10.82	ECH1	chr19	protein_coding	enoyl CoA hydratase 1, peroxisomal
ENSG00000105701.15	45.63	14.08	4.43	5.45	FKBP8	chr19	protein_coding	FK506 binding protein 8, 38kDa
ENSG00000131473.16	45.54	31.46	10.42	7.13	ACLY	chr17	protein_coding	ATP citrate lyase
ENSG00000175768.12	45.5	5.32	2.64	7.3	TOMM5	chr9	protein_coding	translocase of outer mitochondrial membrane 5 homolog (yeast)
ENSG00000136997.14	45.48	28.69	7.52	6.42	MYC	chr8	protein_coding	v-myc avian myelocytomatosis viral oncogene homolog
ENSG00000120738.7	45.45	66.18	7.34	9.73	EGR1	chr5	protein_coding	early growth response 1
ENSG00000188157.13	45.42	31.87	5.52	4.94	AGRN	chr1	protein_coding	agrin
ENSG00000071859.14	45.37	21.09	6.39	6.38	FAM50A	chrX	protein_coding	family with sequence similarity 50, member A
ENSG00000148362.10	45.32	7.95	0.59	0	C9orf142	chr9	protein_coding	chromosome 9 open reading frame 142
ENSG00000130635.15	45.25	31.38	5	3.81	COL5A1	chr9	protein_coding	collagen, type V, alpha 1
ENSG00000275700.4	45.12	35.94	6.28	7.13	AATF	chr17	protein_coding	apoptosis antagonizing transcription factor
ENSG00000238110.1	45.1	15.11	8.99	19.53	RP11-350E12.5	chr9	processed_pseudogene	--
ENSG00000087365.14	45.01	44.77	8.28	11.65	SF3B2	chr11	protein_coding	splicing factor 3b, subunit 2, 145kDa
ENSG00000166710.17	44.95	8.79	5.43	6.12	B2M	chr15	protein_coding	beta-2-microglobulin
ENSG00000103363.14	44.89	10.67	2.27	7.52	TCEB2	chr16	protein_coding	transcription elongation factor B (SIII), polypeptide 2 (18kDa, elongin B)
ENSG00000107223.12	44.73	26.9	4	6.09	EDF1	chr9	protein_coding	endothelial differentiation-related factor 1
ENSG00000122705.16	44.66	21.77	9.32	13.97	CLTA	chr9	protein_coding	clathrin, light chain A
ENSG00000088247.15	44.58	23.73	1.76	5.1	KHSRP	chr19	protein_coding	KH-type splicing regulatory protein
ENSG00000080824.18	44.55	11.76	5.72	5.94	HSP90AA1	chr14	protein_coding	heat shock protein 90kDa alpha (cytosolic), class A member 1
ENSG00000210151.2	44.45	0	0	0	MT-TS1	chrM	Mt_tRNA	mitochondrially encoded tRNA serine 1 (UCN)
ENSG00000064961.18	44.2	40.12	2.41	7.49	HMG20B	chr19	protein_coding	high mobility group 20B
ENSG00000136930.12	43.81	8.24	1.47	6.78	PSMB7	chr9	protein_coding	proteasome (prosome, macropain) subunit, beta type, 7
ENSG00000139718.10	43.71	30.8	5.78	7.27	SETD1B	chr12	protein_coding	SET domain containing 1B
ENSG00000002834.17	43.29	16.63	6.43	6.14	LASP1	chr17	protein_coding	LIM and SH3 protein 1
ENSG00000165502.6	43.17	5.77	5.15	4.45	RPL36AL	chr14	protein_coding	ribosomal protein L36a-like
ENSG00000104805.15	43.11	31.86	5.04	10.7	NUCB1	chr19	protein_coding	nucleobindin 1
ENSG00000125691.12	43.08	6.6	5.43	7.5	RPL23	chr17	protein_coding	ribosomal protein L23
ENSG00000143314.12	43.06	9.88	9.33	2.87	MRPL24	chr1	protein_coding	mitochondrial ribosomal protein L24
ENSG00000257379.1	42.95	20.21	5.81	6.34	RP11-793H13.8	chr12	processed_transcript	--
ENSG00000138834.12	42.78	35.24	3.73	2.23	MAPK8IP3	chr16	protein_coding	mitogen-activated protein kinase 8 interacting protein 3
ENSG00000269352.1	42.74	27.59	5.89	9.62	PTOV1-AS2	chr19	antisense	PTOV1 antisense RNA 2
ENSG00000110700.6	42.73	11.66	6.69	5.14	RPS13	chr11	protein_coding	ribosomal protein S13
ENSG00000277957.1	42.71	17.28	6.28	7.74	SENP3-EIF4A1	chr17	protein_coding	SENP3-EIF4A1 readthrough (NMD candidate)
ENSG00000234745.9	42.62	11.48	1.86	3.43	HLA-B	chr6	protein_coding	major histocompatibility complex, class I, B
ENSG00000251992.1	42.6	7.47	6.67	0	SCARNA17	chr18	scaRNA	small Cajal body-specific RNA 17
ENSG00000153317.14	42.54	55.89	6.36	7.64	ASAP1	chr8	protein_coding	ArfGAP with SH3 domain, ankyrin repeat and PH domain 1
ENSG00000150093.18	42.53	22.32	8.06	6.59	ITGB1	chr10	protein_coding	integrin, beta 1 (fibronectin receptor, beta polypeptide, antigen CD29 includes MDF2, MSK12)
ENSG00000101224.17	42.51	20.34	3.99	7.7	CDC25B	chr20	protein_coding	cell division cycle 25B
ENSG00000177156.10	42.15	17.99	4.28	8.39	TALDO1	chr11	protein_coding	transaldolase 1
ENSG00000069399.12	42.14	45.41	12.02	7.17	BCL3	chr19	protein_coding	B-cell CLL/lymphoma 3
ENSG00000105401.6	41.96	26.43	5.08	1.24	CDC37	chr19	protein_coding	cell division cycle 37
ENSG00000260272.1	41.81	20.2	6.42	5.46	RP11-20I23.1	chr16	protein_coding	--
ENSG00000170027.6	41.71	30.27	3.71	9.21	YWHAG	chr7	protein_coding	tyrosine 3-monooxygenase/tryptophan 5-monooxygenase activation protein, gamma
ENSG00000163463.11	41.67	19.49	4.35	9.62	KRTCAP2	chr1	protein_coding	keratinocyte associated protein 2
ENSG00000202318.1	41.45	0	4.33	5.98	Y_RNA	chr12	misc_RNA	--
ENSG00000145850.8	41.42	62.28	2.47	4.7	TIMD4	chr5	protein_coding	T-cell immunoglobulin and mucin domain containing 4
ENSG00000146674.14	41.35	15.53	9.85	4.29	IGFBP3	chr7	protein_coding	insulin-like growth factor binding protein 3
ENSG00000126247.10	41.35	24.5	8.07	11.15	CAPNS1	chr19	protein_coding	calpain, small subunit 1
ENSG00000148303.16	41.31	10.87	4.31	8.2	RPL7A	chr9	protein_coding	ribosomal protein L7a
ENSG00000239672.7	41.26	3.28	2.44	7.41	NME1	chr17	protein_coding	NME/NM23 nucleoside diphosphate kinase 1
ENSG00000085872.14	41.2	25.33	2.97	3.32	CHERP	chr19	protein_coding	calcium homeostasis endoplasmic reticulum protein
ENSG00000123144.10	41.1	11.65	6.44	3.42	C19orf43	chr19	protein_coding	chromosome 19 open reading frame 43
ENSG00000148143.12	41.1	22.44	3.67	6.27	ZNF462	chr9	protein_coding	zinc finger protein 462
ENSG00000199584.1	41.08	4.8	0	0	Y_RNA	chr12	misc_RNA	--
ENSG00000100097.11	41.08	27.86	6	7.11	LGALS1	chr22	protein_coding	lectin, galactoside-binding, soluble, 1
ENSG00000065000.15	40.95	20.43	3.32	2.36	AP3D1	chr19	protein_coding	adaptor-related protein complex 3, delta 1 subunit
ENSG00000209082.1	40.89	64.56	108.84	61.97	MT-TL1	chrM	Mt_tRNA	mitochondrially encoded tRNA leucine 1 (UUA/G)
ENSG00000281147.1	40.89	28.7	0	17.71	SNORD50A	chr6	snoRNA	small nucleolar RNA, C/D box 50A
ENSG00000083845.8	40.88	38.08	3.49	9.66	RPS5	chr19	protein_coding	ribosomal protein S5
ENSG00000070047.11	40.82	27.18	2.09	3.01	PHRF1	chr11	protein_coding	PHD and ring finger domains 1
ENSG00000196154.11	40.79	13.01	6.97	6.42	S100A4	chr1	protein_coding	S100 calcium binding protein A4
ENSG00000245532.5	40.75	41.85	5.76	6.12	NEAT1	chr11	lincRNA	nuclear paraspeckle assembly transcript 1 (non-protein coding)
ENSG00000174775.16	40.75	11.03	2.19	0	HRAS	chr11	protein_coding	Harvey rat sarcoma viral oncogene homolog
ENSG00000110717.10	40.71	8.84	4.25	3.36	NDUFS8	chr11	protein_coding	NADH dehydrogenase (ubiquinone) Fe-S protein 8, 23kDa (NADH-coenzyme Q reductase)
ENSG00000122566.20	40.08	16.82	9.45	12.17	HNRNPA2B1	chr7	protein_coding	heterogeneous nuclear ribonucleoprotein A2/B1
ENSG00000057019.15	40.05	42.86	8.26	6.14	DCBLD2	chr3	protein_coding	discoidin, CUB and LCCL domain containing 2
ENSG00000265992.1	40.05	28.62	48.32	50.54	ESRG	chr3	sense_intronic	embryonic stem cell related (non-protein coding)
ENSG00000116649.9	39.97	7.22	4.17	11.01	SRM	chr1	protein_coding	spermidine synthase
ENSG00000168003.16	39.87	26.35	7.78	10.26	SLC3A2	chr11	protein_coding	solute carrier family 3 (amino acid transporter heavy chain), member 2
ENSG00000177697.17	39.79	37.99	7.24	7.21	CD151	chr11	protein_coding	CD151 molecule (Raph blood group)
ENSG00000143761.13	39.77	19.09	2.4	7.55	ARF1	chr1	protein_coding	ADP-ribosylation factor 1
ENSG00000116898.11	39.63	11.77	2.86	3.96	MRPS15	chr1	protein_coding	mitochondrial ribosomal protein S15
ENSG00000111786.8	39.58	3.14	1.6	5.53	SRSF9	chr12	protein_coding	serine/arginine-rich splicing factor 9
ENSG00000126432.13	39.5	11.45	3.23	5.2	PRDX5	chr11	protein_coding	peroxiredoxin 5
ENSG00000173812.10	39.39	26.49	3.29	9.1	EIF1	chr17	protein_coding	eukaryotic translation initiation factor 1
ENSG00000168066.20	39.38	38.61	5.88	7.33	SF1	chr11	protein_coding	splicing factor 1
ENSG00000099341.11	39.36	6.81	2.32	5.68	PSMD8	chr19	protein_coding	proteasome (prosome, macropain) 26S subunit, non-ATPase, 8
ENSG00000024422.11	39.35	27.16	5.36	4.82	EHD2	chr19	protein_coding	EH-domain containing 2
ENSG00000167548.14	39.25	48.13	6.31	7.9	KMT2D	chr12	protein_coding	lysine (K)-specific methyltransferase 2D
ENSG00000178952.8	39.24	13.77	3.01	5.45	TUFM	chr16	protein_coding	Tu translation elongation factor, mitochondrial
ENSG00000063169.10	39.23	22.76	3.23	5.01	GLTSCR1	chr19	protein_coding	glioma tumor suppressor candidate region gene 1
ENSG00000141905.17	39.15	25.44	5.04	4.38	NFIC	chr19	protein_coding	nuclear factor I/C (CCAAT-binding transcription factor)
ENSG00000079313.11	39.08	18.52	3.35	6.36	REXO1	chr19	protein_coding	REX1, RNA exonuclease 1 homolog (S. cerevisiae)
ENSG00000160818.16	38.88	25.92	2.68	7.07	GPATCH4	chr1	protein_coding	G patch domain containing 4
ENSG00000160741.16	38.86	29.51	12.71	9.04	CRTC2	chr1	protein_coding	CREB regulated transcription coactivator 2
ENSG00000142599.17	38.83	33.46	6.22	6.18	RERE	chr1	protein_coding	arginine-glutamic acid dipeptide (RE) repeats
ENSG00000099917.17	38.66	39.73	3.84	7.09	MED15	chr22	protein_coding	mediator complex subunit 15
ENSG00000264294.1	38.34	0	12	0	SNORD55	chr1	snoRNA	small nucleolar RNA, C/D box 55
ENSG00000008394.12	38.23	9.51	3.7	13.24	MGST1	chr12	protein_coding	microsomal glutathione S-transferase 1
ENSG00000246705.4	38.1	51.8	2.24	7.22	H2AFJ	chr12	protein_coding	H2A histone family, member J
ENSG00000111145.7	37.93	26.74	3.77	3.63	ELK3	chr12	protein_coding	ELK3, ETS-domain protein (SRF accessory protein 2)
ENSG00000126254.11	37.91	17.1	2.83	7.03	RBM42	chr19	protein_coding	RNA binding motif protein 42
ENSG00000005339.12	37.9	41.54	5.11	5.04	CREBBP	chr16	protein_coding	CREB binding protein
ENSG00000104899.5	37.9	20.68	1.32	0.73	AMH	chr19	protein_coding	anti-Mullerian hormone
ENSG00000128567.16	37.85	37.28	13.45	17.65	PODXL	chr7	protein_coding	podocalyxin-like
ENSG00000111229.15	37.81	5.31	4.74	6.55	ARPC3	chr12	protein_coding	actin related protein 2/3 complex, subunit 3, 21kDa
ENSG00000129562.10	37.76	1.47	3.94	6.36	DAD1	chr14	protein_coding	defender against cell death 1
ENSG00000088038.17	37.76	23.63	4.63	6.81	CNOT3	chr19	protein_coding	CCR4-NOT transcription complex, subunit 3
ENSG00000196139.11	37.71	9.69	2.74	6.42	AKR1C3	chr10	protein_coding	aldo-keto reductase family 1, member C3
ENSG00000184897.5	37.65	15.35	3.5	1.32	H1FX	chr3	protein_coding	H1 histone family, member X
ENSG00000013275.7	37.59	23	1.21	7.51	PSMC4	chr19	protein_coding	proteasome (prosome, macropain) 26S subunit, ATPase, 4
ENSG00000089327.14	37.37	48.62	13.14	9.46	FXYD5	chr19	protein_coding	FXYD domain containing ion transport regulator 5
ENSG00000163468.14	37.27	10.7	3.61	6.75	CCT3	chr1	protein_coding	chaperonin containing TCP1, subunit 3 (gamma)
ENSG00000160752.14	37.24	10.78	1.17	2.02	FDPS	chr1	protein_coding	farnesyl diphosphate synthase
ENSG00000198959.11	37.2	16.13	4.92	6.02	TGM2	chr20	protein_coding	transglutaminase 2
ENSG00000185359.12	37.18	23.19	2.91	4.47	HGS	chr17	protein_coding	hepatocyte growth factor-regulated tyrosine kinase substrate
ENSG00000101361.14	37.06	20.18	3.4	7.19	NOP56	chr20	protein_coding	NOP56 ribonucleoprotein
ENSG00000151929.9	36.98	30.76	6.16	7.75	BAG3	chr10	protein_coding	BCL2-associated athanogene 3
ENSG00000104979.8	36.97	7.33	3.52	4.87	C19orf53	chr19	protein_coding	chromosome 19 open reading frame 53
ENSG00000196262.13	36.9	8.7	3.98	8.38	PPIA	chr7	protein_coding	peptidylprolyl isomerase A (cyclophilin A)
ENSG00000145901.14	36.83	23.92	3.12	2.8	TNIP1	chr5	protein_coding	TNFAIP3 interacting protein 1
ENSG00000188483.7	36.77	12.7	2.48	5.14	IER5L	chr9	protein_coding	immediate early response 5-like
ENSG00000108511.9	36.77	10.16	2.94	1.36	HOXB6	chr17	protein_coding	homeobox B6
ENSG00000149806.10	36.76	8.91	5.48	4.17	FAU	chr11	protein_coding	Finkel-Biskis-Reilly murine sarcoma virus (FBR-MuSV) ubiquitously expressed
ENSG00000070814.17	36.72	19.09	3.19	4.53	TCOF1	chr5	protein_coding	Treacher Collins-Franceschetti syndrome 1
ENSG00000106263.17	36.62	11.97	2.51	3.04	EIF3B	chr7	protein_coding	eukaryotic translation initiation factor 3, subunit B
ENSG00000201675.1	36.51	19.22	17.15	0	SNORD32A	chr19	snoRNA	small nucleolar RNA, C/D box 32A
ENSG00000277478.1	36.51	12.81	34.3	7.9	MIR6165	chr17	miRNA	microRNA 6165
ENSG00000112306.7	36.45	11.08	1.52	11.57	RPS12	chr6	protein_coding	ribosomal protein S12
ENSG00000150991.14	36.44	14.8	2.56	6.56	UBC	chr12	protein_coding	ubiquitin C
ENSG00000126464.13	36.38	42.24	3.87	7.26	PRR12	chr19	protein_coding	proline rich 12
ENSG00000266215.1	36.08	0	0	0	MIR3167	chr11	miRNA	microRNA 3167
ENSG00000179950.13	36.04	15.7	2.72	4.84	PUF60	chr8	protein_coding	poly-U binding splicing factor 60KDa
ENSG00000131389.16	35.99	28.3	4.1	5.96	SLC6A6	chr3	protein_coding	solute carrier family 6 (neurotransmitter transporter), member 6
ENSG00000171858.17	35.98	24.19	4.69	7.79	RPS21	chr20	protein_coding	ribosomal protein S21
ENSG00000099797.11	35.92	15.21	2.33	4.83	TECR	chr19	protein_coding	trans-2,3-enoyl-CoA reductase
ENSG00000149136.7	35.9	18.13	2.38	4.95	SSRP1	chr11	protein_coding	structure specific recognition protein 1
ENSG00000281100.1	35.89	6.97	13.87	13.23	RP11-640L9.2	chr3	TEC	--
ENSG00000146701.11	35.82	20.15	4.63	5.91	MDH2	chr7	protein_coding	malate dehydrogenase 2, NAD (mitochondrial)
ENSG00000185122.10	35.71	16.87	6.67	11	HSF1	chr8	protein_coding	heat shock transcription factor 1
ENSG00000160014.16	35.7	17.12	6.71	13.91	CALM3	chr19	protein_coding	calmodulin 3 (phosphorylase kinase, delta)
ENSG00000221030.1	35.66	0	0	0	AC010930.1	chr11	miRNA	--
ENSG00000127022.14	35.52	46.82	7.02	4.03	CANX	chr5	protein_coding	calnexin
ENSG00000196576.14	35.49	31.63	5.11	5.19	PLXNB2	chr22	protein_coding	plexin B2
ENSG00000201302.1	35.39	16.56	77.56	40.86	SNORA65	chr9	snoRNA	small nucleolar RNA, H/ACA box 65
ENSG00000147955.16	35.39	19.81	7.12	10.58	SIGMAR1	chr9	protein_coding	sigma non-opioid intracellular receptor 1
ENSG00000274304.1	35.25	0	5.52	0	MIR7108	chr19	miRNA	microRNA 7108
ENSG00000216088.1	35.25	0	16.56	15.26	AL157830.1	chr9	miRNA	--
ENSG00000148337.19	35.22	34.98	6.87	3.37	CIZ1	chr9	protein_coding	CDKN1A interacting zinc finger protein 1
ENSG00000231500.6	35.17	23.86	6.61	7.11	RPS18	chr6	protein_coding	ribosomal protein S18
ENSG00000273308.1	35.15	12.33	86.68	93.22	RP11-496H1.2	chr3	lincRNA	--
ENSG00000108107.12	35.14	21.12	6.16	9.33	RPL28	chr19	protein_coding	ribosomal protein L28
ENSG00000132382.14	35.05	25.83	2	4	MYBBP1A	chr17	protein_coding	MYB binding protein (P160) 1a
ENSG00000167522.14	34.99	35.55	3.42	4.66	ANKRD11	chr16	protein_coding	ankyrin repeat domain 11
ENSG00000199293.1	34.85	0	0	0	SNORA21	chr17	snoRNA	small nucleolar RNA, H/ACA box 21
ENSG00000198563.13	34.85	12.73	2.67	2.46	DDX39B	chr6	protein_coding	DEAD (Asp-Glu-Ala-Asp) box polypeptide 39B
ENSG00000202252.1	34.85	0	0	7.55	SNORD14C	chr11	snoRNA	small nucleolar RNA, C/D box 14C
ENSG00000281085.1	34.59	24.27	14.44	19.97	AC092043.1	chr3	miRNA	--
ENSG00000135624.15	34.54	11.07	3.06	4.88	CCT7	chr2	protein_coding	chaperonin containing TCP1, subunit 7 (eta)
ENSG00000169223.14	34.49	17.12	5	5.46	LMAN2	chr5	protein_coding	lectin, mannose-binding 2
ENSG00000160685.13	34.49	14.78	4.89	1.57	ZBTB7B	chr1	protein_coding	zinc finger and BTB domain containing 7B
ENSG00000114867.19	34.4	37.04	3.86	6.57	EIF4G1	chr3	protein_coding	eukaryotic translation initiation factor 4 gamma, 1
ENSG00000115307.16	34.38	21.27	5.38	5.88	AUP1	chr2	protein_coding	ancient ubiquitous protein 1
ENSG00000184840.11	34.36	20.09	3.26	3.61	TMED9	chr5	protein_coding	transmembrane emp24 protein transport domain containing 9
ENSG00000198431.15	34.34	20.79	4.85	7.24	TXNRD1	chr12	protein_coding	thioredoxin reductase 1
ENSG00000131759.17	34.27	15.25	3.46	5.9	RARA	chr17	protein_coding	retinoic acid receptor, alpha
ENSG00000126777.17	34.24	17.76	6.51	5.96	KTN1	chr14	protein_coding	kinectin 1 (kinesin receptor)
ENSG00000157601.13	34.17	17.18	6.18	6.25	MX1	chr21	protein_coding	MX dynamin-like GTPase 1
ENSG00000006327.13	34.13	32.06	2.41	5.72	TNFRSF12A	chr16	protein_coding	tumor necrosis factor receptor superfamily, member 12A
ENSG00000180900.16	34.08	21.7	5.11	2.85	SCRIB	chr8	protein_coding	scribbled planar cell polarity protein
ENSG00000265589.2	34.08	0	10.67	7.38	AL359753.1	chr1	miRNA	--
ENSG00000084234.16	34.04	28.42	5.64	6.61	APLP2	chr11	protein_coding	amyloid beta (A4) precursor-like protein 2
ENSG00000180066.9	33.83	10.81	2.12	3.25	C10orf91	chr10	lincRNA	chromosome 10 open reading frame 91
ENSG00000196230.12	33.78	9.45	2.86	6.13	TUBB	chr6	protein_coding	tubulin, beta class I
ENSG00000101161.7	33.75	11.31	6.94	2.18	PRPF6	chr20	protein_coding	pre-mRNA processing factor 6
ENSG00000132522.15	33.71	13.52	4.83	2.92	GPS2	chr17	protein_coding	G protein pathway suppressor 2
ENSG00000130066.16	33.71	26.21	9.13	7.1	SAT1	chrX	protein_coding	spermidine/spermine N1-acetyltransferase 1
ENSG00000099624.7	33.7	23.65	2.4	5.97	ATP5D	chr19	protein_coding	ATP synthase, H+ transporting, mitochondrial F1 complex, delta subunit
ENSG00000171634.16	33.68	20.97	3.7	5.06	BPTF	chr17	protein_coding	bromodomain PHD finger transcription factor
ENSG00000196531.10	33.6	19.21	9.18	8.31	NACA	chr12	protein_coding	nascent polypeptide-associated complex alpha subunit
ENSG00000281823.1	33.58	3.93	3.5	4.85	AL031777.2	chr6	miRNA	--
ENSG00000175334.7	33.56	0.98	1.46	3.23	BANF1	chr11	protein_coding	barrier to autointegration factor 1
ENSG00000111011.17	33.55	23.39	3.96	5.47	RSRC2	chr12	protein_coding	arginine/serine-rich coiled-coil 2
ENSG00000138668.18	33.54	7.55	5.02	3.69	HNRNPD	chr4	protein_coding	heterogeneous nuclear ribonucleoprotein D (AU-rich element RNA binding protein 1, 37kDa)
ENSG00000125398.5	33.51	28.03	3.54	5.74	SOX9	chr17	protein_coding	SRY (sex determining region Y)-box 9
ENSG00000101444.12	33.47	3.91	4.08	3.22	AHCY	chr20	protein_coding	adenosylhomocysteinase
ENSG00000182979.17	33.43	15.08	3.66	5.74	MTA1	chr14	protein_coding	metastasis associated 1
ENSG00000104904.12	33.39	10.31	5.02	5.78	OAZ1	chr19	protein_coding	ornithine decarboxylase antizyme 1
ENSG00000100029.17	33.37	16.83	4.08	3.61	PES1	chr22	protein_coding	pescadillo ribosomal biogenesis factor 1
ENSG00000090013.9	33.37	9.86	5.5	5.32	BLVRB	chr19	protein_coding	biliverdin reductase B
ENSG00000061936.9	33.36	18.03	4.23	5.27	SFSWAP	chr12	protein_coding	splicing factor, suppressor of white-apricot family
ENSG00000092841.18	33.31	7.1	6.54	10.18	MYL6	chr12	protein_coding	myosin, light chain 6, alkali, smooth muscle and non-muscle
ENSG00000130513.6	33.23	11.21	2.8	5.53	GDF15	chr19	protein_coding	growth differentiation factor 15
ENSG00000128283.6	33.05	25.16	4.84	5.18	CDC42EP1	chr22	protein_coding	CDC42 effector protein (Rho GTPase binding) 1
ENSG00000196588.14	32.89	20.13	2.01	3.11	MKL1	chr22	protein_coding	megakaryoblastic leukemia (translocation) 1
ENSG00000145506.13	32.85	11.76	9.05	12.52	NKD2	chr5	protein_coding	naked cuticle homolog 2 (Drosophila)
ENSG00000108175.16	32.59	23.41	5.87	5.91	ZMIZ1	chr10	protein_coding	zinc finger, MIZ-type containing 1
ENSG00000136068.14	32.57	23.41	4.48	5.72	FLNB	chr3	protein_coding	filamin B, beta
ENSG00000132024.17	32.55	12.92	1.47	2.97	CC2D1A	chr19	protein_coding	coiled-coil and C2 domain containing 1A
ENSG00000133226.16	32.54	25.09	3.08	3.6	SRRM1	chr1	protein_coding	serine/arginine repetitive matrix 1
ENSG00000182087.12	32.53	10.14	2.59	1.56	TMEM259	chr19	protein_coding	transmembrane protein 259
ENSG00000146083.11	32.48	22.27	6.47	5.59	RNF44	chr5	protein_coding	ring finger protein 44
ENSG00000103035.10	32.45	4.88	4.11	3.68	PSMD7	chr16	protein_coding	proteasome (prosome, macropain) 26S subunit, non-ATPase, 7
ENSG00000196923.13	32.36	29.72	2.59	4.17	PDLIM7	chr5	protein_coding	PDZ and LIM domain 7 (enigma)
ENSG00000143933.16	32.35	8.51	1.27	6.57	CALM2	chr2	protein_coding	calmodulin 2 (phosphorylase kinase, delta)
ENSG00000086015.20	32.34	16.97	2.43	4.05	MAST2	chr1	protein_coding	microtubule associated serine/threonine kinase 2
ENSG00000147799.11	32.33	11.68	3.01	4.3	ARHGAP39	chr8	protein_coding	Rho GTPase activating protein 39
ENSG00000277258.4	32.32	26.36	4.79	6.62	PCGF2	chr17	protein_coding	polycomb group ring finger 2
ENSG00000105327.15	32.24	10.54	1.61	4.44	BBC3	chr19	protein_coding	BCL2 binding component 3
ENSG00000145632.14	32.12	19.63	5.52	7.18	PLK2	chr5	protein_coding	polo-like kinase 2
ENSG00000130522.5	32.1	13.86	2.06	7.48	JUND	chr19	protein_coding	jun D proto-oncogene
ENSG00000009954.10	32.09	18.68	2.69	2.82	BAZ1B	chr7	protein_coding	bromodomain adjacent to zinc finger domain, 1B
ENSG00000125520.13	31.89	14.3	3.33	5.37	SLC2A4RG	chr20	protein_coding	SLC2A4 regulator
ENSG00000164258.11	31.81	3.19	4.27	1.97	NDUFS4	chr5	protein_coding	NADH dehydrogenase (ubiquinone) Fe-S protein 4, 18kDa (NADH-coenzyme Q reductase)
ENSG00000140612.13	31.74	3.81	5.49	3.25	SEC11A	chr15	protein_coding	SEC11 homolog A (S. cerevisiae)
ENSG00000158373.8	31.69	15.44	3.31	2.29	HIST1H2BD	chr6	protein_coding	histone cluster 1, H2bd
ENSG00000182095.14	31.62	15.41	4.66	4.47	TNRC18	chr7	protein_coding	trinucleotide repeat containing 18
ENSG00000133112.16	31.59	8.89	4.18	4.95	TPT1	chr13	protein_coding	tumor protein, translationally-controlled 1
ENSG00000164405.10	31.57	3.69	1.41	2.6	UQCRQ	chr5	protein_coding	ubiquinol-cytochrome c reductase, complex III subunit VII, 9.5kDa
ENSG00000248527.1	31.53	5.53	7.05	6.83	MTATP6P1	chr1	unprocessed_pseudogene	mitochondrially encoded ATP synthase 6 pseudogene 1
ENSG00000147140.15	31.45	19.56	7.46	6.19	NONO	chrX	protein_coding	non-POU domain containing, octamer-binding
ENSG00000080603.16	31.44	41.79	3.15	5.14	SRCAP	chr16	protein_coding	Snf2-related CREBBP activator protein
ENSG00000101210.10	31.34	20.65	2.87	5.63	EEF1A2	chr20	protein_coding	eukaryotic translation elongation factor 1 alpha 2
ENSG00000105281.12	31.3	20.35	5.04	5.58	SLC1A5	chr19	protein_coding	solute carrier family 1 (neutral amino acid transporter), member 5
ENSG00000151176.7	31.28	43.57	7.1	7.33	PLBD2	chr12	protein_coding	phospholipase B domain containing 2
ENSG00000179954.14	31.25	16.61	12.64	14.71	SSC5D	chr19	protein_coding	scavenger receptor cysteine rich family, 5 domains
ENSG00000125991.18	31.25	16.84	4.89	10.15	ERGIC3	chr20	protein_coding	ERGIC and golgi 3
ENSG00000105698.15	31.24	21.33	4.23	6.22	USF2	chr19	protein_coding	upstream transcription factor 2, c-fos interacting
ENSG00000167779.7	31.11	10.92	1.22	6.17	IGFBP6	chr12	protein_coding	insulin-like growth factor binding protein 6
ENSG00000142634.12	31.06	8.67	4.37	3.02	EFHD2	chr1	protein_coding	EF-hand domain family, member D2
ENSG00000111331.12	31.04	20.48	4.58	4.4	OAS3	chr12	protein_coding	2'-5'-oligoadenylate synthetase 3, 100kDa
ENSG00000136295.14	30.99	24.39	3.11	5.21	TTYH3	chr7	protein_coding	tweety family member 3
ENSG00000068323.16	30.98	19.22	1.97	1.75	TFE3	chrX	protein_coding	transcription factor binding to IGHM enhancer 3
ENSG00000179010.14	30.89	10.84	1.98	2.13	MRFAP1	chr4	protein_coding	Morf4 family associated protein 1
ENSG00000117713.17	30.85	37.4	4.4	4.35	ARID1A	chr1	protein_coding	AT rich interactive domain 1A (SWI-like)
ENSG00000085733.15	30.82	12.56	1.7	3.34	CTTN	chr11	protein_coding	cortactin
ENSG00000206503.11	30.74	15.52	3.29	2.92	HLA-A	chr6	protein_coding	major histocompatibility complex, class I, A
ENSG00000198171.12	30.73	18.62	4.66	6.85	DDRGK1	chr20	protein_coding	DDRGK domain containing 1
ENSG00000149273.14	30.63	4.82	2.65	5.64	RPS3	chr11	protein_coding	ribosomal protein S3
ENSG00000174444.14	30.5	5.93	3.23	4.27	RPL4	chr15	protein_coding	ribosomal protein L4
ENSG00000090447.11	30.46	7.04	5.64	6.59	TFAP4	chr16	protein_coding	transcription factor AP-4 (activating enhancer binding protein 4)
ENSG00000114391.12	30.37	6.93	0.95	4.6	RPL24	chr3	protein_coding	ribosomal protein L24
ENSG00000281555.1	30.37	0	4.75	0	AC005071.3	chr7	miRNA	--
ENSG00000160877.5	30.36	17.55	4.54	4.48	NACC1	chr19	protein_coding	nucleus accumbens associated 1, BEN and BTB (POZ) domain containing
ENSG00000229953.1	30.35	29.1	5.07	5.26	RP11-284F21.7	chr1	antisense	--
ENSG00000171206.13	30.33	15.39	1.19	6.1	TRIM8	chr10	protein_coding	tripartite motif containing 8
ENSG00000215021.8	30.31	15.24	3.16	8.31	PHB2	chr12	protein_coding	prohibitin 2
ENSG00000213279.2	30.3	13.12	13.72	17.03	RP1-29C18.9	chr22	lincRNA	--
ENSG00000163466.15	30.3	7.19	1.39	3.47	ARPC2	chr2	protein_coding	actin related protein 2/3 complex, subunit 2, 34kDa
ENSG00000100292.16	30.3	22.74	3.95	5.47	HMOX1	chr22	protein_coding	heme oxygenase 1
ENSG00000176340.3	30.25	13.8	10.42	5.24	COX8A	chr11	protein_coding	cytochrome c oxidase subunit VIIIA (ubiquitous)
ENSG00000249614.1	30.22	14.58	3.55	4.09	RP11-703G6.1	chr4	lincRNA	--
ENSG00000165119.18	30.22	11.66	3.94	3.49	HNRNPK	chr9	protein_coding	heterogeneous nuclear ribonucleoprotein K
ENSG00000125503.12	30.17	14.51	1.98	1.48	PPP1R12C	chr19	protein_coding	protein phosphatase 1, regulatory subunit 12C
ENSG00000204256.12	30.16	24.95	3.21	4.31	BRD2	chr6	protein_coding	bromodomain containing 2
ENSG00000107581.12	30.14	25.35	5.11	7.17	EIF3A	chr10	protein_coding	eukaryotic translation initiation factor 3, subunit A
ENSG00000124942.13	30.12	25.16	5.26	6.14	AHNAK	chr11	protein_coding	AHNAK nucleoprotein
ENSG00000005022.5	30.09	3.8	2.64	3.65	SLC25A5	chrX	protein_coding	solute carrier family 25 (mitochondrial carrier; adenine nucleotide translocator), member 5
ENSG00000199455.1	30.07	0	9.41	26.04	RNA5SP191	chr5	rRNA	RNA, 5S ribosomal pseudogene 191
ENSG00000184216.11	29.9	17.1	4.1	5.85	IRAK1	chrX	protein_coding	interleukin-1 receptor-associated kinase 1
ENSG00000142627.12	29.79	27.55	2.66	2.68	EPHA2	chr1	protein_coding	EPH receptor A2
ENSG00000159840.15	29.78	15.87	5.38	6.69	ZYX	chr7	protein_coding	zyxin
ENSG00000273760.1	29.7	36.48	1.16	1.61	CH17-360D5.3	chr10	lincRNA	--
ENSG00000104853.15	29.69	27.78	5.27	3.21	CLPTM1	chr19	protein_coding	cleft lip and palate associated transmembrane protein 1
ENSG00000160633.12	29.68	21.71	3.47	1.52	SAFB	chr19	protein_coding	scaffold attachment factor B
ENSG00000240409.1	29.63	13	6.96	0	MTATP8P1	chr1	unprocessed_pseudogene	mitochondrially encoded ATP synthase 8 pseudogene 1
ENSG00000117984.12	29.62	30.92	6.11	8.13	CTSD	chr11	protein_coding	cathepsin D
ENSG00000161179.13	29.51	3.58	1.78	4.91	YDJC	chr22	protein_coding	YdjC homolog (bacterial)
ENSG00000239039.1	29.49	0	0	0	SNORD13	chr8	snoRNA	small nucleolar RNA, C/D box 13
ENSG00000108349.14	29.43	12.55	13.53	18.55	CASC3	chr17	protein_coding	cancer susceptibility candidate 3
ENSG00000169020.9	29.41	4.42	0	5.46	ATP5I	chr4	protein_coding	ATP synthase, H+ transporting, mitochondrial Fo complex, subunit E
ENSG00000008988.9	29.41	5.56	4.07	4.65	RPS20	chr8	protein_coding	ribosomal protein S20
ENSG00000170315.13	29.4	2.66	3.56	5.34	UBB	chr17	protein_coding	ubiquitin B
ENSG00000065978.17	29.37	17.41	3.17	10.09	YBX1	chr1	protein_coding	Y box binding protein 1
ENSG00000140416.19	29.28	20.62	5.04	6.16	TPM1	chr15	protein_coding	tropomyosin 1 (alpha)
ENSG00000125753.13	29.27	5.84	3.96	4.61	VASP	chr19	protein_coding	vasodilator-stimulated phosphoprotein
ENSG00000255432.1	29.23	9.32	2.5	6.9	RP11-831H9.11	chr11	protein_coding	--
ENSG00000175602.3	29.18	7.06	2.21	3.49	CCDC85B	chr11	protein_coding	coiled-coil domain containing 85B
ENSG00000125378.15	29.15	7.42	34.23	37.55	BMP4	chr14	protein_coding	bone morphogenetic protein 4
ENSG00000108262.15	29.14	17.09	5.25	5.18	GIT1	chr17	protein_coding	G protein-coupled receptor kinase interacting ArfGAP 1
ENSG00000172531.14	29.12	21.14	3.14	8.26	PPP1CA	chr11	protein_coding	protein phosphatase 1, catalytic subunit, alpha isozyme
ENSG00000198720.12	29.1	8.71	2.84	3.93	ANKRD13B	chr17	protein_coding	ankyrin repeat domain 13B
ENSG00000173821.19	29.09	27.16	6.54	6	RNF213	chr17	protein_coding	ring finger protein 213
ENSG00000135506.15	28.93	26.32	2.68	5.34	OS9	chr12	protein_coding	osteosarcoma amplified 9, endoplasmic reticulum lectin
ENSG00000077150.17	28.91	31.23	4.17	4.78	NFKB2	chr10	protein_coding	nuclear factor of kappa light polypeptide gene enhancer in B-cells 2 (p49/p100)
ENSG00000156508.17	28.89	5.54	3.64	7.09	EEF1A1	chr6	protein_coding	eukaryotic translation elongation factor 1 alpha 1
ENSG00000108654.11	28.84	16.73	2.95	3.6	DDX5	chr17	protein_coding	DEAD (Asp-Glu-Ala-Asp) box helicase 5
ENSG00000078369.17	28.81	11.29	3.76	2.08	GNB1	chr1	protein_coding	guanine nucleotide binding protein (G protein), beta polypeptide 1
ENSG00000116717.11	28.7	35.97	6.74	5.77	GADD45A	chr1	protein_coding	growth arrest and DNA-damage-inducible, alpha
ENSG00000159377.10	28.63	2.79	1.49	2.07	PSMB4	chr1	protein_coding	proteasome (prosome, macropain) subunit, beta type, 4
ENSG00000055483.19	28.57	27.37	3.17	3.16	USP36	chr17	protein_coding	ubiquitin specific peptidase 36
ENSG00000104964.14	28.57	27.18	3.38	3.85	AES	chr19	protein_coding	amino-terminal enhancer of split
ENSG00000134871.17	28.57	23.73	3.21	4.86	COL4A2	chr13	protein_coding	collagen, type IV, alpha 2
ENSG00000105258.8	28.55	10.61	3.68	2.91	POLR2I	chr19	protein_coding	polymerase (RNA) II (DNA directed) polypeptide I, 14.5kDa
ENSG00000115241.10	28.53	23.05	5.4	6.9	PPM1G	chr2	protein_coding	protein phosphatase, Mg2+/Mn2+ dependent, 1G
ENSG00000131143.8	28.48	6.96	1.08	7.47	COX4I1	chr16	protein_coding	cytochrome c oxidase subunit IV isoform 1
ENSG00000105220.14	28.41	15.45	4.11	3.84	GPI	chr19	protein_coding	glucose-6-phosphate isomerase
ENSG00000207864.2	28.4	0	0	0	MIR27B	chr9	miRNA	microRNA 27b
ENSG00000162191.13	28.34	8.35	4.61	2.45	UBXN1	chr11	protein_coding	UBX domain protein 1
ENSG00000182944.17	28.32	30.34	3.8	4.38	EWSR1	chr22	protein_coding	EWS RNA-binding protein 1
ENSG00000089248.6	28.31	20.34	4.01	6.42	ERP29	chr12	protein_coding	endoplasmic reticulum protein 29
ENSG00000141456.14	28.29	21.26	3.94	4.7	PELP1	chr17	protein_coding	proline, glutamate and leucine rich protein 1
ENSG00000142507.9	28.14	8.64	0	4.57	PSMB6	chr17	protein_coding	proteasome (prosome, macropain) subunit, beta type, 6
ENSG00000104419.14	28.14	10.73	1.4	3	NDRG1	chr8	protein_coding	N-myc downstream regulated 1
ENSG00000178719.16	28.05	38.28	4.39	14.85	GRINA	chr8	protein_coding	glutamate receptor, ionotropic, N-methyl D-aspartate-associated protein 1 (glutamate binding)
ENSG00000073060.15	28.02	23.3	4.45	5.65	SCARB1	chr12	protein_coding	scavenger receptor class B, member 1
ENSG00000116604.17	28	17.91	4.58	4.51	MEF2D	chr1	protein_coding	myocyte enhancer factor 2D
ENSG00000132471.11	27.94	29.64	7.08	2.88	WBP2	chr17	protein_coding	WW domain binding protein 2
ENSG00000175061.17	27.93	7.75	3.46	1.97	LRRC75A-AS1	chr17	processed_transcript	LRRC75A antisense RNA 1
ENSG00000089351.14	27.91	32.31	5.53	5.24	GRAMD1A	chr19	protein_coding	GRAM domain containing 1A
ENSG00000135047.14	27.88	12.74	2.84	3.65	CTSL	chr9	protein_coding	cathepsin L
ENSG00000105321.12	27.84	22.36	3.21	3.17	CCDC9	chr19	protein_coding	coiled-coil domain containing 9
ENSG00000130723.17	27.83	27.77	2.52	4.67	PRRC2B	chr9	protein_coding	proline-rich coiled-coil 2B
ENSG00000170142.11	27.82	7.02	2.18	3.76	UBE2E1	chr3	protein_coding	ubiquitin-conjugating enzyme E2E 1
ENSG00000142655.12	27.81	5.42	1.69	1.34	PEX14	chr1	protein_coding	peroxisomal biogenesis factor 14
ENSG00000173511.9	27.78	25.34	3.48	3.85	VEGFB	chr11	protein_coding	vascular endothelial growth factor B
ENSG00000185800.11	27.78	23.01	1.85	2.76	DMWD	chr19	protein_coding	dystrophia myotonica, WD repeat containing
ENSG00000125844.15	27.73	39.88	8.6	8.56	RRBP1	chr20	protein_coding	ribosome binding protein 1
ENSG00000113013.12	27.71	18.47	4.34	4.4	HSPA9	chr5	protein_coding	heat shock 70kDa protein 9 (mortalin)
ENSG00000184863.10	27.7	18.03	3.41	4.36	RBM33	chr7	protein_coding	RNA binding motif protein 33
ENSG00000105677.11	27.67	5.62	1.37	2.52	TMEM147	chr19	protein_coding	transmembrane protein 147
ENSG00000153774.8	27.66	8.44	1.13	4.69	CFDP1	chr16	protein_coding	craniofacial development protein 1
ENSG00000001497.16	27.66	6.18	3.35	1.36	LAS1L	chrX	protein_coding	LAS1-like (S. cerevisiae)
ENSG00000243207.6	27.66	9.3	1.62	3.24	PPAN-P2RY11	chr19	protein_coding	PPAN-P2RY11 readthrough
ENSG00000171314.8	27.65	5.88	4.2	2.54	PGAM1	chr10	protein_coding	phosphoglycerate mutase 1 (brain)
ENSG00000221287.1	27.63	0	0	11.96	MIR1289-2	chr5	miRNA	microRNA 1289-2
ENSG00000173039.18	27.62	20.65	3.69	3.72	RELA	chr11	protein_coding	v-rel avian reticuloendotheliosis viral oncogene homolog A
ENSG00000102007.10	27.58	13.88	4.5	6.23	PLP2	chrX	protein_coding	proteolipid protein 2 (colonic epithelium-enriched)
ENSG00000125817.7	27.54	8.71	2.2	5.61	CENPB	chr20	protein_coding	centromere protein B, 80kDa
ENSG00000090061.17	27.49	33.34	4.18	3.91	CCNK	chr14	protein_coding	cyclin K
ENSG00000175115.11	27.48	19.63	2.97	5.24	PACS1	chr11	protein_coding	phosphofurin acidic cluster sorting protein 1
ENSG00000169221.13	27.47	5.14	1.43	1.19	TBC1D10B	chr16	protein_coding	TBC1 domain family, member 10B
ENSG00000130726.11	27.46	19.45	5.35	4.93	TRIM28	chr19	protein_coding	tripartite motif containing 28
ENSG00000100906.10	27.44	19.54	3.03	4.89	NFKBIA	chr14	protein_coding	nuclear factor of kappa light polypeptide gene enhancer in B-cells inhibitor, alpha
ENSG00000158545.15	27.43	26.33	7.71	7.51	ZC3H18	chr16	protein_coding	zinc finger CCCH-type containing 18
ENSG00000117395.10	27.42	5.97	2.66	6.14	EBNA1BP2	chr1	protein_coding	EBNA1 binding protein 2
ENSG00000087087.18	27.39	21.94	2.43	2.69	SRRT	chr7	protein_coding	serrate, RNA effector molecule
ENSG00000049618.21	27.38	15.04	2.54	3.71	ARID1B	chr6	protein_coding	AT rich interactive domain 1B (SWI1-like)
ENSG00000275530.1	27.38	0	8.57	35.57	FP671120.4	chr21	miRNA	--
ENSG00000281591.1	27.36	10.72	20.42	17.97	DBET	chr4	lincRNA	D4Z4 binding element transcript (non-protein coding)
ENSG00000105245.9	27.35	34.85	3.03	3.46	NUMBL	chr19	protein_coding	numb homolog (Drosophila)-like
ENSG00000259380.5	27.31	28.31	21.96	23.38	RP11-346D14.1	chr15	lincRNA	--
ENSG00000258643.5	27.2	17.62	2.62	3.62	BCL2L2-PABPN1	chr14	protein_coding	BCL2L2-PABPN1 readthrough
ENSG00000168028.13	27.15	2.72	0.81	2.24	RPSA	chr3	protein_coding	ribosomal protein SA
ENSG00000034152.18	27.12	32.39	5.6	5.75	MAP2K3	chr17	protein_coding	mitogen-activated protein kinase kinase 3
ENSG00000228434.1	27.12	44.69	9.26	6.4	AC004951.6	chr7	lincRNA	--
ENSG00000280224.1	27.11	6.87	26.89	13.7	CTA-722E9.1	chr22	lincRNA	--
ENSG00000131016.16	27.02	24.25	5.11	5.92	AKAP12	chr6	protein_coding	A kinase (PRKA) anchor protein 12
ENSG00000250479.8	27.02	21.21	5.24	2.79	CHCHD10	chr22	protein_coding	coiled-coil-helix-coiled-coil-helix domain containing 10
ENSG00000142168.14	26.99	6.13	5.47	4.12	SOD1	chr21	protein_coding	superoxide dismutase 1, soluble
ENSG00000134107.4	26.93	23.08	3.73	3.44	BHLHE40	chr3	protein_coding	basic helix-loop-helix family, member e40
ENSG00000164733.20	26.88	14.6	2.31	4.14	CTSB	chr8	protein_coding	cathepsin B
ENSG00000099814.15	26.87	15.16	1.05	3.49	CEP170B	chr14	protein_coding	centrosomal protein 170B
ENSG00000179632.9	26.85	13.3	4.45	2.39	MAF1	chr8	protein_coding	MAF1 homolog (S. cerevisiae)
ENSG00000174437.16	26.79	15.67	5.76	4.8	ATP2A2	chr12	protein_coding	ATPase, Ca++ transporting, cardiac muscle, slow twitch 2
ENSG00000114779.19	26.75	15.23	3.48	2.84	ABHD14B	chr3	protein_coding	abhydrolase domain containing 14B
ENSG00000134884.13	26.65	8.75	1.88	2.98	ARGLU1	chr13	protein_coding	arginine and glutamate rich 1
ENSG00000133243.8	26.63	12.59	0.18	2.01	BTBD2	chr19	protein_coding	BTB (POZ) domain containing 2
ENSG00000233927.4	26.6	4.46	2.17	7.51	RPS28	chr19	protein_coding	ribosomal protein S28
ENSG00000198788.8	26.59	4.55	39.74	62.77	MUC2	chr11	processed_transcript	mucin 2, oligomeric mucus/gel-forming
ENSG00000125835.17	26.58	13.52	4.58	13.23	SNRPB	chr20	protein_coding	small nuclear ribonucleoprotein polypeptides B and B1
ENSG00000149485.16	26.57	20.69	5.28	3.95	FADS1	chr11	protein_coding	fatty acid desaturase 1
ENSG00000140859.15	26.46	12.78	1.17	1.75	KIFC3	chr16	protein_coding	kinesin family member C3
ENSG00000135046.13	26.45	7.92	2.42	3.91	ANXA1	chr9	protein_coding	annexin A1
ENSG00000262730.1	26.44	12.37	2.76	5.72	RP11-1099M24.7	chr17	protein_coding	--
ENSG00000173113.6	26.42	4.28	1.91	3.96	TRMT112	chr11	protein_coding	tRNA methyltransferase 11-2 homolog (S. cerevisiae)
ENSG00000101182.14	26.41	2.75	3.67	4.66	PSMA7	chr20	protein_coding	proteasome (prosome, macropain) subunit, alpha type, 7
ENSG00000106244.12	26.35	9.45	0.75	5.44	PDAP1	chr7	protein_coding	PDGFA associated protein 1
ENSG00000188522.14	26.31	15.01	1.27	2.63	FAM83G	chr17	protein_coding	family with sequence similarity 83, member G
ENSG00000171552.12	26.28	25.59	5.21	4.41	BCL2L1	chr20	protein_coding	BCL2-like 1
ENSG00000126351.12	26.23	5.9	4.42	3.97	THRA	chr17	protein_coding	thyroid hormone receptor, alpha
ENSG00000096746.17	26.22	24.61	3.28	4.26	HNRNPH3	chr10	protein_coding	heterogeneous nuclear ribonucleoprotein H3 (2H9)
ENSG00000090372.14	26.21	18.82	2.44	1.77	STRN4	chr19	protein_coding	striatin, calmodulin binding protein 4
ENSG00000089220.4	26.21	2.22	1.41	1.57	PEBP1	chr12	protein_coding	phosphatidylethanolamine binding protein 1
ENSG00000125868.15	26.18	6.6	4.87	9.21	DSTN	chr20	protein_coding	destrin (actin depolymerizing factor)
ENSG00000166987.14	26.14	33.3	6.28	4.81	MBD6	chr12	protein_coding	methyl-CpG binding domain protein 6
ENSG00000077044.9	26.12	13.03	1.8	1.87	DGKD	chr2	protein_coding	diacylglycerol kinase, delta 130kDa
ENSG00000101608.12	26.07	3.81	3.06	8.93	MYL12A	chr18	protein_coding	myosin, light chain 12A, regulatory, non-sarcomeric
ENSG00000124155.16	26.07	9.15	2.15	4.46	PIGT	chr20	protein_coding	phosphatidylinositol glycan anchor biosynthesis, class T
ENSG00000213719.8	26.06	6.65	3.21	6.5	CLIC1	chr6	protein_coding	chloride intracellular channel 1
ENSG00000256591.5	26.05	2.44	0	3.01	RP11-286N22.8	chr11	protein_coding	--
ENSG00000099795.6	25.99	2.03	4.52	3.75	NDUFB7	chr19	protein_coding	NADH dehydrogenase (ubiquinone) 1 beta subcomplex, 7, 18kDa
ENSG00000207277.1	25.99	0	4.07	5.63	RNA5SP284	chr9	rRNA	RNA, 5S ribosomal pseudogene 284
ENSG00000162772.16	25.99	30.54	3.03	3.14	ATF3	chr1	protein_coding	activating transcription factor 3
ENSG00000201041.1	25.99	0	4.07	0	RNA5SP242	chr7	rRNA	RNA, 5S ribosomal pseudogene 242
ENSG00000196739.14	25.98	26.66	3.33	4.01	COL27A1	chr9	protein_coding	collagen, type XXVII, alpha 1
ENSG00000110651.11	25.89	6.31	2.25	5.92	CD81	chr11	protein_coding	CD81 molecule
ENSG00000185215.8	25.87	24.93	1.95	3.26	TNFAIP2	chr14	protein_coding	tumor necrosis factor, alpha-induced protein 2
ENSG00000115884.10	25.87	20.26	3.91	4.6	SDC1	chr2	protein_coding	syndecan 1
ENSG00000167862.9	25.85	15.11	1.08	4.48	ICT1	chr17	protein_coding	immature colon carcinoma transcript 1
ENSG00000185567.6	25.78	21.62	3.64	5.8	AHNAK2	chr14	protein_coding	AHNAK nucleoprotein 2
ENSG00000225614.2	25.74	14.17	2.24	2.5	ZNF469	chr16	protein_coding	zinc finger protein 469
ENSG00000089505.17	25.72	9.5	3.39	8.2	CMTM1	chr16	protein_coding	CKLF-like MARVEL transmembrane domain containing 1
ENSG00000166949.15	25.65	21.27	5.04	6.15	SMAD3	chr15	protein_coding	SMAD family member 3
ENSG00000100591.7	25.55	5.43	3.88	5.03	AHSA1	chr14	protein_coding	AHA1, activator of heat shock 90kDa protein ATPase homolog 1 (yeast)
ENSG00000172534.13	25.55	23.84	1.97	3.39	HCFC1	chrX	protein_coding	host cell factor C1
ENSG00000166197.16	25.49	15.04	3.75	3.18	NOLC1	chr10	protein_coding	nucleolar and coiled-body phosphoprotein 1
ENSG00000107438.8	25.35	2.96	0.99	0.91	PDLIM1	chr10	protein_coding	PDZ and LIM domain 1
ENSG00000204469.12	25.34	36.27	2.78	4.91	PRRC2A	chr6	protein_coding	proline-rich coiled-coil 2A
ENSG00000103495.13	25.3	14.74	2.09	3.93	MAZ	chr16	protein_coding	MYC-associated zinc finger protein (purine-binding transcription factor)
ENSG00000100393.9	25.28	29.86	5.21	2.84	EP300	chr22	protein_coding	E1A binding protein p300
ENSG00000006712.14	25.24	14.06	3.25	4.18	PAF1	chr19	protein_coding	Paf1, RNA polymerase II associated factor, homolog (S. cerevisiae)
ENSG00000242265.5	25.22	13.47	3.26	8.31	PEG10	chr7	protein_coding	paternally expressed 10
ENSG00000247844.1	25.19	6.82	3.61	2.49	CCAT1	chr8	lincRNA	colon cancer associated transcript 1 (non-protein coding)
ENSG00000164889.12	25.16	25.06	4.38	4.4	SLC4A2	chr7	protein_coding	solute carrier family 4 (anion exchanger), member 2
ENSG00000146648.15	25.14	25.87	3.34	3.95	EGFR	chr7	protein_coding	epidermal growth factor receptor
ENSG00000269782.1	25.14	0	0	0	MIR1470	chr19	miRNA	microRNA 1470
ENSG00000086061.15	25.12	6.1	1.41	5.02	DNAJA1	chr9	protein_coding	DnaJ (Hsp40) homolog, subfamily A, member 1
ENSG00000131711.14	25.1	24.36	4.71	2.98	MAP1B	chr5	protein_coding	microtubule-associated protein 1B
ENSG00000188290.10	25.07	4.66	0.92	0	HES4	chr1	protein_coding	hes family bHLH transcription factor 4
ENSG00000112787.12	25.06	10.34	0.6	2.62	FBRSL1	chr12	protein_coding	fibrosin-like 1
ENSG00000140988.15	25.05	5.09	2.06	6.28	RPS2	chr16	protein_coding	ribosomal protein S2
ENSG00000011243.17	25.01	10.53	3.13	5.57	AKAP8L	chr19	protein_coding	A kinase (PRKA) anchor protein 8-like
ENSG00000124225.15	24.99	15.47	2.58	3.69	PMEPA1	chr20	protein_coding	prostate transmembrane protein, androgen induced 1
ENSG00000157168.18	24.97	13.67	4.27	3.68	NRG1	chr8	protein_coding	neuregulin 1
ENSG00000147065.16	24.88	21.01	6.57	5.39	MSN	chrX	protein_coding	moesin
ENSG00000161203.13	24.82	11.92	3.07	3.96	AP2M1	chr3	protein_coding	adaptor-related protein complex 2, mu 1 subunit
ENSG00000156587.15	24.76	7.19	2.94	4.81	UBE2L6	chr11	protein_coding	ubiquitin-conjugating enzyme E2L 6
ENSG00000060138.12	24.76	24.38	3	4.5	YBX3	chr12	protein_coding	Y box binding protein 3
ENSG00000236555.1	24.73	4.34	11.62	5.35	AC115115.4	chr2	processed_pseudogene	--
ENSG00000207271.1	24.73	0	7.74	0	Y_RNA	chr10	misc_RNA	--
ENSG00000165283.15	24.65	2.26	0.67	4.18	STOML2	chr9	protein_coding	stomatin (EPB72)-like 2
ENSG00000238058.1	24.65	1.73	0	0	RP11-432J22.2	chr9	antisense	--
ENSG00000225921.6	24.61	11.82	1.22	2.24	NOL7	chr6	protein_coding	nucleolar protein 7, 27kDa
ENSG00000235008.1	24.59	20.65	4.4	6.08	RP3-497J21.1	chr6	processed_pseudogene	--
ENSG00000198952.8	24.55	10.86	2.11	2.04	SMG5	chr1	protein_coding	SMG5 nonsense mediated mRNA decay factor
ENSG00000249784.1	24.54	81.78	0	0	SCARNA22	chr4	scaRNA	small Cajal body-specific RNA 22
ENSG00000169604.19	24.53	17.29	4.45	6.06	ANTXR1	chr2	protein_coding	anthrax toxin receptor 1
ENSG00000142039.3	24.47	17.01	2.46	4.2	CCDC97	chr19	protein_coding	coiled-coil domain containing 97
ENSG00000035862.12	24.46	18.35	4.71	4.56	TIMP2	chr17	protein_coding	TIMP metallopeptidase inhibitor 2
ENSG00000227500.9	24.33	20.65	1.59	0.98	SCAMP4	chr19	protein_coding	secretory carrier membrane protein 4
ENSG00000103266.10	24.33	9.19	3.81	2.03	STUB1	chr16	protein_coding	STIP1 homology and U-box containing protein 1, E3 ubiquitin protein ligase
ENSG00000179046.8	24.33	10.5	0.59	4.05	TRIML2	chr4	protein_coding	tripartite motif family-like 2
ENSG00000134419.15	24.32	4.95	3.31	3.82	RPS15A	chr16	protein_coding	ribosomal protein S15a
ENSG00000174744.13	24.31	4.82	1.32	7.32	BRMS1	chr11	protein_coding	breast cancer metastasis suppressor 1
ENSG00000086758.15	24.27	34.49	4.89	3.89	HUWE1	chrX	protein_coding	HECT, UBA and WWE domain containing 1, E3 ubiquitin protein ligase
ENSG00000255872.3	24.27	11.21	2.04	1.79	RP11-613M10.9	chr9	protein_coding	--
ENSG00000197694.13	24.25	25.6	3.98	4	SPTAN1	chr9	protein_coding	spectrin, alpha, non-erythrocytic 1
ENSG00000146067.15	24.22	22.9	1.48	7.29	FAM193B	chr5	protein_coding	family with sequence similarity 193, member B
ENSG00000142192.20	24.22	41.03	6.52	8.68	APP	chr21	protein_coding	amyloid beta (A4) precursor protein
ENSG00000253040.1	24.15	0	0	0	RNA5SP454	chr18	rRNA	RNA, 5S ribosomal pseudogene 454
ENSG00000111775.2	24.13	6.58	0.84	3.48	COX6A1	chr12	protein_coding	cytochrome c oxidase subunit VIa polypeptide 1
ENSG00000267952.1	24.09	2.82	2.51	12.17	CTD-2207O23.12	chr19	protein_coding	--
ENSG00000130303.12	24.08	4.75	0	0	BST2	chr19	protein_coding	bone marrow stromal cell antigen 2
ENSG00000142089.15	24.04	4.44	3.96	0.55	IFITM3	chr11	protein_coding	interferon induced transmembrane protein 3
ENSG00000273476.1	23.96	0	8.57	7.41	RP11-108L7.14	chr10	lincRNA	--
ENSG00000178741.11	23.91	7.25	3.06	3.76	COX5A	chr15	protein_coding	cytochrome c oxidase subunit Va
ENSG00000234961.1	23.89	4.57	0	1.88	RP11-124N14.3	chr10	antisense	--
ENSG00000265794.5	23.87	3.14	3.74	2.58	RP11-227G15.3	chr17	processed_transcript	--
ENSG00000118181.10	23.87	15.46	2.3	3.18	RPS25	chr11	protein_coding	ribosomal protein S25
ENSG00000105197.10	23.85	7.53	3.92	3.1	TIMM50	chr19	protein_coding	translocase of inner mitochondrial membrane 50 homolog (S. cerevisiae)
ENSG00000143819.12	23.83	19.86	7.23	2.26	EPHX1	chr1	protein_coding	epoxide hydrolase 1, microsomal (xenobiotic)
ENSG00000148229.12	23.8	10.56	2.85	2.42	POLE3	chr9	protein_coding	polymerase (DNA directed), epsilon 3, accessory subunit
ENSG00000104859.14	23.79	21.51	4.3	5.72	CLASRP	chr19	protein_coding	CLK4-associating serine/arginine rich protein
ENSG00000281194.1	23.78	0	0	0	AC055736.3	chr12	miRNA	--
ENSG00000134013.15	23.77	20.77	3.65	4.12	LOXL2	chr8	protein_coding	lysyl oxidase-like 2
ENSG00000116350.15	23.77	12.62	1.61	2.5	SRSF4	chr1	protein_coding	serine/arginine-rich splicing factor 4
ENSG00000162734.12	23.74	17.62	6.22	3.35	PEA15	chr1	protein_coding	phosphoprotein enriched in astrocytes 15
ENSG00000143621.16	23.72	5.87	0.87	3.62	ILF2	chr1	protein_coding	interleukin enhancer binding factor 2
ENSG00000143569.18	23.65	18.49	4.03	2.07	UBAP2L	chr1	protein_coding	ubiquitin associated protein 2-like
ENSG00000140836.14	23.58	24.98	2.4	3.7	ZFHX3	chr16	protein_coding	zinc finger homeobox 3
ENSG00000198755.10	23.56	6.01	2.68	6.49	RPL10A	chr6	protein_coding	ribosomal protein L10a
ENSG00000265784.1	23.54	2.36	1.05	0	RP1-56K13.3	chr17	antisense	--
ENSG00000179091.4	23.5	10.41	1.94	1.07	CYC1	chr8	protein_coding	cytochrome c-1
ENSG00000164111.14	23.5	9.77	2.73	5.28	ANXA5	chr4	protein_coding	annexin A5
ENSG00000260027.4	23.49	12.17	0.7	2.42	HOXB7	chr17	protein_coding	homeobox B7
ENSG00000169992.9	23.49	15.22	1.9	1.32	NLGN2	chr17	protein_coding	neuroligin 2
ENSG00000137076.18	23.46	17.99	3.7	3.01	TLN1	chr9	protein_coding	talin 1
ENSG00000163811.11	23.44	12.34	2.31	0.75	WDR43	chr2	protein_coding	WD repeat domain 43
ENSG00000270103.3	23.41	24.64	0	0	RNU11	chr1	lincRNA	RNA, U11 small nuclear
ENSG00000105402.7	23.35	20.77	8.36	1.81	NAPA	chr19	protein_coding	N-ethylmaleimide-sensitive factor attachment protein, alpha
ENSG00000142798.16	23.33	18.66	2.38	2.41	HSPG2	chr1	protein_coding	heparan sulfate proteoglycan 2
ENSG00000126457.20	23.31	8.46	1.76	3.83	PRMT1	chr19	protein_coding	protein arginine methyltransferase 1
ENSG00000175793.11	23.23	8.56	2.91	2.52	SFN	chr1	protein_coding	stratifin
ENSG00000186567.12	23.15	23.41	0	0.59	CEACAM19	chr19	protein_coding	carcinoembryonic antigen-related cell adhesion molecule 19
ENSG00000084623.11	23.14	5.9	3.29	7.74	EIF3I	chr1	protein_coding	eukaryotic translation initiation factor 3, subunit I
ENSG00000265590.9	23.11	2.9	0	0.71	AP000275.65	chr21	protein_coding	--
ENSG00000204839.8	23.09	16.2	1.16	2.5	MROH6	chr8	protein_coding	maestro heat-like repeat family member 6
ENSG00000142949.16	23.09	25.81	3.74	5.85	PTPRF	chr1	protein_coding	protein tyrosine phosphatase, receptor type, F
ENSG00000104881.14	23.07	10.39	5.42	6.33	PPP1R13L	chr19	protein_coding	protein phosphatase 1, regulatory subunit 13 like
ENSG00000207523.1	23.06	0	0	0	SNORA66	chr1	snoRNA	small nucleolar RNA, H/ACA box 66
ENSG00000144674.16	23.05	11.03	3.24	1.94	GOLGA4	chr3	protein_coding	golgin A4
ENSG00000108509.20	23.05	15.41	6.92	8.09	CAMTA2	chr17	protein_coding	calmodulin binding transcription activator 2
ENSG00000168259.14	23	9.33	0.9	1.24	DNAJC7	chr17	protein_coding	DnaJ (Hsp40) homolog, subfamily C, member 7
ENSG00000167642.12	22.98	11.35	2.93	1.47	SPINT2	chr19	protein_coding	serine peptidase inhibitor, Kunitz type, 2
ENSG00000137203.10	22.94	12.6	1.98	2.16	TFAP2A	chr6	protein_coding	transcription factor AP-2 alpha (activating enhancer binding protein 2 alpha)
ENSG00000159069.13	22.93	8.52	4.01	3.8	FBXW5	chr9	protein_coding	F-box and WD repeat domain containing 5
ENSG00000204574.12	22.91	11.13	2.76	1.34	ABCF1	chr6	protein_coding	ATP-binding cassette, sub-family F (GCN20), member 1
ENSG00000144785.8	22.91	9.19	2.05	4.25	RP11-977G19.10	chr12	protein_coding	--
ENSG00000065054.13	22.9	8.93	2.19	3.86	SLC9A3R2	chr16	protein_coding	solute carrier family 9, subfamily A (NHE3, cation proton antiporter 3), member 3 regulator 2
ENSG00000207405.1	22.89	0	0	9.91	SNORA64	chr16	snoRNA	small nucleolar RNA, H/ACA box 64
ENSG00000212402.1	22.89	13.38	0	13.21	SNORA74B	chr5	snoRNA	small nucleolar RNA, H/ACA box 74B
ENSG00000224460.1	22.89	9.37	2.39	0	RP11-439L18.2	chr6	lincRNA	--
ENSG00000153113.23	22.88	11.99	2.85	5.37	CAST	chr5	protein_coding	calpastatin
ENSG00000163479.13	22.82	5.48	4.14	1.04	SSR2	chr1	protein_coding	signal sequence receptor, beta (translocon-associated protein beta)
ENSG00000105669.12	22.81	11.56	3.17	6.04	COPE	chr19	protein_coding	coatomer protein complex, subunit epsilon
ENSG00000160710.15	22.77	13.98	2.78	2.56	ADAR	chr1	protein_coding	adenosine deaminase, RNA-specific
ENSG00000169925.16	22.76	13.86	1.57	2.27	BRD3	chr9	protein_coding	bromodomain containing 3
ENSG00000123064.12	22.76	14.13	3.95	4.09	DDX54	chr12	protein_coding	DEAD (Asp-Glu-Ala-Asp) box polypeptide 54
ENSG00000107833.10	22.73	2.45	3.28	0	NPM3	chr10	protein_coding	nucleophosmin/nucleoplasmin 3
ENSG00000167470.12	22.65	22.28	2.03	4.38	MIDN	chr19	protein_coding	midnolin
ENSG00000261236.5	22.64	16.12	3.96	4.04	BOP1	chr8	protein_coding	block of proliferation 1
ENSG00000204525.14	22.63	9.36	3.29	4.9	HLA-C	chr6	protein_coding	major histocompatibility complex, class I, C
ENSG00000169136.8	22.63	12.75	3.17	3.87	ATF5	chr19	protein_coding	activating transcription factor 5
ENSG00000159403.15	22.62	18.19	2.76	5.25	C1R	chr12	protein_coding	complement component 1, r subcomponent
ENSG00000131653.12	22.62	17.17	3.95	4.01	TRAF7	chr16	protein_coding	TNF receptor-associated factor 7, E3 ubiquitin protein ligase
ENSG00000210117.1	22.55	23.74	42.37	19.53	MT-TW	chrM	Mt_tRNA	mitochondrially encoded tRNA tryptophan
ENSG00000210196.2	22.55	39.56	0	9.76	MT-TP	chrM	Mt_tRNA	mitochondrially encoded tRNA proline
ENSG00000175505.10	22.52	12.53	0.73	1.68	CLCF1	chr11	protein_coding	cardiotrophin-like cytokine factor 1
ENSG00000161013.16	22.51	11.3	3.59	1.72	MGAT4B	chr5	protein_coding	mannosyl (alpha-1,3-)-glycoprotein beta-1,4-N-acetylglucosaminyltransferase, isozyme B
ENSG00000165458.13	22.51	15.05	1.9	2.77	INPPL1	chr11	protein_coding	inositol polyphosphate phosphatase-like 1
ENSG00000181649.5	22.48	15.78	0	2.78	PHLDA2	chr11	protein_coding	pleckstrin homology-like domain, family A, member 2
ENSG00000173264.13	22.44	9.84	2.46	2.67	GPR137	chr11	protein_coding	G protein-coupled receptor 137
ENSG00000071127.16	22.43	10.44	3.51	3.17	WDR1	chr4	protein_coding	WD repeat domain 1
ENSG00000204592.8	22.4	13.03	3.88	6.13	HLA-E	chr6	protein_coding	major histocompatibility complex, class I, E
ENSG00000167526.13	22.39	6.49	2.64	4.78	RPL13	chr16	protein_coding	ribosomal protein L13
ENSG00000179271.2	22.37	4.53	0.54	2.98	GADD45GIP1	chr19	protein_coding	growth arrest and DNA-damage-inducible, gamma interacting protein 1
ENSG00000177731.15	22.29	16	2.33	2.49	FLII	chr17	protein_coding	flightless I homolog (Drosophila)
ENSG00000249859.7	22.28	18.33	1.26	3.16	PVT1	chr8	lincRNA	Pvt1 oncogene (non-protein coding)
ENSG00000169045.17	22.24	11.99	2.06	4.46	HNRNPH1	chr5	protein_coding	heterogeneous nuclear ribonucleoprotein H1 (H)
ENSG00000136451.8	22.22	37.86	2.98	2.2	VEZF1	chr17	protein_coding	vascular endothelial zinc finger 1
ENSG00000281851.1	22.22	11.7	0	9.62	Z98744.3	chr6	miRNA	--
ENSG00000281492.1	22.22	0	0	9.62	AP000646.1	chr11	miRNA	--
ENSG00000272772.1	22.22	12.25	0	0	CTD-2410N18.5	chr5	protein_coding	--
ENSG00000280547.1	22.22	7.8	3.48	9.62	AL031777.1	chr6	miRNA	--
ENSG00000099783.11	22.21	11.19	4.28	2.96	HNRNPM	chr19	protein_coding	heterogeneous nuclear ribonucleoprotein M
ENSG00000116288.12	22.18	3.11	2.43	2.4	PARK7	chr1	protein_coding	parkinson protein 7
ENSG00000174903.14	22.16	10.46	1.2	3.31	RAB1B	chr11	protein_coding	RAB1B, member RAS oncogene family
ENSG00000179862.6	22.14	22.49	1.09	5.05	CITED4	chr1	protein_coding	Cbp/p300-interacting transactivator, with Glu/Asp-rich carboxy-terminal domain, 4
ENSG00000106153.12	22.13	4.18	4.8	3.68	CHCHD2	chr7	protein_coding	coiled-coil-helix-coiled-coil-helix domain containing 2
ENSG00000043355.10	22.11	17.86	1.77	1.56	ZIC2	chr13	protein_coding	Zic family member 2
ENSG00000177410.12	22.09	6.78	0.22	5.98	ZFAS1	chr20	antisense	ZNFX1 antisense RNA 1
ENSG00000088986.10	22.08	5.31	2.37	3	DYNLL1	chr12	protein_coding	dynein, light chain, LC8-type 1
ENSG00000108819.10	22.08	14.59	2.19	3.03	PPP1R9B	chr17	protein_coding	protein phosphatase 1, regulatory subunit 9B
ENSG00000252835.1	22.06	7.74	0	28.66	SCARNA21	chr17	scaRNA	small Cajal body-specific RNA 21
ENSG00000266402.3	22.06	0	0	4.78	SNHG25	chr17	lincRNA	small nucleolar RNA host gene 25
ENSG00000138119.16	22.05	22.76	4.05	3.95	MYOF	chr10	protein_coding	myoferlin
ENSG00000070404.9	22.03	18.63	2.3	3.91	FSTL3	chr19	protein_coding	follistatin-like 3 (secreted glycoprotein)
ENSG00000260442.5	21.99	4.82	0	0	ATP2A1-AS1	chr16	antisense	ATP2A1 antisense RNA 1
ENSG00000160888.6	21.96	16.99	1.88	2.81	IER2	chr19	protein_coding	immediate early response 2
ENSG00000203875.10	21.95	4.56	3.06	3.17	SNHG5	chr6	processed_transcript	small nucleolar RNA host gene 5
ENSG00000213145.9	21.95	5.13	4.25	1.36	CRIP1	chr14	protein_coding	cysteine-rich protein 1 (intestinal)
ENSG00000112110.9	21.95	1.1	0.49	3.39	MRPL18	chr6	protein_coding	mitochondrial ribosomal protein L18
ENSG00000052749.13	21.92	9.97	2.9	3.56	RRP12	chr10	protein_coding	ribosomal RNA processing 12 homolog (S. cerevisiae)
ENSG00000232164.1	21.92	16.34	3.15	2.37	AC092669.3	chr2	lincRNA	--
ENSG00000278249.1	21.91	53.8	3.43	6.32	SCARNA2	chr1	scaRNA	small Cajal body-specific RNA 2
ENSG00000264772.5	21.89	26.35	6.01	4.23	RP11-186B7.4	chr17	processed_transcript	--
ENSG00000148291.9	21.86	0	1.71	1.58	SURF2	chr9	protein_coding	surfeit 2
ENSG00000141503.15	21.84	24.82	6.36	5.33	MINK1	chr17	protein_coding	misshapen-like kinase 1
ENSG00000099956.17	21.84	9.81	2.74	5.68	SMARCB1	chr22	protein_coding	SWI/SNF related, matrix associated, actin dependent regulator of chromatin, subfamily b, member 1
ENSG00000120889.12	21.82	15.31	1.62	3.68	TNFRSF10B	chr8	protein_coding	tumor necrosis factor receptor superfamily, member 10b
ENSG00000129911.8	21.8	4.37	1.95	0.67	KLF16	chr19	protein_coding	Kruppel-like factor 16
ENSG00000280893.1	21.79	7.65	1.49	3.54	PAGR1	chr16	protein_coding	PAXIP1 associated glutamate-rich protein 1
ENSG00000132613.14	21.78	21.85	2.98	3.19	MTSS1L	chr16	protein_coding	metastasis suppressor 1-like
ENSG00000203879.11	21.76	15.91	0.76	2.62	GDI1	chrX	protein_coding	GDP dissociation inhibitor 1
ENSG00000185298.12	21.75	13.08	1.36	3.77	CCDC137	chr17	protein_coding	coiled-coil domain containing 137
ENSG00000167085.11	21.73	19.98	7.04	5.84	PHB	chr17	protein_coding	prohibitin
ENSG00000140682.18	21.72	9.53	4.37	1.01	TGFB1I1	chr16	protein_coding	transforming growth factor beta 1 induced transcript 1
ENSG00000109062.9	21.71	8.7	2.43	1.34	SLC9A3R1	chr17	protein_coding	solute carrier family 9, subfamily A (NHE3, cation proton antiporter 3), member 3 regulator 1
ENSG00000133027.17	21.7	5.08	0.75	1.57	PEMT	chr17	protein_coding	phosphatidylethanolamine N-methyltransferase
ENSG00000116016.13	21.67	22.7	3.16	2.31	EPAS1	chr2	protein_coding	endothelial PAS domain protein 1
ENSG00000119318.12	21.63	11.76	4.18	3.9	RAD23B	chr9	protein_coding	RAD23 homolog B (S. cerevisiae)
ENSG00000057608.16	21.62	5.13	1.79	3.03	GDI2	chr10	protein_coding	GDP dissociation inhibitor 2
ENSG00000210191.1	21.6	530.46	40.58	18.7	MT-TL2	chrM	Mt_tRNA	mitochondrially encoded tRNA leucine 2 (CUN)
ENSG00000238917.1	21.6	22.73	20.29	9.35	SNORD10	chr17	snoRNA	small nucleolar RNA, C/D box 10
ENSG00000275266.1	21.6	0	0	9.35	H19_1	chr11	misc_RNA	--
ENSG00000171067.10	21.58	14.43	2.32	3.8	C11orf24	chr11	protein_coding	chromosome 11 open reading frame 24
ENSG00000108424.9	21.57	13.45	2.23	2.88	KPNB1	chr17	protein_coding	karyopherin (importin) beta 1
ENSG00000187837.3	21.5	8.38	2.99	5.17	HIST1H1C	chr6	protein_coding	histone cluster 1, H1c
ENSG00000124422.11	21.48	20.09	2.42	3.72	USP22	chr17	protein_coding	ubiquitin specific peptidase 22
ENSG00000144655.14	21.47	7.87	1.94	1.65	CSRNP1	chr3	protein_coding	cysteine-serine-rich nuclear protein 1
ENSG00000132475.8	21.47	5.88	0.98	2.49	H3F3B	chr17	protein_coding	H3 histone, family 3B (H3.3B)
ENSG00000177030.16	21.47	9.68	2.5	3.45	DEAF1	chr11	protein_coding	DEAF1 transcription factor
ENSG00000242889.3	21.45	0	0	0	RN7SL449P	chr17	misc_RNA	RNA, 7SL, cytoplasmic 449, pseudogene
ENSG00000170889.13	21.39	10.1	1.03	2.49	RPS9	chr19	protein_coding	ribosomal protein S9
ENSG00000130429.12	21.36	5.1	1.87	1.11	ARPC1B	chr7	protein_coding	actin related protein 2/3 complex, subunit 1B, 41kDa
ENSG00000176619.10	21.34	11.75	2.36	4.26	LMNB2	chr19	protein_coding	lamin B2
ENSG00000104856.13	21.34	18.71	0.84	1.44	RELB	chr19	protein_coding	v-rel avian reticuloendotheliosis viral oncogene homolog B
ENSG00000228474.5	21.33	2.24	2	7.39	OST4	chr2	protein_coding	oligosaccharyltransferase 4 homolog (S. cerevisiae)
ENSG00000108344.14	21.32	17.7	4.23	3.08	PSMD3	chr17	protein_coding	proteasome (prosome, macropain) 26S subunit, non-ATPase, 3
ENSG00000244165.1	21.31	8.31	1.24	1.71	P2RY11	chr19	protein_coding	purinergic receptor P2Y, G-protein coupled, 11
ENSG00000145592.13	21.31	4.45	2.89	3.32	RPL37	chr5	protein_coding	ribosomal protein L37
ENSG00000216195.3	21.3	0	0	0	MIR941-4	chr20	miRNA	microRNA 941-4
ENSG00000215946.3	21.3	7.47	0	0	MIR941-1	chr20	miRNA	microRNA 941-1
ENSG00000200623.1	21.3	0	0	0	SNORD18A	chr15	snoRNA	small nucleolar RNA, C/D box 18A
ENSG00000103335.19	21.27	23.44	2.48	3.1	PIEZO1	chr16	protein_coding	piezo-type mechanosensitive ion channel component 1
ENSG00000240972.1	21.23	6.3	4.09	4.95	MIF	chr22	protein_coding	macrophage migration inhibitory factor (glycosylation-inhibiting factor)
ENSG00000272822.1	21.23	7.45	4.09	4.95	RP11-302B13.5	chr12	protein_coding	--
ENSG00000197114.11	21.22	15.66	3.21	0.95	ZGPAT	chr20	protein_coding	zinc finger, CCCH-type with G patch domain
ENSG00000155368.16	21.21	1.49	1.33	6.43	DBI	chr2	protein_coding	diazepam binding inhibitor (GABA receptor modulator, acyl-CoA binding protein)
ENSG00000143545.8	21.18	8.44	1.51	2.08	RAB13	chr1	protein_coding	RAB13, member RAS oncogene family
ENSG00000215154.6	21.18	18.38	6.98	8.21	AC141586.5	chr16	transcribed_unprocessed_pseudogene	--
ENSG00000142546.13	21.17	3.18	3.79	5.24	NOSIP	chr19	protein_coding	nitric oxide synthase interacting protein
ENSG00000124541.6	21.17	2.32	1.24	0.57	RRP36	chr6	protein_coding	ribosomal RNA processing 36 homolog (S. cerevisiae)
ENSG00000119596.17	21.14	28.16	5.13	4.67	YLPM1	chr14	protein_coding	YLP motif containing 1
ENSG00000129351.17	21.12	15.02	1.82	2.6	ILF3	chr19	protein_coding	interleukin enhancer binding factor 3, 90kDa
ENSG00000063660.8	21.1	12.11	3	3.65	GPC1	chr2	protein_coding	glypican 1
ENSG00000147649.9	21.1	10.63	1.79	3.55	MTDH	chr8	protein_coding	metadherin
ENSG00000177106.14	21.1	19.88	2.59	2.15	EPS8L2	chr11	protein_coding	EPS8-like 2
ENSG00000261333.2	21.01	0	0	0	CD24P2	chr15	processed_pseudogene	CD24 molecule pseudogene 2
ENSG00000136271.10	21.01	6.68	1.03	1.99	DDX56	chr7	protein_coding	DEAD (Asp-Glu-Ala-Asp) box helicase 56
ENSG00000185222.7	20.99	15.22	2.63	4.24	WBP5	chrX	protein_coding	WW domain binding protein 5
ENSG00000062485.18	20.97	12.15	4.27	3.59	CS	chr12	protein_coding	citrate synthase
ENSG00000105204.13	20.97	10.51	0.78	1.73	DYRK1B	chr19	protein_coding	dual-specificity tyrosine-(Y)-phosphorylation regulated kinase 1B
ENSG00000198517.9	20.94	11.82	2.14	2.96	MAFK	chr7	protein_coding	v-maf avian musculoaponeurotic fibrosarcoma oncogene homolog K
ENSG00000130520.10	20.9	5.36	2.52	0.35	LSM4	chr19	protein_coding	LSM4 homolog, U6 small nuclear RNA associated (S. cerevisiae)
ENSG00000119705.9	20.89	2.57	0.65	1.81	SLIRP	chr14	protein_coding	SRA stem-loop interacting RNA binding protein
ENSG00000178951.8	20.89	14.57	4.28	5.1	ZBTB7A	chr19	protein_coding	zinc finger and BTB domain containing 7A
ENSG00000127184.10	20.87	2.64	2.61	6.87	COX7C	chr5	protein_coding	cytochrome c oxidase subunit VIIc
ENSG00000068697.6	20.85	2.74	1.09	2.63	LAPTM4A	chr2	protein_coding	lysosomal protein transmembrane 4 alpha
ENSG00000267261.5	20.81	11.79	1	6.24	CTD-2132N18.3	chr17	protein_coding	--
ENSG00000185499.16	20.81	10.45	2.36	1.55	MUC1	chr1	protein_coding	mucin 1, cell surface associated
ENSG00000120885.19	20.78	21.6	3.56	3.9	CLU	chr8	protein_coding	clusterin
ENSG00000123416.15	20.74	2.98	2.95	1.22	TUBA1B	chr12	protein_coding	tubulin, alpha 1b
ENSG00000253043.1	20.72	0	6.49	0	RNU7-181P	chr8	snRNA	RNA, U7 small nuclear 181 pseudogene
ENSG00000129250.11	20.72	13.18	2.91	4.11	KIF1C	chr17	protein_coding	kinesin family member 1C
ENSG00000099381.16	20.66	21.04	3.41	3.46	SETD1A	chr16	protein_coding	SET domain containing 1A
ENSG00000160446.18	20.65	13.13	0	1.12	ZDHHC12	chr9	protein_coding	zinc finger, DHHC-type containing 12
ENSG00000256462.1	20.62	0.9	2.42	0	RP11-116G8.5	chr10	antisense	--
ENSG00000109854.13	20.59	3.85	1.29	2.38	HTATIP2	chr11	protein_coding	HIV-1 Tat interactive protein 2, 30kDa
ENSG00000103342.12	20.58	7.6	4.23	2.78	GSPT1	chr16	protein_coding	G1 to S phase transition 1
ENSG00000124107.5	20.58	0	0	0	SLPI	chr20	protein_coding	secretory leukocyte peptidase inhibitor
ENSG00000182752.9	20.57	18.61	3.15	3.15	PAPPA	chr9	protein_coding	pregnancy-associated plasma protein A, pappalysin 1
ENSG00000131652.13	20.52	15.53	3.38	1.87	THOC6	chr16	protein_coding	THO complex 6
ENSG00000106028.10	20.5	6.11	2.57	1.78	SSBP1	chr7	protein_coding	single-stranded DNA binding protein 1, mitochondrial
ENSG00000101421.3	20.5	13.4	3.21	4.03	CHMP4B	chr20	protein_coding	charged multivesicular body protein 4B
ENSG00000125912.10	20.49	8.65	2.61	1.48	NCLN	chr19	protein_coding	nicalin
ENSG00000261474.1	20.49	3.59	5.35	2.96	RP11-452L6.1	chr16	lincRNA	--
ENSG00000136205.16	20.48	13.68	2.4	4.18	TNS3	chr7	protein_coding	tensin 3
ENSG00000105974.11	20.46	16.26	3.79	4.52	CAV1	chr7	protein_coding	caveolin 1, caveolae protein, 22kDa
ENSG00000276027.1	20.45	25.11	0	0	RNU12	chr22	snRNA	RNA, U12 small nuclear
ENSG00000102109.8	20.45	15.88	0.46	0	PCSK1N	chrX	protein_coding	proprotein convertase subtilisin/kexin type 1 inhibitor
ENSG00000185825.15	20.44	8.16	2.65	3.97	BCAP31	chrX	protein_coding	B-cell receptor-associated protein 31
ENSG00000023839.10	20.44	16.38	2.53	0.66	ABCC2	chr10	protein_coding	ATP-binding cassette, sub-family C (CFTR/MRP), member 2
ENSG00000125901.5	20.41	7.16	1.28	4.12	MRPS26	chr20	protein_coding	mitochondrial ribosomal protein S26
ENSG00000160691.18	20.39	9.09	2.66	3.31	SHC1	chr1	protein_coding	SHC (Src homology 2 domain containing) transforming protein 1
ENSG00000126756.11	20.39	5.01	4.47	3.53	UXT	chrX	protein_coding	ubiquitously-expressed, prefoldin-like chaperone
ENSG00000184371.13	20.38	17.82	2.06	4.34	CSF1	chr1	protein_coding	colony stimulating factor 1 (macrophage)
ENSG00000132341.11	20.32	2.89	2.12	3.14	RAN	chr12	protein_coding	RAN, member RAS oncogene family
ENSG00000254706.2	20.32	1.94	0	0	RP11-565P22.6	chr1	protein_coding	--
ENSG00000185201.16	20.31	5.09	0.91	5.03	IFITM2	chr11	protein_coding	interferon induced transmembrane protein 2
ENSG00000175063.16	20.27	3.35	0.37	1.55	UBE2C	chr20	protein_coding	ubiquitin-conjugating enzyme E2C
ENSG00000173486.12	20.21	11.97	2.77	0.55	FKBP2	chr11	protein_coding	FK506 binding protein 2, 13kDa
ENSG00000101474.11	20.19	4.65	2.17	1.64	APMAP	chr20	protein_coding	adipocyte plasma membrane associated protein
ENSG00000214894.6	20.18	3.93	19.66	25.89	LINC00243	chr6	lincRNA	long intergenic non-protein coding RNA 243
ENSG00000160007.17	20.18	11.74	2.54	2.32	ARHGAP35	chr19	protein_coding	Rho GTPase activating protein 35
ENSG00000272398.5	20.14	4.95	2.05	4.36	CD24	chr6	protein_coding	CD24 molecule
ENSG00000174407.11	20.11	2.65	12.99	16.33	MIR1-1HG	chr20	antisense	MIR1-1 host gene
ENSG00000214655.10	20.1	16.4	2.91	1.31	ZSWIM8	chr10	protein_coding	zinc finger, SWIM-type containing 8
ENSG00000155660.10	20.07	11.12	4.8	5.72	PDIA4	chr7	protein_coding	protein disulfide isomerase family A, member 4
ENSG00000086598.10	20.06	8.91	1.03	2.13	TMED2	chr12	protein_coding	transmembrane emp24 domain trafficking protein 2
ENSG00000179262.9	20.06	22.04	4.1	9.44	RAD23A	chr19	protein_coding	RAD23 homolog A (S. cerevisiae)
ENSG00000110880.10	20.05	12.01	1.41	2.25	CORO1C	chr12	protein_coding	coronin, actin binding protein, 1C
ENSG00000071564.14	20.04	9.22	2.71	3.52	TCF3	chr19	protein_coding	transcription factor 3
ENSG00000188064.9	20.04	9.69	2.09	3.55	WNT7B	chr22	protein_coding	wingless-type MMTV integration site family, member 7B
ENSG00000214063.10	20.03	3.94	1	1.73	TSPAN4	chr11	protein_coding	tetraspanin 4
ENSG00000266074.8	20.02	14.25	2	2.03	BAHCC1	chr17	protein_coding	BAH domain and coiled-coil containing 1
ENSG00000122034.12	19.96	1.17	2.78	2.88	GTF3A	chr13	protein_coding	general transcription factor IIIA
ENSG00000188486.3	19.95	7.33	4.76	2.47	H2AFX	chr11	protein_coding	H2A histone family, member X
ENSG00000158321.15	19.94	9.28	5.05	3.98	AUTS2	chr7	protein_coding	autism susceptibility candidate 2
ENSG00000174307.6	19.93	11.79	2.32	5.18	PHLDA3	chr1	protein_coding	pleckstrin homology-like domain, family A, member 3
ENSG00000135404.11	19.93	7.69	1.04	5.47	CD63	chr12	protein_coding	CD63 molecule
ENSG00000174021.10	19.92	6.41	1.04	0.72	GNG5	chr1	protein_coding	guanine nucleotide binding protein (G protein), gamma 5
ENSG00000067057.16	19.89	12.67	3.3	4.39	PFKP	chr10	protein_coding	phosphofructokinase, platelet
ENSG00000124782.19	19.88	10.34	1.02	1.48	RREB1	chr6	protein_coding	ras responsive element binding protein 1
ENSG00000090861.15	19.85	20.43	4.14	1.72	AARS	chr16	protein_coding	alanyl-tRNA synthetase
ENSG00000108846.15	19.83	23.14	2.92	3.31	ABCC3	chr17	protein_coding	ATP-binding cassette, sub-family C (CFTR/MRP), member 3
ENSG00000008018.8	19.83	2.9	3.1	3.58	PSMB1	chr6	protein_coding	proteasome (prosome, macropain) subunit, beta type, 1
ENSG00000100644.16	19.82	17.19	3.5	4.37	HIF1A	chr14	protein_coding	hypoxia inducible factor 1, alpha subunit (basic helix-loop-helix transcription factor)
ENSG00000132646.10	19.81	1.1	3.92	6.32	PCNA	chr20	protein_coding	proliferating cell nuclear antigen
ENSG00000130749.9	19.8	19.96	2.75	3.8	ZC3H4	chr19	protein_coding	zinc finger CCCH-type containing 4
ENSG00000100075.9	19.78	6.34	0.27	0	SLC25A1	chr22	protein_coding	solute carrier family 25 (mitochondrial carrier; citrate transporter), member 1
ENSG00000139644.12	19.78	16.24	1.69	1.56	TMBIM6	chr12	protein_coding	transmembrane BAX inhibitor motif containing 6
ENSG00000119917.13	19.75	8.36	2.55	3.27	IFIT3	chr10	protein_coding	interferon-induced protein with tetratricopeptide repeats 3
ENSG00000214022.11	19.74	17.09	3.16	2.85	REPIN1	chr7	protein_coding	replication initiator 1
ENSG00000103326.10	19.72	16.67	1.21	3.36	CAPN15	chr16	protein_coding	calpain 15
ENSG00000116786.11	19.72	14.1	1.75	0.64	PLEKHM2	chr1	protein_coding	pleckstrin homology domain containing, family M (with RUN domain) member 2
ENSG00000078808.16	19.7	9.98	1.6	0.63	SDF4	chr1	protein_coding	stromal cell derived factor 4
ENSG00000221175.2	19.66	6.9	12.31	25.54	AL023876.1	chrX	miRNA	--
ENSG00000275126.1	19.66	6.9	0	0	HIST1H4L	chr6	protein_coding	histone cluster 1, H4l
ENSG00000235499.1	19.66	11.04	2.46	0	AC073046.25	chr2	lincRNA	--
ENSG00000212102.1	19.66	0	0	0	MIR301B	chr22	miRNA	microRNA 301b
ENSG00000132361.16	19.62	12.04	1.63	1.5	CLUH	chr17	protein_coding	clustered mitochondria (cluA/CLU1) homolog
ENSG00000130204.12	19.6	12.68	3.82	2.45	TOMM40	chr19	protein_coding	translocase of outer mitochondrial membrane 40 homolog (yeast)
ENSG00000143543.14	19.59	4.7	0.97	1.79	JTB	chr1	protein_coding	jumping translocation breakpoint
ENSG00000167962.12	19.56	21.07	3.28	1.18	ZNF598	chr16	protein_coding	zinc finger protein 598
ENSG00000165732.12	19.55	14.9	2.87	2.78	DDX21	chr10	protein_coding	DEAD (Asp-Glu-Ala-Asp) box helicase 21
ENSG00000087088.19	19.55	11.43	2.04	5.17	BAX	chr19	protein_coding	BCL2-associated X protein
ENSG00000199879.1	19.53	0	0	0	RNU1-120P	chr1	snRNA	RNA, U1 small nuclear 120, pseudogene
ENSG00000140990.14	19.5	19.28	5	5.37	NDUFB10	chr16	protein_coding	NADH dehydrogenase (ubiquinone) 1 beta subcomplex, 10, 22kDa
ENSG00000062582.13	19.49	3.42	0	1.69	MRPS24	chr7	protein_coding	mitochondrial ribosomal protein S24
ENSG00000069849.10	19.48	6.83	3.71	2.57	ATP1B3	chr3	protein_coding	ATPase, Na+/K+ transporting, beta 3 polypeptide
ENSG00000107485.15	19.43	12.59	2.34	3.24	GATA3	chr10	protein_coding	GATA binding protein 3
ENSG00000118503.14	19.42	21.01	1.52	2.66	TNFAIP3	chr6	protein_coding	tumor necrosis factor, alpha-induced protein 3
ENSG00000140350.15	19.39	9.65	2.94	1.9	ANP32A	chr15	protein_coding	acidic (leucine-rich) nuclear phosphoprotein 32 family, member A
ENSG00000071626.16	19.39	11.73	0.63	2.32	DAZAP1	chr19	protein_coding	DAZ associated protein 1
ENSG00000135940.6	19.38	9.07	2.02	5.6	COX5B	chr2	protein_coding	cytochrome c oxidase subunit Vb
ENSG00000108256.8	19.36	16.51	2.12	2.14	NUFIP2	chr17	protein_coding	nuclear fragile X mental retardation protein interacting protein 2
ENSG00000061273.17	19.35	13.58	3.03	4.19	HDAC7	chr12	protein_coding	histone deacetylase 7
ENSG00000058272.15	19.33	8.05	2.58	2.34	PPP1R12A	chr12	protein_coding	protein phosphatase 1, regulatory subunit 12A
ENSG00000183495.13	19.29	16.85	2.82	4.5	EP400	chr12	protein_coding	E1A binding protein p400
ENSG00000168090.9	19.28	4.13	1.34	7.88	COPS6	chr7	protein_coding	COP9 signalosome subunit 6
ENSG00000270800.1	19.26	2.46	1.1	2.27	RPS10-NUDT3	chr6	protein_coding	RPS10-NUDT3 readthrough
ENSG00000162244.10	19.24	15.86	3.61	2.5	RPL29	chr3	protein_coding	ribosomal protein L29
ENSG00000276980.1	19.21	12.69	18.4	23	CTD-3128G10.7	chr19	sense_intronic	--
ENSG00000163902.11	19.2	8.37	2.91	3.53	RPN1	chr3	protein_coding	ribophorin I
ENSG00000181026.14	19.19	20.02	3.85	2.98	AEN	chr15	protein_coding	apoptosis enhancing nuclease
ENSG00000159352.15	19.18	10.29	0	1.95	PSMD4	chr1	protein_coding	proteasome (prosome, macropain) 26S subunit, non-ATPase, 4
ENSG00000105254.11	19.18	4.04	0	0.83	TBCB	chr19	protein_coding	tubulin folding cofactor B
ENSG00000249731.1	19.17	26.9	2.57	7.11	RP11-259O2.3	chr5	lincRNA	--
ENSG00000071462.11	19.15	2.1	4.5	1.55	WBSCR22	chr7	protein_coding	Williams Beuren syndrome chromosome region 22
ENSG00000110092.3	19.15	13.68	2.51	3.32	CCND1	chr11	protein_coding	cyclin D1
ENSG00000168056.14	19.14	15.95	0.97	3.42	LTBP3	chr11	protein_coding	latent transforming growth factor beta binding protein 3
ENSG00000156603.14	19.13	5.3	0.63	2.62	MED19	chr11	protein_coding	mediator complex subunit 19
ENSG00000272679.1	19.13	2.88	0	2.37	RP11-216L13.18	chr9	processed_transcript	--
ENSG00000131149.17	19.12	16.03	2.58	2.7	GSE1	chr16	protein_coding	Gse1 coiled-coil protein
ENSG00000179526.16	19.11	10.06	1.63	1.5	SHARPIN	chr8	protein_coding	SHANK-associated RH domain interactor
ENSG00000155254.12	19.04	11.02	2.68	3.71	MARVELD1	chr10	protein_coding	MARVEL domain containing 1
ENSG00000159176.13	19.04	15.73	3.46	4.79	CSRP1	chr1	protein_coding	cysteine and glycine-rich protein 1
ENSG00000005483.19	19.03	11.4	2.28	3.06	KMT2E	chr7	protein_coding	lysine (K)-specific methyltransferase 2E
ENSG00000136830.11	19.03	10.42	1.55	2.64	FAM129B	chr9	protein_coding	family with sequence similarity 129, member B
ENSG00000178896.6	19.02	2.43	1.08	0	EXOSC4	chr8	protein_coding	exosome component 4
ENSG00000108091.10	19	17.22	3.55	1.83	CCDC6	chr10	protein_coding	coiled-coil domain containing 6
ENSG00000116521.10	18.97	17.97	0.59	1.64	SCAMP3	chr1	protein_coding	secretory carrier membrane protein 3
ENSG00000130589.16	18.96	13.13	2	2.41	HELZ2	chr20	protein_coding	helicase with zinc finger 2, transcriptional coactivator
ENSG00000114019.14	18.93	18.12	3.62	2.78	AMOTL2	chr3	protein_coding	angiomotin like 2
ENSG00000125841.12	18.89	15.95	1.85	3.07	NRSN2	chr20	protein_coding	neurensin 2
ENSG00000122786.19	18.86	9.88	4.45	5.21	CALD1	chr7	protein_coding	caldesmon 1
ENSG00000103222.18	18.84	20.07	3.57	4.33	ABCC1	chr16	protein_coding	ATP-binding cassette, sub-family C (CFTR/MRP), member 1
ENSG00000122515.14	18.81	27.85	5.61	3.18	ZMIZ2	chr7	protein_coding	zinc finger, MIZ-type containing 2
ENSG00000086062.12	18.77	16.36	3.04	3.79	B4GALT1	chr9	protein_coding	UDP-Gal:betaGlcNAc beta 1,4- galactosyltransferase, polypeptide 1
ENSG00000275342.4	18.76	9.55	3.33	3.11	SGK223	chr8	protein_coding	--
ENSG00000196419.12	18.75	5.3	2.12	1.58	XRCC6	chr22	protein_coding	X-ray repair complementing defective repair in Chinese hamster cells 6
ENSG00000113141.15	18.73	7.39	2.2	2.03	IK	chr5	protein_coding	IK cytokine, down-regulator of HLA II
ENSG00000219200.10	18.72	10.61	4.06	6.23	RNASEK	chr17	protein_coding	ribonuclease, RNase K
ENSG00000277918.1	18.7	0	0	0	U1	chr1	snRNA	--
ENSG00000265879.1	18.7	0	0	0	MIR4748	chr19	miRNA	microRNA 4748
ENSG00000130254.11	18.65	17.24	2.71	4.33	SAFB2	chr19	protein_coding	scaffold attachment factor B2
ENSG00000083168.9	18.65	14.22	3.4	2.12	KAT6A	chr8	protein_coding	K(lysine) acetyltransferase 6A
ENSG00000106089.11	18.64	10.28	1.04	1.44	STX1A	chr7	protein_coding	syntaxin 1A (brain)
ENSG00000223911.1	18.61	0	2.33	8.06	AC009480.3	chr2	antisense	--
ENSG00000173207.12	18.61	1.81	0.65	4.92	CKS1B	chr1	protein_coding	CDC28 protein kinase regulatory subunit 1B
ENSG00000065526.10	18.55	20.19	2.12	2.77	SPEN	chr1	protein_coding	spen family transcriptional repressor
ENSG00000106290.14	18.54	26.86	2.38	3.71	TAF6	chr7	protein_coding	TAF6 RNA polymerase II, TATA box binding protein (TBP)-associated factor, 80kDa
ENSG00000188624.2	18.53	1.63	9.43	6.02	IGFL3	chr19	protein_coding	IGF-like family member 3
ENSG00000218891.4	18.51	12.99	0.66	0.92	ZNF579	chr19	protein_coding	zinc finger protein 579
ENSG00000183258.11	18.49	9.93	0.9	1.75	DDX41	chr5	protein_coding	DEAD (Asp-Glu-Ala-Asp) box polypeptide 41
ENSG00000214743.4	18.48	0	2.89	0	MRPS5P3	chr5	processed_pseudogene	mitochondrial ribosomal protein S5 pseudogene 3
ENSG00000265321.1	18.48	0	0	0	MIR4263	chr2	miRNA	microRNA 4263
ENSG00000143368.9	18.39	21.68	2.76	1.59	SF3B4	chr1	protein_coding	splicing factor 3b, subunit 4, 49kDa
ENSG00000117592.8	18.39	5.22	3.29	1.9	PRDX6	chr1	protein_coding	peroxiredoxin 6
ENSG00000028310.17	18.32	9.18	0.82	1.13	BRD9	chr5	protein_coding	bromodomain containing 9
ENSG00000074047.20	18.32	14.5	2.31	2.71	GLI2	chr2	protein_coding	GLI family zinc finger 2
ENSG00000115415.18	18.3	7.62	2.72	4.16	STAT1	chr2	protein_coding	signal transducer and activator of transcription 1, 91kDa
ENSG00000146963.17	18.29	16.93	3.82	2.2	C7orf55-LUC7L2	chr7	protein_coding	C7orf55-LUC7L2 readthrough
ENSG00000091542.8	18.28	6.41	0.98	2.26	ALKBH5	chr17	protein_coding	AlkB family member 5, RNA demethylase
ENSG00000149115.13	18.27	22.89	3.66	5.49	TNKS1BP1	chr11	protein_coding	tankyrase 1 binding protein 1, 182kDa
ENSG00000135862.5	18.27	10.37	2.01	1.85	LAMC1	chr1	protein_coding	laminin, gamma 1 (formerly LAMB2)
ENSG00000105618.13	18.25	6.88	1.48	2.63	PRPF31	chr19	protein_coding	pre-mRNA processing factor 31
ENSG00000267303.1	18.24	18.32	3.37	2.51	CTD-2369P2.12	chr19	protein_coding	--
ENSG00000173402.11	18.24	12.38	3.49	5.23	DAG1	chr3	protein_coding	dystroglycan 1 (dystrophin-associated glycoprotein 1)
ENSG00000004478.7	18.24	7.96	2.28	4.21	FKBP4	chr12	protein_coding	FK506 binding protein 4, 59kDa
ENSG00000138326.18	18.23	8.77	2.28	5.19	RPS24	chr10	protein_coding	ribosomal protein S24
ENSG00000139211.6	18.22	13.06	3.52	4.53	AMIGO2	chr12	protein_coding	adhesion molecule with Ig-like domain 2
ENSG00000187051.8	18.2	6.38	2.59	4.3	RPS19BP1	chr22	protein_coding	ribosomal protein S19 binding protein 1
ENSG00000267740.5	18.18	0	2.85	3.94	AC024592.12	chr19	protein_coding	--
ENSG00000180340.6	18.15	8.66	4.09	4.09	FZD2	chr17	protein_coding	frizzled class receptor 2
ENSG00000147155.10	18.14	5.76	2.71	1.5	EBP	chrX	protein_coding	emopamil binding protein (sterol isomerase)
ENSG00000106723.16	18.13	5.4	13.71	15.1	SPIN1	chr9	protein_coding	spindlin 1
ENSG00000064393.15	18.12	19.67	1.53	2.59	HIPK2	chr7	protein_coding	homeodomain interacting protein kinase 2
ENSG00000089048.14	18.12	9.54	3.43	3.92	ESF1	chr20	protein_coding	ESF1, nucleolar pre-rRNA processing protein, homolog (S. cerevisiae)
ENSG00000070423.17	18.1	8.58	1.7	0.78	RNF126	chr19	protein_coding	ring finger protein 126
ENSG00000189171.13	18.04	3.16	2.47	2.93	S100A13	chr1	protein_coding	S100 calcium binding protein A13
ENSG00000139154.14	18.04	6.15	2.7	1.7	AEBP2	chr12	protein_coding	AE binding protein 2
ENSG00000254153.1	18.04	43.25	50.84	78.12	CTA-398F10.2	chr8	lincRNA	--
ENSG00000125356.6	18.02	1.4	1.88	0	NDUFA1	chrX	protein_coding	NADH dehydrogenase (ubiquinone) 1 alpha subcomplex, 1, 7.5kDa
ENSG00000253368.3	18.01	10.17	2.7	1.36	TRNP1	chr1	protein_coding	TMF1-regulated nuclear protein 1
ENSG00000234857.2	18.01	9.68	1.68	1.33	HNRNPUL2-BSCL2	chr11	protein_coding	HNRNPUL2-BSCL2 readthrough (NMD candidate)
ENSG00000255730.4	17.97	4.11	2.94	2.37	CTC-435M10.3	chr19	protein_coding	--
ENSG00000127418.14	17.95	9.04	3.42	2.53	FGFRL1	chr4	protein_coding	fibroblast growth factor receptor-like 1
ENSG00000261592.1	17.94	0	0.94	2.59	RP11-178L8.3	chr16	antisense	--
ENSG00000128016.5	17.93	36.11	7.57	3.38	ZFP36	chr19	protein_coding	ZFP36 ring finger protein
ENSG00000065548.17	17.93	10.07	0.9	0.93	ZC3H15	chr2	protein_coding	zinc finger CCCH-type containing 15
ENSG00000169957.9	17.93	8.09	1.4	1.66	ZNF768	chr16	protein_coding	zinc finger protein 768
ENSG00000177169.9	17.91	15.71	2.8	3.25	ULK1	chr12	protein_coding	unc-51 like autophagy activating kinase 1
ENSG00000172301.10	17.9	2.09	1.49	2.07	COPRS	chr17	protein_coding	coordinator of PRMT5, differentiation stimulator
ENSG00000143612.18	17.88	7.43	5.39	7.74	C1orf43	chr1	protein_coding	chromosome 1 open reading frame 43
ENSG00000102265.11	17.87	13.28	4.94	4.1	TIMP1	chrX	protein_coding	TIMP metallopeptidase inhibitor 1
ENSG00000100997.18	17.8	13.38	2.19	1.93	ABHD12	chr20	protein_coding	abhydrolase domain containing 12
ENSG00000186566.11	17.8	35.84	2.66	1.9	GPATCH8	chr17	protein_coding	G patch domain containing 8
ENSG00000123485.11	17.79	7.25	1.96	1.25	HJURP	chr2	protein_coding	Holliday junction recognition protein
ENSG00000153046.17	17.77	3.9	1.04	1.92	CDYL	chr6	protein_coding	chromodomain protein, Y-like
ENSG00000175467.14	17.7	14.71	2.62	3.23	SART1	chr11	protein_coding	squamous cell carcinoma antigen recognized by T cells
ENSG00000074410.13	17.7	12.33	2.1	4.24	CA12	chr15	protein_coding	carbonic anhydrase XII
ENSG00000141101.12	17.69	5.27	2.22	4.21	NOB1	chr16	protein_coding	NIN1/RPN12 binding protein 1 homolog (S. cerevisiae)
ENSG00000166012.14	17.68	9.3	2.31	1.28	TAF1D	chr11	protein_coding	TATA box binding protein (TBP)-associated factor, RNA polymerase I, D, 41kDa
ENSG00000182481.8	17.66	3.29	2.77	2.63	KPNA2	chr17	protein_coding	karyopherin alpha 2 (RAG cohort 1, importin alpha 1)
ENSG00000089280.18	17.66	24.9	1.87	4.8	FUS	chr16	protein_coding	FUS RNA binding protein
ENSG00000111602.11	17.65	7.14	0.94	2.07	TIMELESS	chr12	protein_coding	timeless circadian clock
ENSG00000168502.17	17.65	13.54	2.25	2.76	MTCL1	chr18	protein_coding	microtubule crosslinking factor 1
ENSG00000207118.1	17.63	12.37	11.04	15.26	SNORD14D	chr11	snoRNA	small nucleolar RNA, C/D box 14D
ENSG00000132589.15	17.63	8.31	1.04	3.58	FLOT2	chr17	protein_coding	flotillin 2
ENSG00000100353.17	17.63	6.9	3.82	6.75	EIF3D	chr22	protein_coding	eukaryotic translation initiation factor 3, subunit D
ENSG00000065427.14	17.63	5.52	2.56	2.45	KARS	chr16	protein_coding	lysyl-tRNA synthetase
ENSG00000204569.9	17.62	17.24	1.49	2.05	PPP1R10	chr6	protein_coding	protein phosphatase 1, regulatory subunit 10
ENSG00000126705.13	17.61	7.94	1.36	1.09	AHDC1	chr1	protein_coding	AT hook, DNA binding motif, containing 1
ENSG00000146830.9	17.61	13.02	1.62	2.44	GIGYF1	chr7	protein_coding	GRB10 interacting GYF protein 1
ENSG00000089597.16	17.56	15.14	2.87	1.32	GANAB	chr11	protein_coding	glucosidase, alpha; neutral AB
ENSG00000131126.18	17.55	10.6	8.85	10.13	TEX101	chr19	protein_coding	testis expressed 101
ENSG00000116754.13	17.54	16.69	0.84	1.75	SRSF11	chr1	protein_coding	serine/arginine-rich splicing factor 11
ENSG00000181827.14	17.5	17.65	2.72	3.25	RFX7	chr15	protein_coding	regulatory factor X, 7
ENSG00000119953.12	17.49	2.43	1.55	3.29	SMNDC1	chr10	protein_coding	survival motor neuron domain containing 1
ENSG00000165916.8	17.47	9.53	2.43	2.1	PSMC3	chr11	protein_coding	proteasome (prosome, macropain) 26S subunit, ATPase, 3
ENSG00000130813.17	17.44	2.62	1.56	2.16	C19orf66	chr19	protein_coding	chromosome 19 open reading frame 66
ENSG00000101160.13	17.44	17.63	0.64	0.89	CTSZ	chr20	protein_coding	cathepsin Z
ENSG00000236953.1	17.43	4.89	9.82	13.58	ZDHHC20-IT1	chr13	sense_intronic	ZDHHC20 intronic transcript 1
ENSG00000281868.1	17.43	30.57	10.91	22.64	AP000237.1	chr21	miRNA	--
ENSG00000252509.1	17.43	0	0	0	RNA5SP271	chr8	rRNA	RNA, 5S ribosomal pseudogene 271
ENSG00000106976.18	17.39	10.9	1.85	1.48	DNM1	chr9	protein_coding	dynamin 1
ENSG00000100567.12	17.3	2.21	2.46	5.45	PSMA3	chr14	protein_coding	proteasome (prosome, macropain) subunit, alpha type, 3
ENSG00000169682.17	17.3	7.28	1.95	2.1	SPNS1	chr16	protein_coding	spinster homolog 1 (Drosophila)
ENSG00000162909.17	17.3	14.68	2.77	2.96	CAPN2	chr1	protein_coding	calpain 2, (m/II) large subunit
ENSG00000228300.13	17.26	0.5	1.8	2.49	C19orf24	chr19	protein_coding	chromosome 19 open reading frame 24
ENSG00000258904.1	17.26	1.01	0	1.25	RP11-638I2.2	chr14	sense_intronic	--
ENSG00000266086.1	17.25	9.84	3.38	3.74	RP11-159D12.5	chr17	protein_coding	--
ENSG00000136826.14	17.25	9.54	0.65	1.36	KLF4	chr9	protein_coding	Kruppel-like factor 4 (gut)
ENSG00000216109.1	17.23	0	10.79	22.38	AL713999.1	chr1	miRNA	--
ENSG00000130724.8	17.23	5.29	1.35	3.73	CHMP2A	chr19	protein_coding	charged multivesicular body protein 2A
ENSG00000102181.19	17.2	16.53	2.56	2.31	CD99L2	chrX	protein_coding	CD99 molecule-like 2
ENSG00000108523.15	17.19	7.79	0.45	3.41	RNF167	chr17	protein_coding	ring finger protein 167
ENSG00000135365.15	17.18	16.68	4.13	3.81	PHF21A	chr11	protein_coding	PHD finger protein 21A
ENSG00000167775.10	17.18	4.3	1.15	1.59	CD320	chr19	protein_coding	CD320 molecule
ENSG00000205937.11	17.17	10.45	1.42	2.62	RNPS1	chr16	protein_coding	RNA binding protein S1, serine-rich domain
ENSG00000260558.1	17.17	5.02	5.37	8.67	RP11-63M22.1	chr16	lincRNA	--
ENSG00000105048.16	17.16	3.54	0.95	1.75	TNNT1	chr19	protein_coding	troponin T type 1 (skeletal, slow)
ENSG00000103549.21	17.15	14.52	2.22	2.24	RNF40	chr16	protein_coding	ring finger protein 40, E3 ubiquitin protein ligase
ENSG00000169908.10	17.14	9.09	4.19	2.9	TM4SF1	chr3	protein_coding	transmembrane 4 L six family member 1
ENSG00000106636.7	17.12	7.94	2.59	2.15	YKT6	chr7	protein_coding	YKT6 v-SNARE homolog (S. cerevisiae)
ENSG00000257704.3	17.11	6	0.38	1.06	INAFM1	chr19	protein_coding	InaF-motif containing 1
ENSG00000137133.10	17.09	1.71	0	0	HINT2	chr9	protein_coding	histidine triad nucleotide binding protein 2
ENSG00000141232.4	17.09	15.64	1.72	1.85	TOB1	chr17	protein_coding	transducer of ERBB2, 1
ENSG00000162545.5	17.07	2.3	3.08	1.42	CAMK2N1	chr1	protein_coding	calcium/calmodulin-dependent protein kinase II inhibitor 1
ENSG00000101000.4	17.06	3.19	1.07	4.43	PROCR	chr20	protein_coding	protein C receptor, endothelial
ENSG00000185896.10	17.05	25.52	1.42	1.72	LAMP1	chr13	protein_coding	lysosomal-associated membrane protein 1
ENSG00000067167.7	17.05	5.11	3.26	1.8	TRAM1	chr8	protein_coding	translocation associated membrane protein 1
ENSG00000221772.3	17.04	0	0	0	AL353141.1	chr9	miRNA	--
ENSG00000216154.2	17.04	11.96	5.34	36.89	AC109357.1	chr4	miRNA	--
ENSG00000115484.14	17.04	5.55	0.95	3.43	CCT4	chr2	protein_coding	chaperonin containing TCP1, subunit 4 (delta)
ENSG00000136888.6	17.04	2.49	3.11	1.23	ATP6V1G1	chr9	protein_coding	ATPase, H+ transporting, lysosomal 13kDa, V1 subunit G1
ENSG00000123240.16	17.03	13.15	3.91	2.46	OPTN	chr10	protein_coding	optineurin
ENSG00000076108.11	17	15.81	2.71	3.97	BAZ2A	chr12	protein_coding	bromodomain adjacent to zinc finger domain, 2A
ENSG00000172081.13	16.98	5.17	4.48	2.13	MOB3A	chr19	protein_coding	MOB kinase activator 3A
ENSG00000167615.16	16.97	21.14	2.39	2.24	LENG8	chr19	protein_coding	leukocyte receptor cluster (LRC) member 8
ENSG00000184640.17	16.97	9.68	2.15	3.49	2019-09-09	chr17	protein_coding	septin 9
ENSG00000172172.7	16.94	0.99	0	3.67	MRPL13	chr8	protein_coding	mitochondrial ribosomal protein L13
ENSG00000075426.11	16.93	21.78	1.84	2.83	FOSL2	chr2	protein_coding	FOS-like antigen 2
ENSG00000104067.16	16.92	13.32	2.33	3.01	TJP1	chr15	protein_coding	tight junction protein 1
ENSG00000147274.14	16.9	2.83	0.6	1.33	RBMX	chrX	protein_coding	RNA binding motif protein, X-linked
ENSG00000265433.1	16.85	0	0	0	MIR4447	chr3	miRNA	microRNA 4447
ENSG00000222685.1	16.85	0	0	0	RN7SKP119	chr2	misc_RNA	RNA, 7SK small nuclear pseudogene 119
ENSG00000125457.13	16.85	6.85	1.11	3.84	MIF4GD	chr17	protein_coding	MIF4G domain containing
ENSG00000277502.1	16.85	8.87	5.28	0	uc_338	chr2	misc_RNA	--
ENSG00000187605.15	16.84	13.36	1.92	1.45	TET3	chr2	protein_coding	tet methylcytosine dioxygenase 3
ENSG00000182871.14	16.84	15.44	2.32	2.14	COL18A1	chr21	protein_coding	collagen, type XVIII, alpha 1
ENSG00000119986.6	16.84	7.75	10.88	12.3	AVPI1	chr10	protein_coding	arginine vasopressin-induced 1
ENSG00000184557.4	16.83	14.17	5.09	1.94	SOCS3	chr17	protein_coding	suppressor of cytokine signaling 3
ENSG00000108774.14	16.83	17.71	3.01	7.29	RAB5C	chr17	protein_coding	RAB5C, member RAS oncogene family
ENSG00000259001.3	16.83	14.34	13.55	18.73	RPPH1	chr14	antisense	ribonuclease P RNA component H1
ENSG00000178035.11	16.8	4.58	0.88	3.64	IMPDH2	chr3	protein_coding	IMP (inosine 5'-monophosphate) dehydrogenase 2
ENSG00000267896.1	16.79	8.84	0.88	2.42	AC018766.4	chr19	antisense	--
ENSG00000111843.13	16.79	4.08	2.83	5.59	TMEM14C	chr6	protein_coding	transmembrane protein 14C
ENSG00000100804.18	16.76	5.51	0.33	1.81	PSMB5	chr14	protein_coding	proteasome (prosome, macropain) subunit, beta type, 5
ENSG00000187778.13	16.76	7.92	2.74	2.21	MCRS1	chr12	protein_coding	microspherule protein 1
ENSG00000132591.11	16.73	8.66	3.99	2.41	ERAL1	chr17	protein_coding	Era-like 12S mitochondrial rRNA chaperone 1
ENSG00000133639.4	16.71	7.59	1.13	1.7	BTG1	chr12	protein_coding	B-cell translocation gene 1, anti-proliferative
ENSG00000127554.12	16.7	16	2.01	3.89	GFER	chr16	protein_coding	growth factor, augmenter of liver regeneration
ENSG00000255198.4	16.7	4.88	2.61	0	SNHG9	chr16	lincRNA	small nucleolar RNA host gene 9
ENSG00000136463.7	16.7	4.4	2.29	2.26	TACO1	chr17	protein_coding	translational activator of mitochondrially encoded cytochrome c oxidase I
ENSG00000076650.6	16.69	5.39	1.79	0.95	GPATCH1	chr19	protein_coding	G patch domain containing 1
ENSG00000198830.10	16.68	4.95	0.8	1.11	HMGN2	chr1	protein_coding	high mobility group nucleosomal binding domain 2
ENSG00000144895.11	16.68	3.9	0.87	3.31	EIF2A	chr3	protein_coding	eukaryotic translation initiation factor 2A, 65kDa
ENSG00000159720.11	16.68	2.63	0.78	0.72	ATP6V0D1	chr16	protein_coding	ATPase, H+ transporting, lysosomal 38kDa, V0 subunit d1
ENSG00000124160.11	16.67	9.86	3.58	1.24	NCOA5	chr20	protein_coding	nuclear receptor coactivator 5
ENSG00000182512.4	16.67	1.72	0.31	2.55	GLRX5	chr14	protein_coding	glutaredoxin 5
ENSG00000128595.16	16.66	7.67	4.24	1.2	CALU	chr7	protein_coding	calumenin
ENSG00000143850.12	16.65	12.48	2.38	1.6	PLEKHA6	chr1	protein_coding	pleckstrin homology domain containing, family A member 6
ENSG00000180304.14	16.65	4.45	1.99	2.06	OAZ2	chr15	protein_coding	ornithine decarboxylase antizyme 2
ENSG00000048162.19	16.63	2.92	1.3	3.96	NOP16	chr5	protein_coding	NOP16 nucleolar protein
ENSG00000171311.12	16.61	1.75	0	0	EXOSC1	chr10	protein_coding	exosome component 1
ENSG00000116096.5	16.58	3.27	0	1.79	SPR	chr2	protein_coding	sepiapterin reductase (7,8-dihydrobiopterin:NADP+ oxidoreductase)
ENSG00000152952.11	16.58	11.03	3.89	1.05	PLOD2	chr3	protein_coding	procollagen-lysine, 2-oxoglutarate 5-dioxygenase 2
ENSG00000282024.1	16.56	10.65	45.22	47.8	RP3-467D16.3	chr6	antisense	--
ENSG00000171345.13	16.55	5.42	2.07	2.87	KRT19	chr17	protein_coding	keratin 19, type I
ENSG00000172775.16	16.53	8.34	0.97	4.25	FAM192A	chr16	protein_coding	family with sequence similarity 192, member A
ENSG00000229299.2	16.52	2.32	0	0	RP4-583P15.10	chr20	antisense	--
ENSG00000146535.13	16.51	11.18	1.6	2.96	GNA12	chr7	protein_coding	guanine nucleotide binding protein (G protein) alpha 12
ENSG00000156858.11	16.49	15.91	3.13	3.31	PRR14	chr16	protein_coding	proline rich 14
ENSG00000147459.17	16.48	15.78	2.02	2.57	DOCK5	chr8	protein_coding	dedicator of cytokinesis 5
ENSG00000110917.7	16.43	7.71	1.38	2.61	MLEC	chr12	protein_coding	malectin
ENSG00000161921.14	16.42	8.86	5.34	5.2	CXCL16	chr17	protein_coding	chemokine (C-X-C motif) ligand 16
ENSG00000213585.10	16.41	3.25	2.9	2.16	VDAC1	chr5	protein_coding	voltage-dependent anion channel 1
ENSG00000108557.17	16.41	17.42	1.38	0.95	RAI1	chr17	protein_coding	retinoic acid induced 1
ENSG00000130956.13	16.39	2.26	0	1.01	HABP4	chr9	protein_coding	hyaluronan binding protein 4
ENSG00000196683.10	16.39	0.96	1.28	1.77	TOMM7	chr7	protein_coding	translocase of outer mitochondrial membrane 7 homolog (yeast)
ENSG00000243156.7	16.36	9.64	1.76	1.95	MICAL3	chr22	protein_coding	microtubule associated monooxygenase, calponin and LIM domain containing 3
ENSG00000109113.17	16.33	5.73	2.79	2.57	RAB34	chr17	protein_coding	RAB34, member RAS oncogene family
ENSG00000175826.11	16.33	9.11	3.95	3.54	CTDNEP1	chr17	protein_coding	CTD nuclear envelope phosphatase 1
ENSG00000208018.1	16.31	0	0	7.06	MIR645	chr20	miRNA	microRNA 645
ENSG00000207746.1	16.31	0	15.32	0	MIR575	chr4	miRNA	microRNA 575
ENSG00000222482.1	16.31	17.17	0	0	AC005071.1	chr7	miRNA	--
ENSG00000175756.13	16.31	6.87	2.38	0.94	AURKAIP1	chr1	protein_coding	aurora kinase A interacting protein 1
ENSG00000131080.14	16.28	9.32	4.29	2.78	EDA2R	chrX	protein_coding	ectodysplasin A2 receptor
ENSG00000137776.16	16.27	16.48	2.32	3.04	SLTM	chr15	protein_coding	SAFB-like, transcription modulator
ENSG00000051523.10	16.25	6.69	2.21	5.51	CYBA	chr16	protein_coding	cytochrome b-245, alpha polypeptide
ENSG00000162385.10	16.23	1.42	0	0	MAGOH	chr1	protein_coding	mago-nashi homolog, proliferation-associated (Drosophila)
ENSG00000186834.3	16.19	16.14	1.47	2.4	HEXIM1	chr17	protein_coding	hexamethylene bis-acetamide inducible 1
ENSG00000125166.12	16.19	4.81	1.17	0.54	GOT2	chr16	protein_coding	glutamic-oxaloacetic transaminase 2, mitochondrial
ENSG00000107796.12	16.18	4.18	1.33	0	ACTA2	chr10	protein_coding	actin, alpha 2, smooth muscle, aorta
ENSG00000198363.15	16.17	10.96	4.83	3.92	ASPH	chr8	protein_coding	aspartate beta-hydroxylase
ENSG00000106554.11	16.16	6	1.79	1.65	CHCHD3	chr7	protein_coding	coiled-coil-helix-coiled-coil-helix domain containing 3
ENSG00000113649.11	16.15	13.76	4.75	3.14	TCERG1	chr5	protein_coding	transcription elongation regulator 1
ENSG00000252897.1	16.14	0	5.05	0	RNU6-685P	chr2	snRNA	RNA, U6 small nuclear 685, pseudogene
ENSG00000201339.1	16.14	0	0	0	Y_RNA	chr3	misc_RNA	--
ENSG00000221448.1	16.14	5.66	50.54	41.94	AL118509.1	chr20	miRNA	--
ENSG00000105298.13	16.13	10.13	1.6	2.57	CACTIN	chr19	protein_coding	cactin, spliceosome C complex subunit
ENSG00000163041.9	16.09	2.74	2.59	3.8	H3F3A	chr1	protein_coding	H3 histone, family 3A
ENSG00000150938.9	16.08	12.74	3.9	2.36	CRIM1	chr2	protein_coding	cysteine rich transmembrane BMP regulator 1 (chordin-like)
ENSG00000275216.1	16.05	19.83	11.3	14.37	RP11-54H7.4	chr13	lincRNA	--
ENSG00000167792.11	16.04	7.62	2.95	2.86	NDUFV1	chr11	protein_coding	NADH dehydrogenase (ubiquinone) flavoprotein 1, 51kDa
ENSG00000007520.3	16.04	4.76	0	2.14	TSR3	chr16	protein_coding	TSR3, 20S rRNA accumulation, homolog (S. cerevisiae)
ENSG00000131467.10	16.02	3.47	1.81	2.66	PSME3	chr17	protein_coding	proteasome (prosome, macropain) activator subunit 3 (PA28 gamma; Ki)
ENSG00000104549.11	16.01	11.59	5.01	2.01	SQLE	chr8	protein_coding	squalene epoxidase
ENSG00000096696.13	15.97	8.07	2.6	2.44	DSP	chr6	protein_coding	desmoplakin
ENSG00000063241.7	15.97	5.01	2.37	4.73	ISOC2	chr19	protein_coding	isochorismatase domain containing 2
ENSG00000127774.6	15.95	9.8	2.5	1.73	EMC6	chr17	protein_coding	ER membrane protein complex subunit 6
ENSG00000205903.6	15.93	8.08	0.36	0.99	ZNF316	chr7	protein_coding	zinc finger protein 316
ENSG00000268083.5	15.92	4.47	1.5	4.14	AC104534.3	chr19	protein_coding	--
ENSG00000198026.7	15.92	11.66	1.73	2.25	ZNF335	chr20	protein_coding	zinc finger protein 335
ENSG00000183978.7	15.91	1.4	0.62	0.86	COA3	chr17	protein_coding	cytochrome c oxidase assembly factor 3
ENSG00000151465.13	15.91	1.4	0	1.72	CDC123	chr10	protein_coding	cell division cycle 123
ENSG00000213067.2	15.91	19.53	1	1.38	RP11-760D2.10	chr7	processed_pseudogene	--
ENSG00000105997.22	15.88	10.41	2.36	3.98	HOXA3	chr7	protein_coding	homeobox A3
ENSG00000073050.11	15.87	9.22	3.26	6.16	XRCC1	chr19	protein_coding	X-ray repair complementing defective repair in Chinese hamster cells 1
ENSG00000128272.14	15.86	12.2	1.91	1.85	ATF4	chr22	protein_coding	activating transcription factor 4
ENSG00000151632.16	15.85	6.03	2.22	1.61	AKR1C2	chr10	protein_coding	aldo-keto reductase family 1, member C2
ENSG00000006118.14	15.84	15.9	0.96	2.48	TMEM132A	chr11	protein_coding	transmembrane protein 132A
ENSG00000207943.1	15.81	0	4.95	6.85	MIR634	chr17	miRNA	microRNA 634
ENSG00000169189.16	15.81	1.01	0	3.11	NSMCE1	chr16	protein_coding	non-SMC element 1 homolog (S. cerevisiae)
ENSG00000266854.1	15.81	0	0	0	AP003096.1	chr11	miRNA	--
ENSG00000166582.9	15.8	6	0.82	5.13	CENPV	chr17	protein_coding	centromere protein V
ENSG00000134809.8	15.79	6.92	1.85	0	TIMM10	chr11	protein_coding	translocase of inner mitochondrial membrane 10 homolog (yeast)
ENSG00000123131.12	15.77	5.14	1.06	3.42	PRDX4	chrX	protein_coding	peroxiredoxin 4
ENSG00000144711.13	15.77	9.31	3.52	5.28	IQSEC1	chr3	protein_coding	IQ motif and Sec7 domain 1
ENSG00000117360.12	15.76	12.38	2.17	2.46	PRPF3	chr1	protein_coding	pre-mRNA processing factor 3
ENSG00000108312.14	15.74	7.36	0.74	1.93	UBTF	chr17	protein_coding	upstream binding transcription factor, RNA polymerase I
ENSG00000123136.14	15.74	11.04	0.62	2.98	DDX39A	chr19	protein_coding	DEAD (Asp-Glu-Ala-Asp) box polypeptide 39A
ENSG00000011304.16	15.74	11.79	2	3.87	PTBP1	chr19	protein_coding	polypyrimidine tract binding protein 1
ENSG00000247911.3	15.73	0	0	0	HMGN1P12	chr5	processed_pseudogene	high mobility group nucleosome binding domain 1 pseudogene 12
ENSG00000013364.18	15.73	15.64	2.46	1.82	MVP	chr16	protein_coding	major vault protein
ENSG00000155366.16	15.72	4.78	1.97	3.18	RHOC	chr1	protein_coding	ras homolog family member C
ENSG00000185551.12	15.71	11.44	2.76	2.99	NR2F2	chr15	protein_coding	nuclear receptor subfamily 2, group F, member 2
ENSG00000111906.17	15.7	1.38	0	2.83	HDDC2	chr6	protein_coding	HD domain containing 2
ENSG00000176890.15	15.69	6.15	3.18	6.79	TYMS	chr18	protein_coding	thymidylate synthetase
ENSG00000071054.15	15.68	8.52	1.26	1.66	MAP4K4	chr2	protein_coding	mitogen-activated protein kinase kinase kinase kinase 4
ENSG00000006062.13	15.67	16.91	4.35	4.35	MAP3K14	chr17	protein_coding	mitogen-activated protein kinase kinase kinase 14
ENSG00000132002.7	15.66	9.45	2.55	2.17	DNAJB1	chr19	protein_coding	DnaJ (Hsp40) homolog, subfamily B, member 1
ENSG00000163399.15	15.65	12.26	2.28	4.57	ATP1A1	chr1	protein_coding	ATPase, Na+/K+ transporting, alpha 1 polypeptide
ENSG00000139514.12	15.65	13.26	2.88	3.07	SLC7A1	chr13	protein_coding	solute carrier family 7 (cationic amino acid transporter, y+ system), member 1
ENSG00000060491.16	15.65	7.44	1.43	2.26	OGFR	chr20	protein_coding	opioid growth factor receptor
ENSG00000198984.1	15.65	0	0	0	MIR345	chr14	miRNA	microRNA 345
ENSG00000126602.10	15.64	9.69	4.41	4.06	TRAP1	chr16	protein_coding	TNF receptor-associated protein 1
ENSG00000099804.8	15.64	3.66	2.61	0.9	CDC34	chr19	protein_coding	cell division cycle 34
ENSG00000105976.14	15.59	8.93	3.37	3.08	MET	chr7	protein_coding	MET proto-oncogene, receptor tyrosine kinase
ENSG00000140443.13	15.59	15.27	2.24	2.76	IGF1R	chr15	protein_coding	insulin-like growth factor 1 receptor
ENSG00000091640.7	15.59	4.65	1.46	2.03	SPAG7	chr17	protein_coding	sperm associated antigen 7
ENSG00000170855.3	15.57	2.73	0	1.69	TRIAP1	chr12	protein_coding	TP53 regulated inhibitor of apoptosis 1
ENSG00000175164.13	15.56	4.09	62.72	69.89	ABO	chr9	protein_coding	ABO blood group (transferase A, alpha 1-3-N-acetylgalactosaminyltransferase; transferase B, alpha 1-3-galactosyltransferase)
ENSG00000088682.13	15.55	3.53	4.01	2.77	COQ9	chr16	protein_coding	coenzyme Q9
ENSG00000166508.17	15.54	11.05	3.02	4.36	MCM7	chr7	protein_coding	minichromosome maintenance complex component 7
ENSG00000125877.12	15.53	2.27	0	1.12	ITPA	chr20	protein_coding	inosine triphosphatase (nucleoside triphosphate pyrophosphatase)
ENSG00000105656.12	15.53	6.49	0.81	2.24	ELL	chr19	protein_coding	elongation factor RNA polymerase II
ENSG00000167772.11	15.51	12.03	1.02	1.41	ANGPTL4	chr19	protein_coding	angiopoietin-like 4
ENSG00000183963.18	15.5	18.98	1.69	1.56	SMTN	chr22	protein_coding	smoothelin
ENSG00000264934.1	15.49	0	0	0	MIR4265	chr2	miRNA	microRNA 4265
ENSG00000240877.3	15.49	0	0	0	RN7SL521P	chr7	misc_RNA	RNA, 7SL, cytoplasmic 521, pseudogene
ENSG00000243927.5	15.49	4.89	1.94	2.68	MRPS6	chr21	protein_coding	mitochondrial ribosomal protein S6
ENSG00000200959.1	15.49	5.43	4.85	0	SNORA74A	chr5	snoRNA	small nucleolar RNA, H/ACA box 74A
ENSG00000167674.14	15.46	11.56	3.58	1.46	HDGFRP2	chr19	protein_coding	--
ENSG00000169727.12	15.46	6.33	3.02	2.23	GPS1	chr17	protein_coding	G protein pathway suppressor 1
ENSG00000184922.13	15.45	11.75	1.04	1.12	FMNL1	chr17	protein_coding	formin-like 1
ENSG00000198911.11	15.43	17.25	1.7	4.08	SREBF2	chr22	protein_coding	sterol regulatory element binding transcription factor 2
ENSG00000127947.15	15.43	10.21	2.48	3.44	PTPN12	chr7	protein_coding	protein tyrosine phosphatase, non-receptor type 12
ENSG00000101347.8	15.39	5.17	0.6	0.56	SAMHD1	chr20	protein_coding	SAM domain and HD domain 1
ENSG00000274475.1	15.39	0	0	0	RN7SL650P	chr14	misc_RNA	RNA, 7SL, cytoplasmic 650, pseudogene
ENSG00000250644.2	15.38	11.87	0.48	2.66	RP11-295K3.1	chr11	protein_coding	--
ENSG00000143436.10	15.38	6.64	2.22	2.56	MRPL9	chr1	protein_coding	mitochondrial ribosomal protein L9
ENSG00000076685.18	15.35	10.62	0.55	0.95	NT5C2	chr10	protein_coding	5'-nucleotidase, cytosolic II
ENSG00000145920.14	15.33	4.58	2.4	2.95	CPLX2	chr5	protein_coding	complexin 2
ENSG00000107862.4	15.33	19.58	2.85	2.8	GBF1	chr10	protein_coding	golgi brefeldin A resistant guanine nucleotide exchange factor 1
ENSG00000266683.1	15.33	0	0	0	AL358354.1	chr1	miRNA	--
ENSG00000115310.17	15.3	13.96	1.31	3.49	RTN4	chr2	protein_coding	reticulon 4
ENSG00000168140.4	15.3	11.89	2.22	1.66	VASN	chr16	protein_coding	vasorin
ENSG00000125995.15	15.29	2.3	2.74	6.62	ROMO1	chr20	protein_coding	reactive oxygen species modulator 1
ENSG00000023734.10	15.29	18.63	2.77	4.53	STRAP	chr12	protein_coding	serine/threonine kinase receptor associated protein
ENSG00000141551.14	15.29	11.65	2.57	0.65	CSNK1D	chr17	protein_coding	casein kinase 1, delta
ENSG00000131626.15	15.28	7.37	1.62	2.01	PPFIA1	chr11	protein_coding	protein tyrosine phosphatase, receptor type, f polypeptide (PTPRF), interacting protein (liprin), alpha 1
ENSG00000079459.12	15.27	6.25	2.96	3.62	FDFT1	chr8	protein_coding	farnesyl-diphosphate farnesyltransferase 1
ENSG00000139579.12	15.26	4.16	2.39	2.2	NABP2	chr12	protein_coding	nucleic acid binding protein 2
ENSG00000279912.1	15.24	20.7	11.99	16.75	RP11-624A21.1	chr15	TEC	--
ENSG00000180879.13	15.22	2.2	1.96	0.78	SSR4	chrX	protein_coding	signal sequence receptor, delta
ENSG00000130816.14	15.18	13.9	1.94	2.07	DNMT1	chr19	protein_coding	DNA (cytosine-5-)-methyltransferase 1
ENSG00000279765.3	15.18	17.31	2.38	3.29	RP11-437B10.1	chr15	protein_coding	--
ENSG00000221792.1	15.18	15.98	0	0	MIR1282	chr15	miRNA	microRNA 1282
ENSG00000142230.11	15.17	2.77	2.09	1.31	SAE1	chr19	protein_coding	SUMO1 activating enzyme subunit 1
ENSG00000149930.17	15.17	9.71	1.84	1.64	TAOK2	chr16	protein_coding	TAO kinase 2
ENSG00000127884.4	15.17	1.33	2.97	2.87	ECHS1	chr10	protein_coding	enoyl CoA hydratase, short chain, 1, mitochondrial
ENSG00000178573.6	15.17	2.93	5.99	6.19	MAF	chr16	protein_coding	v-maf avian musculoaponeurotic fibrosarcoma oncogene homolog
ENSG00000162337.11	15.16	11.89	2.14	3.35	LRP5	chr11	protein_coding	low density lipoprotein receptor-related protein 5
ENSG00000175416.12	15.15	7.09	3.56	1.09	CLTB	chr5	protein_coding	clathrin, light chain B
ENSG00000105447.12	15.14	6.76	1.81	2.74	GRWD1	chr19	protein_coding	glutamate-rich WD repeat containing 1
ENSG00000177674.15	15.14	2.45	1.09	0	AGTRAP	chr1	protein_coding	angiotensin II receptor-associated protein
ENSG00000170759.10	15.13	11.72	2.21	2.15	KIF5B	chr10	protein_coding	kinesin family member 5B
ENSG00000043143.20	15.13	7.96	0.54	2.53	JADE2	chr5	protein_coding	jade family PHD finger 2
ENSG00000113732.8	15.12	6.96	1.18	2.86	ATP6V0E1	chr5	protein_coding	ATPase, H+ transporting, lysosomal 9kDa, V0 subunit e1
ENSG00000114942.13	15.09	1.93	1.72	0.59	EEF1B2	chr2	protein_coding	eukaryotic translation elongation factor 1 beta 2
ENSG00000167553.14	15.06	5.28	0.97	4.03	TUBA1C	chr12	protein_coding	tubulin, alpha 1c
ENSG00000113719.15	15.06	8.68	2.32	2.34	ERGIC1	chr5	protein_coding	endoplasmic reticulum-golgi intermediate compartment (ERGIC) 1
ENSG00000182326.14	15.05	7.92	0.39	1.81	C1S	chr12	protein_coding	complement component 1, s subcomponent
ENSG00000100603.13	15.04	6.72	2.14	2.37	SNW1	chr14	protein_coding	SNW domain containing 1
ENSG00000185022.11	15.04	13.88	4.36	1.93	MAFF	chr22	protein_coding	v-maf avian musculoaponeurotic fibrosarcoma oncogene homolog F
ENSG00000091136.13	15.04	14.02	2.93	1.6	LAMB1	chr7	protein_coding	laminin, beta 1
ENSG00000133316.15	15.03	4.48	0.47	0.98	WDR74	chr11	protein_coding	WD repeat domain 74
ENSG00000252082.1	15.03	0	9.41	0	RNU6-547P	chr3	snRNA	RNA, U6 small nuclear 547, pseudogene
ENSG00000281275.1	15.03	0	0	0	AL928654.1	chr14	miRNA	--
ENSG00000168394.10	15.03	5.64	1.14	0.9	TAP1	chr6	protein_coding	transporter 1, ATP-binding cassette, sub-family B (MDR/TAP)
ENSG00000111679.16	15.01	6.95	0.94	0.52	PTPN6	chr12	protein_coding	protein tyrosine phosphatase, non-receptor type 6
ENSG00000123975.4	15.01	7.9	2.35	4.33	CKS2	chr9	protein_coding	CDC28 protein kinase regulatory subunit 2
ENSG00000141349.8	15	15.44	6.26	4.33	G6PC3	chr17	protein_coding	glucose 6 phosphatase, catalytic, 3
ENSG00000113645.13	14.99	10.37	1.47	2.13	WWC1	chr5	protein_coding	WW and C2 domain containing 1
ENSG00000121060.14	14.98	10.98	2.6	2.78	TRIM25	chr17	protein_coding	tripartite motif containing 25
ENSG00000125968.8	14.92	6.11	1.17	1.08	ID1	chr20	protein_coding	inhibitor of DNA binding 1, dominant negative helix-loop-helix protein
ENSG00000104408.9	14.91	8.72	2.49	2.58	EIF3E	chr8	protein_coding	eukaryotic translation initiation factor 3, subunit E
ENSG00000089127.12	14.9	5.36	2.45	2.58	OAS1	chr12	protein_coding	2'-5'-oligoadenylate synthetase 1, 40/46kDa
ENSG00000176915.14	14.9	10.62	2.41	1.21	ANKLE2	chr12	protein_coding	ankyrin repeat and LEM domain containing 2
ENSG00000152795.17	14.9	13.47	3.05	2.85	HNRNPDL	chr4	protein_coding	heterogeneous nuclear ribonucleoprotein D-like
ENSG00000167967.15	14.9	6.48	1.31	2.58	E4F1	chr16	protein_coding	E4F transcription factor 1
ENSG00000214253.8	14.89	2.61	3.11	1.07	FIS1	chr7	protein_coding	fission 1 (mitochondrial outer membrane) homolog (S. cerevisiae)
ENSG00000216331.1	14.89	0	0	0	HIST1H1PS1	chr6	processed_pseudogene	histone cluster 1, H1, pseudogene 1
ENSG00000252474.1	14.89	0	0	0	RNU6-539P	chr14	snRNA	RNA, U6 small nuclear 539, pseudogene
ENSG00000186468.12	14.89	3.03	2.09	2.38	RPS23	chr5	protein_coding	ribosomal protein S23
ENSG00000127616.17	14.89	10.93	0.92	1.07	SMARCA4	chr19	protein_coding	SWI/SNF related, matrix associated, actin dependent regulator of chromatin, subfamily a, member 4
ENSG00000120896.13	14.88	15.96	2.26	2.58	SORBS3	chr8	protein_coding	sorbin and SH3 domain containing 3
ENSG00000146232.14	14.85	5.84	0.37	2.32	NFKBIE	chr6	protein_coding	nuclear factor of kappa light polypeptide gene enhancer in B-cells inhibitor, epsilon
ENSG00000278970.1	14.85	1.95	0.87	0.4	HEIH	chr5	TEC	hepatocellular carcinoma up-regulated EZH2-associated long non-coding RNA
ENSG00000170689.9	14.85	6.46	2.23	3.34	HOXB9	chr17	protein_coding	homeobox B9
ENSG00000204264.8	14.85	3.47	0.31	1.71	PSMB8	chr6	protein_coding	proteasome (prosome, macropain) subunit, beta type, 8
ENSG00000165949.12	14.83	11.06	1.16	2.41	IFI27	chr14	protein_coding	interferon, alpha-inducible protein 27
ENSG00000172992.11	14.83	9.75	7.54	9.1	DCAKD	chr17	protein_coding	dephospho-CoA kinase domain containing
ENSG00000131069.19	14.82	5.2	2.94	2.35	ACSS2	chr20	protein_coding	acyl-CoA synthetase short-chain family member 2
ENSG00000204310.10	14.82	7.56	1.69	0.97	AGPAT1	chr6	protein_coding	1-acylglycerol-3-phosphate O-acyltransferase 1
ENSG00000106591.3	14.82	0	1.86	1.92	MRPL32	chr7	protein_coding	mitochondrial ribosomal protein L32
ENSG00000170275.14	14.8	9.01	2.32	1.8	CRTAP	chr3	protein_coding	cartilage associated protein
ENSG00000172354.9	14.79	5.45	0.93	4.8	GNB2	chr7	protein_coding	guanine nucleotide binding protein (G protein), beta polypeptide 2
ENSG00000168374.10	14.78	0.65	0	0.8	ARF4	chr3	protein_coding	ADP-ribosylation factor 4
ENSG00000147400.8	14.77	1.11	0.66	0	CETN2	chrX	protein_coding	centrin, EF-hand protein, 2
ENSG00000248360.7	14.77	10.25	7.3	6.82	LINC00504	chr4	lincRNA	long intergenic non-protein coding RNA 504
ENSG00000109089.7	14.75	6.24	1.9	3.57	CDR2L	chr17	protein_coding	cerebellar degeneration-related protein 2-like
ENSG00000115216.13	14.75	6.65	1.48	5.25	NRBP1	chr2	protein_coding	nuclear receptor binding protein 1
ENSG00000174231.16	14.74	20.54	3.4	3.37	PRPF8	chr17	protein_coding	pre-mRNA processing factor 8
ENSG00000165280.15	14.74	6.16	2.86	1.82	VCP	chr9	protein_coding	valosin containing protein
ENSG00000125798.14	14.73	20.26	3.87	2.81	FOXA2	chr20	protein_coding	forkhead box A2
ENSG00000130758.7	14.73	9.87	2.1	3.09	MAP3K10	chr19	protein_coding	mitogen-activated protein kinase kinase kinase 10
ENSG00000196352.13	14.73	5.76	2.9	2.55	CD55	chr1	protein_coding	CD55 molecule, decay accelerating factor for complement (Cromer blood group)
ENSG00000143575.14	14.71	4.3	0	2.65	HAX1	chr1	protein_coding	HCLS1 associated protein X-1
ENSG00000157654.17	14.71	11.83	0.9	1.86	PALM2-AKAP2	chr9	protein_coding	PALM2-AKAP2 readthrough
ENSG00000117318.8	14.71	6.02	2.69	7.43	ID3	chr1	protein_coding	inhibitor of DNA binding 3, dominant negative helix-loop-helix protein
ENSG00000197122.11	14.69	7.1	1.84	1.27	SRC	chr20	protein_coding	SRC proto-oncogene, non-receptor tyrosine kinase
ENSG00000198853.11	14.69	16.61	2.64	3.53	RUSC2	chr9	protein_coding	RUN and SH3 domain containing 2
ENSG00000160113.5	14.67	3.36	0.6	0.83	NR2F6	chr19	protein_coding	nuclear receptor subfamily 2, group F, member 6
ENSG00000141480.17	14.66	10.06	10.58	7.18	ARRB2	chr17	protein_coding	arrestin, beta 2
ENSG00000146731.10	14.66	2.97	0.35	1.22	CCT6A	chr7	protein_coding	chaperonin containing TCP1, subunit 6A (zeta 1)
ENSG00000126870.15	14.65	8.14	1.15	1.59	WDR60	chr7	protein_coding	WD repeat domain 60
ENSG00000175727.13	14.65	10.4	2.19	2.4	MLXIP	chr12	protein_coding	MLX interacting protein
ENSG00000131408.13	14.65	9.25	1.15	2.54	NR1H2	chr19	protein_coding	nuclear receptor subfamily 1, group H, member 2
ENSG00000178307.9	14.64	8.48	2.29	1.27	TMEM11	chr17	protein_coding	transmembrane protein 11
ENSG00000006534.15	14.64	10.46	2.62	4.07	ALDH3B1	chr11	protein_coding	aldehyde dehydrogenase 3 family, member B1
ENSG00000130382.8	14.63	11.94	0.85	1.03	MLLT1	chr19	protein_coding	myeloid/lymphoid or mixed-lineage leukemia (trithorax homolog, Drosophila); translocated to, 1
ENSG00000088826.17	14.61	9.4	1.72	3.43	SMOX	chr20	protein_coding	spermine oxidase
ENSG00000252064.1	14.6	0	0	0	Y_RNA	chr20	misc_RNA	--
ENSG00000198356.11	14.57	6.29	0.7	0.49	ASNA1	chr19	protein_coding	arsA arsenite transporter, ATP-binding, homolog 1 (bacterial)
ENSG00000161714.11	14.56	10.92	3.07	4.02	PLCD3	chr17	protein_coding	phospholipase C, delta 3
ENSG00000180891.12	14.56	10.6	1.25	1.89	CUEDC1	chr17	protein_coding	CUE domain containing 1
ENSG00000279508.1	14.51	10.18	2.8	2.66	AL589743.1	chr14	protein_coding	--
ENSG00000266538.1	14.51	0	0	0	RP11-385D13.3	chr17	lincRNA	--
ENSG00000163735.6	14.5	13.99	3.22	4.45	CXCL5	chr4	protein_coding	chemokine (C-X-C motif) ligand 5
ENSG00000090273.13	14.48	9.86	5.6	4.8	NUDC	chr1	protein_coding	nudC nuclear distribution protein
ENSG00000199921.1	14.47	0	0	0	RNU6-161P	chr1	snRNA	RNA, U6 small nuclear 161, pseudogene
ENSG00000137193.13	14.47	6.09	0.36	1	PIM1	chr6	protein_coding	Pim-1 proto-oncogene, serine/threonine kinase
ENSG00000170581.13	14.47	13.8	2.12	1.96	STAT2	chr12	protein_coding	signal transducer and activator of transcription 2, 113kDa
ENSG00000140474.12	14.44	7.21	1.57	2.16	ULK3	chr15	protein_coding	unc-51 like kinase 3
ENSG00000130826.15	14.44	7.34	2.03	2.8	DKC1	chrX	protein_coding	dyskeratosis congenita 1, dyskerin
ENSG00000171867.16	14.43	7.69	2.71	0.75	PRNP	chr20	protein_coding	prion protein
ENSG00000153914.15	14.43	8.08	1.24	0.67	SREK1	chr5	protein_coding	splicing regulatory glutamine/lysine-rich protein 1
ENSG00000275410.4	14.42	4.7	4.51	0.89	HNF1B	chr17	protein_coding	HNF1 homeobox B
ENSG00000112977.15	14.42	4.14	0	2.84	DAP	chr5	protein_coding	death-associated protein
ENSG00000119707.13	14.41	7.1	1.77	1.9	RBM25	chr14	protein_coding	RNA binding motif protein 25
ENSG00000213024.10	14.4	16.74	1.97	1.82	NUP62	chr19	protein_coding	nucleoporin 62kDa
ENSG00000184117.11	14.4	1.92	1.93	1.48	NIPSNAP1	chr22	protein_coding	nipsnap homolog 1 (C. elegans)
ENSG00000006453.13	14.4	4.9	1.19	1.1	BAIAP2L1	chr7	protein_coding	BAI1-associated protein 2-like 1
ENSG00000197879.14	14.4	8.27	1.72	0.57	MYO1C	chr17	protein_coding	myosin IC
ENSG00000135525.18	14.36	11.75	1.32	1.1	MAP7	chr6	protein_coding	microtubule-associated protein 7
ENSG00000050820.16	14.35	6.86	1.16	1.5	BCAR1	chr16	protein_coding	breast cancer anti-estrogen resistance 1
ENSG00000110492.15	14.34	12.89	0.56	2.72	MDK	chr11	protein_coding	midkine (neurite growth-promoting factor 2)
ENSG00000173327.7	14.34	9.56	3.25	1.55	MAP3K11	chr11	protein_coding	mitogen-activated protein kinase kinase kinase 11
ENSG00000212468.1	14.33	0	0	0	RNU6-754P	chr6	snRNA	RNA, U6 small nuclear 754, pseudogene
ENSG00000072310.16	14.33	17.12	4.38	6.21	SREBF1	chr17	protein_coding	sterol regulatory element binding transcription factor 1
ENSG00000212316.1	14.33	0	0	0	RNU6-1228P	chr9	snRNA	RNA, U6 small nuclear 1228, pseudogene
ENSG00000082641.15	14.33	23.24	4.22	3.23	NFE2L1	chr17	protein_coding	nuclear factor, erythroid 2-like 1
ENSG00000252608.1	14.33	0	0	0	RNU6-1191P	chr16	snRNA	RNA, U6 small nuclear 1191, pseudogene
ENSG00000038382.17	14.31	18.94	2.48	3.64	TRIO	chr5	protein_coding	trio Rho guanine nucleotide exchange factor
ENSG00000139182.13	14.31	16.4	2.49	1.93	CLSTN3	chr12	protein_coding	calsyntenin 3
ENSG00000103126.14	14.31	14.92	1.45	1.64	AXIN1	chr16	protein_coding	axin 1
ENSG00000221983.7	14.31	3.16	0.9	1.24	UBA52	chr19	protein_coding	ubiquitin A-52 residue ribosomal protein fusion product 1
ENSG00000125676.19	14.29	6.57	1.58	1.48	THOC2	chrX	protein_coding	THO complex 2
ENSG00000134590.13	14.28	7.74	5.29	8.43	FAM127A	chrX	protein_coding	family with sequence similarity 127, member A
ENSG00000072840.12	14.27	8.96	1.73	0.8	EVC	chr4	protein_coding	Ellis van Creveld protein
ENSG00000188010.12	14.27	0	0	0	MORN2	chr2	protein_coding	MORN repeat containing 2
ENSG00000072778.19	14.25	14.35	1.36	2.41	ACADVL	chr17	protein_coding	acyl-CoA dehydrogenase, very long chain
ENSG00000196338.12	14.24	9.99	7.35	3.33	NLGN3	chrX	protein_coding	neuroligin 3
ENSG00000140545.14	14.24	5.83	1.98	3.77	MFGE8	chr15	protein_coding	milk fat globule-EGF factor 8 protein
ENSG00000126746.17	14.23	11.7	0.7	0.39	ZNF384	chr12	protein_coding	zinc finger protein 384
ENSG00000128245.14	14.23	8.32	1.24	3.76	YWHAH	chr22	protein_coding	tyrosine 3-monooxygenase/tryptophan 5-monooxygenase activation protein, eta
ENSG00000088832.14	14.22	3.56	1.48	3.52	FKBP1A	chr20	protein_coding	FK506 binding protein 1A, 12kDa
ENSG00000173692.12	14.22	4.02	0.57	0.2	PSMD1	chr2	protein_coding	proteasome (prosome, macropain) 26S subunit, non-ATPase, 1
ENSG00000134684.10	14.21	7.15	1.63	2.46	YARS	chr1	protein_coding	tyrosyl-tRNA synthetase
ENSG00000170296.9	14.21	3.8	0.21	2.64	GABARAP	chr17	protein_coding	GABA(A) receptor-associated protein
ENSG00000243018.1	14.2	2.49	0	0	RP5-1070G24.2	chr7	antisense	--
ENSG00000141002.18	14.19	13.37	1.78	2.28	TCF25	chr16	protein_coding	transcription factor 25 (basic helix-loop-helix)
ENSG00000154723.12	14.17	1.07	1.27	2.63	ATP5J	chr21	protein_coding	ATP synthase, H+ transporting, mitochondrial Fo complex, subunit F6
ENSG00000136802.11	14.17	6.89	4.44	4.6	LRRC8A	chr9	protein_coding	leucine rich repeat containing 8 family, member A
ENSG00000135372.8	14.17	7.53	1.2	0.66	NAT10	chr11	protein_coding	N-acetyltransferase 10 (GCN5-related)
ENSG00000203485.12	14.16	9.56	1.96	2.25	INF2	chr14	protein_coding	inverted formin, FH2 and WH2 domain containing
ENSG00000168040.4	14.16	2.63	0	2.89	FADD	chr11	protein_coding	Fas (TNFRSF6)-associated via death domain
ENSG00000117899.10	14.16	8.46	1.32	1.51	MESDC2	chr15	protein_coding	mesoderm development candidate 2
ENSG00000101365.20	14.15	5.25	2.34	4.32	IDH3B	chr20	protein_coding	isocitrate dehydrogenase 3 (NAD+) beta
ENSG00000173193.13	14.14	6.25	2.55	1.59	PARP14	chr3	protein_coding	poly (ADP-ribose) polymerase family, member 14
ENSG00000136630.12	14.12	8.5	1.05	2.33	HLX	chr1	protein_coding	H2.0-like homeobox
ENSG00000213465.7	14.1	3.85	2.45	2.71	ARL2	chr11	protein_coding	ADP-ribosylation factor-like 2
ENSG00000161956.12	14.1	2.88	1.47	3.05	SENP3	chr17	protein_coding	SUMO1/sentrin/SMT3 specific peptidase 3
ENSG00000007080.10	14.09	12.36	2.21	0.61	CCDC124	chr19	protein_coding	coiled-coil domain containing 124
ENSG00000165684.3	14.08	11.71	1.82	1.33	SNAPC4	chr9	protein_coding	small nuclear RNA activating complex, polypeptide 4, 190kDa
ENSG00000122257.18	14.07	13.84	1.37	0	RBBP6	chr16	protein_coding	retinoblastoma binding protein 6
ENSG00000201114.1	14.07	0	0	0	Y_RNA	chr1	misc_RNA	--
ENSG00000205885.7	14.07	10.06	1.91	4.71	C1RL-AS1	chr12	antisense	C1RL antisense RNA 1
ENSG00000133216.16	14.06	6.89	1.67	1.48	EPHB2	chr1	protein_coding	EPH receptor B2
ENSG00000198113.2	14.05	8.43	2.32	2.4	TOR4A	chr9	protein_coding	torsin family 4, member A
ENSG00000102030.15	14.05	4.64	2.07	3.22	NAA10	chrX	protein_coding	N(alpha)-acetyltransferase 10, NatA catalytic subunit
ENSG00000110958.15	14.03	6.74	2.54	2.24	PTGES3	chr12	protein_coding	prostaglandin E synthase 3 (cytosolic)
ENSG00000167543.15	14.03	9.49	3.14	4.77	TP53I13	chr17	protein_coding	tumor protein p53 inducible protein 13
ENSG00000077549.17	14.02	3.35	1.05	1.46	CAPZB	chr1	protein_coding	capping protein (actin filament) muscle Z-line, beta
ENSG00000141030.12	14.01	2.89	2.06	1.43	COPS3	chr17	protein_coding	COP9 signalosome subunit 3
ENSG00000119574.12	14	3.46	1.46	3.82	ZBTB45	chr19	protein_coding	zinc finger and BTB domain containing 45
ENSG00000137288.9	14	1.64	2.56	2.53	UQCC2	chr6	protein_coding	ubiquinol-cytochrome c reductase complex assembly factor 2
ENSG00000129245.11	14	12.01	2.44	1.8	FXR2	chr17	protein_coding	fragile X mental retardation, autosomal homolog 2
ENSG00000022840.15	13.98	12.75	2	2.25	RNF10	chr12	protein_coding	ring finger protein 10
ENSG00000143793.12	13.97	8.29	1.68	2.33	C1orf35	chr1	protein_coding	chromosome 1 open reading frame 35
ENSG00000126698.10	13.95	6.12	1.09	1.13	DNAJC8	chr1	protein_coding	DnaJ (Hsp40) homolog, subfamily C, member 8
ENSG00000221291.1	13.94	0	0	0	AC090660.1	chr18	miRNA	--
ENSG00000145494.11	13.94	1.22	1.46	1.51	NDUFS6	chr5	protein_coding	NADH dehydrogenase (ubiquinone) Fe-S protein 6, 13kDa (NADH-coenzyme Q reductase)
ENSG00000199121.3	13.94	0	0	0	MIR26B	chr2	miRNA	microRNA 26b
ENSG00000134574.11	13.94	7.19	3.34	2.49	DDB2	chr11	protein_coding	damage-specific DNA binding protein 2, 48kDa
ENSG00000131475.6	13.93	2.44	3.05	0.6	VPS25	chr17	protein_coding	vacuolar protein sorting 25 homolog (S. cerevisiae)
ENSG00000156030.12	13.93	12.25	2.79	3.38	ELMSAN1	chr14	protein_coding	ELM2 and Myb/SANT-like domain containing 1
ENSG00000198053.11	13.92	7.96	3.41	3.28	SIRPA	chr20	protein_coding	signal-regulatory protein alpha
ENSG00000102554.13	13.91	13.63	1.66	2.48	KLF5	chr13	protein_coding	Kruppel-like factor 5 (intestinal)
ENSG00000132507.17	13.91	4.37	2.75	3.49	EIF5A	chr17	protein_coding	eukaryotic translation initiation factor 5A
ENSG00000106635.7	13.89	15.14	3.66	1.58	BCL7B	chr7	protein_coding	B-cell CLL/lymphoma 7B
ENSG00000078618.19	13.89	2.77	1.76	0.81	NRD1	chr1	protein_coding	nardilysin (N-arginine dibasic convertase)
ENSG00000143384.12	13.89	10.67	1.76	2.76	MCL1	chr1	protein_coding	myeloid cell leukemia 1
ENSG00000152464.14	13.87	2.27	0.58	0	RPP38	chr10	protein_coding	ribonuclease P/MRP 38kDa subunit
ENSG00000058262.9	13.87	3.78	2.29	2	SEC61A1	chr3	protein_coding	Sec61 alpha 1 subunit (S. cerevisiae)
ENSG00000087269.15	13.87	9.88	1.22	1.69	NOP14	chr4	protein_coding	NOP14 nucleolar protein
ENSG00000268465.1	13.85	12.15	3.25	1.5	CTC-273B12.7	chr19	protein_coding	--
ENSG00000105879.11	13.84	7.65	3.14	2.7	CBLL1	chr7	protein_coding	Cbl proto-oncogene-like 1, E3 ubiquitin protein ligase
ENSG00000182117.5	13.84	10.68	0	0	NOP10	chr15	protein_coding	NOP10 ribonucleoprotein
ENSG00000185883.10	13.83	10.75	1.55	5.13	ATP6V0C	chr16	protein_coding	ATPase, H+ transporting, lysosomal 16kDa, V0 subunit c
ENSG00000169738.7	13.83	4.25	1.62	2.25	DCXR	chr17	protein_coding	dicarbonyl/L-xylulose reductase
ENSG00000269711.1	13.82	4.85	1.85	3.42	CTD-3214H19.16	chr19	protein_coding	--
ENSG00000139613.11	13.82	19.51	2.64	4.09	SMARCC2	chr12	protein_coding	SWI/SNF related, matrix associated, actin dependent regulator of chromatin, subfamily c, member 2
ENSG00000201861.1	13.82	0	0	0	RNA5SP298	chr10	rRNA	RNA, 5S ribosomal pseudogene 298
ENSG00000101057.15	13.81	15.11	2.59	5.02	MYBL2	chr20	protein_coding	v-myb avian myeloblastosis viral oncogene homolog-like 2
ENSG00000075618.17	13.81	5.81	1.04	2.63	FSCN1	chr7	protein_coding	fascin actin-bundling protein 1
ENSG00000060237.16	13.79	10.1	2.74	2.13	WNK1	chr12	protein_coding	WNK lysine deficient protein kinase 1
ENSG00000142303.13	13.77	9.17	1.77	2.29	ADAMTS10	chr19	protein_coding	ADAM metallopeptidase with thrombospondin type 1 motif, 10
ENSG00000272172.1	13.75	0	0	0	RP13-582O9.7	chr8	antisense	--
ENSG00000181924.6	13.75	6.2	0.31	3.4	COA4	chr11	protein_coding	cytochrome c oxidase assembly factor 4 homolog (S. cerevisiae)
ENSG00000164919.10	13.73	1.15	1.84	2.26	COX6C	chr8	protein_coding	cytochrome c oxidase subunit VIc
ENSG00000233343.1	13.73	0	0	0	ATP6V1G1P4	chr10	processed_pseudogene	ATPase, H+ transporting, lysosomal 13kDa, V1 subunit G1 pseudogene 4
ENSG00000167770.11	13.72	3.61	1.43	2.97	OTUB1	chr11	protein_coding	OTU deubiquitinase, ubiquitin aldehyde binding 1
ENSG00000166228.8	13.72	2.14	0	0	PCBD1	chr10	protein_coding	pterin-4 alpha-carbinolamine dehydratase/dimerization cofactor of hepatocyte nuclear factor 1 alpha
ENSG00000196642.15	13.72	10.29	1.17	2.34	RABL6	chr9	protein_coding	RAB, member RAS oncogene family-like 6
ENSG00000077348.8	13.72	1.93	1.72	2.38	EXOSC5	chr19	protein_coding	exosome component 5
ENSG00000128973.11	13.71	5.61	0.89	0.99	CLN6	chr15	protein_coding	ceroid-lipofuscinosis, neuronal 6, late infantile, variant
ENSG00000256427.1	13.69	0	0	0	RP11-118B22.4	chr12	lincRNA	--
ENSG00000201586.1	13.69	0	0	0	RNU6-593P	chr11	snRNA	RNA, U6 small nuclear 593, pseudogene
ENSG00000234638.1	13.69	0	0	2.96	AC053503.6	chr2	antisense	--
ENSG00000064666.14	13.68	7.92	2.78	1.48	CNN2	chr19	protein_coding	calponin 2
ENSG00000091986.15	13.66	10.1	2.35	2.34	CCDC80	chr3	protein_coding	coiled-coil domain containing 80
ENSG00000103249.17	13.63	7.63	2.13	2.11	CLCN7	chr16	protein_coding	chloride channel, voltage-sensitive 7
ENSG00000163930.9	13.63	6.29	1.34	4.55	BAP1	chr3	protein_coding	BRCA1 associated protein-1 (ubiquitin carboxy-terminal hydrolase)
ENSG00000123095.5	13.59	8.69	0.88	1.21	BHLHE41	chr12	protein_coding	basic helix-loop-helix family, member e41
ENSG00000101856.9	13.58	8.69	2.75	5.19	PGRMC1	chrX	protein_coding	progesterone receptor membrane component 1
ENSG00000181638.17	13.57	7.01	1.55	4.17	ZFP41	chr8	protein_coding	ZFP41 zinc finger protein
ENSG00000145216.15	13.55	4.99	2.33	0.88	FIP1L1	chr4	protein_coding	factor interacting with PAPOLA and CPSF1
ENSG00000127445.13	13.55	1.46	0	0.45	PIN1	chr19	protein_coding	peptidylprolyl cis/trans isomerase, NIMA-interacting 1
ENSG00000131051.20	13.55	10.57	1.57	1.3	RBM39	chr20	protein_coding	RNA binding motif protein 39
ENSG00000161999.11	13.54	9.24	0.47	1.63	JMJD8	chr16	protein_coding	jumonji domain containing 8
ENSG00000136238.17	13.53	3.84	1.21	2.79	RAC1	chr7	protein_coding	ras-related C3 botulinum toxin substrate 1 (rho family, small GTP binding protein Rac1)
ENSG00000060339.13	13.53	8.59	3.33	1.67	CCAR1	chr10	protein_coding	cell division cycle and apoptosis regulator 1
ENSG00000137073.20	13.52	14	2.27	3.14	UBAP2	chr9	protein_coding	ubiquitin associated protein 2
ENSG00000178381.11	13.52	1.9	0.42	0	ZFAND2A	chr7	protein_coding	zinc finger, AN1-type domain 2A
ENSG00000149532.15	13.51	13.24	2.61	3.1	CPSF7	chr11	protein_coding	cleavage and polyadenylation specific factor 7, 59kDa
ENSG00000171045.14	13.49	8.11	3.02	1.25	TSNARE1	chr8	protein_coding	t-SNARE domain containing 1
ENSG00000278845.4	13.49	2.52	1.41	1.56	MRPL45	chr17	protein_coding	mitochondrial ribosomal protein L45
ENSG00000140650.11	13.48	5.81	1.34	2.65	PMM2	chr16	protein_coding	phosphomannomutase 2
ENSG00000160213.5	13.47	2.98	0.22	1.23	CSTB	chr21	protein_coding	cystatin B (stefin B)
ENSG00000168439.16	13.46	12.53	1.95	5.16	STIP1	chr11	protein_coding	stress-induced phosphoprotein 1
ENSG00000116221.15	13.46	1.48	0.79	5.1	MRPL37	chr1	protein_coding	mitochondrial ribosomal protein L37
ENSG00000087191.12	13.46	7.87	3.28	1.3	PSMC5	chr17	protein_coding	proteasome (prosome, macropain) 26S subunit, ATPase, 5
ENSG00000281724.1	13.45	0	0	0	AL021917.1	chr6	miRNA	--
ENSG00000067829.18	13.44	6.19	2.89	0.73	IDH3G	chrX	protein_coding	isocitrate dehydrogenase 3 (NAD+) gamma
ENSG00000100201.18	13.44	7.3	2.71	1.94	DDX17	chr22	protein_coding	DEAD (Asp-Glu-Ala-Asp) box helicase 17
ENSG00000137497.17	13.44	17.58	2.42	2.47	NUMA1	chr11	protein_coding	nuclear mitotic apparatus protein 1
ENSG00000179134.14	13.43	15.17	1.44	2.98	SAMD4B	chr19	protein_coding	sterile alpha motif domain containing 4B
ENSG00000242294.6	13.43	3.43	1.91	1.06	STAG3L5P	chr7	transcribed_unprocessed_pseudogene	stromal antigen 3-like 5 pseudogene
ENSG00000237626.1	13.42	0	0	0	RP11-406A20.1	chr9	lincRNA	--
ENSG00000166833.19	13.42	12.48	2.45	2.99	NAV2	chr11	protein_coding	neuron navigator 2
ENSG00000105058.11	13.42	6.05	1.2	1.66	FAM32A	chr19	protein_coding	family with sequence similarity 32, member A
ENSG00000196274.5	13.41	0	0	0	Metazoa_SRP	chr15	misc_RNA	--
ENSG00000120071.12	13.41	17.85	1.88	1.66	KANSL1	chr17	protein_coding	KAT8 regulatory NSL complex subunit 1
ENSG00000143553.10	13.4	0.52	0.93	1.29	SNAPIN	chr1	protein_coding	SNAP-associated protein
ENSG00000251143.1	13.4	1.78	1.02	1.57	RP11-849H4.4	chr11	antisense	--
ENSG00000170485.16	13.39	9.13	1.2	1.33	NPAS2	chr2	protein_coding	neuronal PAS domain protein 2
ENSG00000159346.12	13.38	3.71	1.99	2.44	ADIPOR1	chr1	protein_coding	adiponectin receptor 1
ENSG00000126603.8	13.38	12.16	1.61	0.89	GLIS2	chr16	protein_coding	GLIS family zinc finger 2
ENSG00000175166.16	13.38	14.23	1.89	1.49	PSMD2	chr3	protein_coding	proteasome (prosome, macropain) 26S subunit, non-ATPase, 2
ENSG00000255369.1	13.37	3.13	0	0	RP11-740D6.3	chr11	processed_pseudogene	--
ENSG00000143947.12	13.37	2.35	0.35	1.93	RPS27A	chr2	protein_coding	ribosomal protein S27a
ENSG00000259984.1	13.36	0	0	0	RP11-335G20.7	chr1	unprocessed_pseudogene	--
ENSG00000108848.15	13.36	5.9	1.15	2.99	LUC7L3	chr17	protein_coding	LUC7-like 3 (S. cerevisiae)
ENSG00000099812.8	13.35	11.43	0.5	3.47	MISP	chr19	protein_coding	mitotic spindle positioning
ENSG00000044574.7	13.34	12.25	3.32	2.89	HSPA5	chr9	protein_coding	heat shock 70kDa protein 5 (glucose-regulated protein, 78kDa)
ENSG00000225151.10	13.33	6.9	2.88	1.1	GOLGA2P7	chr15	transcribed_unprocessed_pseudogene	golgin A2 pseudogene 7
ENSG00000164442.9	13.31	8.28	3.41	2.88	CITED2	chr6	protein_coding	Cbp/p300-interacting transactivator, with Glu/Asp-rich carboxy-terminal domain, 2
ENSG00000213977.7	13.31	3.5	0	2.4	TAX1BP3	chr17	protein_coding	Tax1 (human T-cell leukemia virus type I) binding protein 3
ENSG00000188643.10	13.31	7.67	0.6	1.65	S100A16	chr1	protein_coding	S100 calcium binding protein A16
ENSG00000108829.9	13.31	12.97	2.31	3.84	LRRC59	chr17	protein_coding	leucine rich repeat containing 59
ENSG00000175203.15	13.3	12.7	3.01	5.76	DCTN2	chr12	protein_coding	dynactin 2 (p50)
ENSG00000130479.10	13.28	10.2	2.86	0.72	MAP1S	chr19	protein_coding	microtubule-associated protein 1S
ENSG00000031823.14	13.28	8.82	1.04	0.41	RANBP3	chr19	protein_coding	RAN binding protein 3
ENSG00000167641.10	13.28	10.4	5.44	6.64	PPP1R14A	chr19	protein_coding	protein phosphatase 1, regulatory (inhibitor) subunit 14A
ENSG00000101439.8	13.28	9.32	1.82	4.13	CST3	chr20	protein_coding	cystatin C
ENSG00000174282.11	13.27	11.07	2.19	2.28	ZBTB4	chr17	protein_coding	zinc finger and BTB domain containing 4
ENSG00000243279.3	13.25	13.02	4.98	6.5	PRAF2	chrX	protein_coding	PRA1 domain family, member 2
ENSG00000141568.19	13.24	9.19	2.03	1.52	FOXK2	chr17	protein_coding	forkhead box K2
ENSG00000158042.8	13.24	3.83	1.95	0.34	MRPL17	chr11	protein_coding	mitochondrial ribosomal protein L17
ENSG00000066697.14	13.22	9.76	0.87	2.71	MSANTD3	chr9	protein_coding	Myb/SANT-like DNA-binding domain containing 3
ENSG00000115677.16	13.21	12.12	1.38	1.72	HDLBP	chr2	protein_coding	high density lipoprotein binding protein
ENSG00000148468.16	13.19	5.72	1.58	1.51	FAM171A1	chr10	protein_coding	family with sequence similarity 171, member A1
ENSG00000170684.8	13.19	8.33	0.83	0	ZNF296	chr19	protein_coding	zinc finger protein 296
ENSG00000270091.1	13.18	0.77	0	0.95	RP11-78O7.2	chr17	lincRNA	--
ENSG00000163344.5	13.18	2.1	0	1.04	PMVK	chr1	protein_coding	phosphomevalonate kinase
ENSG00000113739.10	13.18	8.34	1.88	1.49	STC2	chr5	protein_coding	stanniocalcin 2
ENSG00000186815.12	13.18	6.69	2.63	2.67	TPCN1	chr12	protein_coding	two pore segment channel 1
ENSG00000104969.9	13.16	4.62	0.82	0.85	SGTA	chr19	protein_coding	small glutamine-rich tetratricopeptide repeat (TPR)-containing, alpha
ENSG00000229117.8	13.16	2.31	0	2.85	RPL41	chr12	protein_coding	ribosomal protein L41
ENSG00000137504.13	13.14	9.34	1.19	1.95	CREBZF	chr11	protein_coding	CREB/ATF bZIP transcription factor
ENSG00000106605.10	13.13	0.46	0	0	BLVRA	chr7	protein_coding	biliverdin reductase A
ENSG00000106245.9	13.13	6.03	2.85	2.62	BUD31	chr7	protein_coding	BUD31 homolog (S. cerevisiae)
ENSG00000143294.14	13.11	10.74	0.91	2.52	PRCC	chr1	protein_coding	papillary renal cell carcinoma (translocation-associated)
ENSG00000167106.11	13.11	10.2	1.66	1.84	FAM102A	chr9	protein_coding	family with sequence similarity 102, member A
ENSG00000255513.1	13.11	12.26	0	0	AC005363.9	chr16	transcribed_processed_pseudogene	--
ENSG00000124766.5	13.1	8.64	2.22	1.25	SOX4	chr6	protein_coding	SRY (sex determining region Y)-box 4
ENSG00000127948.13	13.09	7.27	1.71	1.65	POR	chr7	protein_coding	P450 (cytochrome) oxidoreductase
ENSG00000125971.16	13.09	3.06	1.56	4.86	DYNLRB1	chr20	protein_coding	dynein, light chain, roadblock-type 1
ENSG00000266472.5	13.08	1.31	0.59	2.83	MRPS21	chr1	protein_coding	mitochondrial ribosomal protein S21
ENSG00000132824.13	13.07	5.17	1.47	0.29	SERINC3	chr20	protein_coding	serine incorporator 3
ENSG00000073008.14	13.07	23.24	1.5	4.34	PVR	chr19	protein_coding	poliovirus receptor
ENSG00000100401.19	13.06	9.48	0.93	1.67	RANGAP1	chr22	protein_coding	Ran GTPase activating protein 1
ENSG00000101216.10	13.03	2.29	0.82	0.56	GMEB2	chr20	protein_coding	glucocorticoid modulatory element binding protein 2
ENSG00000069011.15	13.03	2.18	2.53	2.69	PITX1	chr5	protein_coding	paired-like homeodomain 1
ENSG00000177542.10	13.02	3.92	1.75	1.61	SLC25A22	chr11	protein_coding	solute carrier family 25 (mitochondrial carrier: glutamate), member 22
ENSG00000096080.11	13	2.53	1.36	0.63	MRPS18A	chr6	protein_coding	mitochondrial ribosomal protein S18A
ENSG00000116478.11	13	6.33	1.13	0.63	HDAC1	chr1	protein_coding	histone deacetylase 1
ENSG00000144713.12	13	4.4	1.4	2.52	RPL32	chr3	protein_coding	ribosomal protein L32
ENSG00000116752.5	12.99	0.83	0	0	BCAS2	chr1	protein_coding	breast carcinoma amplified sequence 2
ENSG00000124795.14	12.98	6.28	2.38	4.26	DEK	chr6	protein_coding	DEK proto-oncogene
ENSG00000167625.10	12.96	4.41	2.63	1.32	ZNF526	chr19	protein_coding	zinc finger protein 526
ENSG00000100106.19	12.95	4.78	3.84	5.25	TRIOBP	chr22	protein_coding	TRIO and F-actin binding protein
ENSG00000178394.4	12.94	8.78	4.59	8.96	HTR1A	chr5	protein_coding	5-hydroxytryptamine (serotonin) receptor 1A, G protein-coupled
ENSG00000115875.18	12.94	2.59	2.89	0.53	SRSF7	chr2	protein_coding	serine/arginine-rich splicing factor 7
ENSG00000212232.1	12.94	29.51	20.26	33.62	SNORD17	chr20	snoRNA	small nucleolar RNA, C/D box 17
ENSG00000150753.11	12.93	3.2	1.07	4.28	CCT5	chr5	protein_coding	chaperonin containing TCP1, subunit 5 (epsilon)
ENSG00000117691.9	12.93	7.94	0	7	NENF	chr1	protein_coding	neudesin neurotrophic factor
ENSG00000171302.16	12.92	9.06	2.22	2.53	CANT1	chr17	protein_coding	calcium activated nucleotidase 1
ENSG00000135334.8	12.92	19.1	1.44	3.2	AKIRIN2	chr6	protein_coding	akirin 2
ENSG00000233276.3	12.91	1.89	0.67	1.4	GPX1	chr3	protein_coding	glutathione peroxidase 1
ENSG00000111678.10	12.9	3.29	0.73	1.02	C12orf57	chr12	protein_coding	chromosome 12 open reading frame 57
ENSG00000090615.12	12.9	15.82	2.79	2.44	GOLGA3	chr12	protein_coding	golgin A3
ENSG00000167671.11	12.9	2.93	3.33	1.64	UBXN6	chr19	protein_coding	UBX domain protein 6
ENSG00000281253.1	12.89	0	0	0	AL138714.1	chr13	miRNA	--
ENSG00000201185.1	12.89	4.52	0	0	RNA5SP202	chr6	rRNA	RNA, 5S ribosomal pseudogene 202
ENSG00000275305.1	12.89	4.52	4.03	5.58	5S_rRNA	chr20	rRNA	--
ENSG00000161642.17	12.89	4.52	3.16	1.94	ZNF385A	chr12	protein_coding	zinc finger protein 385A
ENSG00000033050.7	12.86	6.2	1.51	3.13	ABCF2	chr7	protein_coding	ATP-binding cassette, sub-family F (GCN20), member 2
ENSG00000230124.6	12.86	6.12	1.44	1.59	ACBD6	chr1	protein_coding	acyl-CoA binding domain containing 6
ENSG00000109536.11	12.85	3.01	2.68	3.71	FRG1	chr4	protein_coding	FSHD region gene 1
ENSG00000165689.16	12.85	7.67	1.41	1.39	SDCCAG3	chr9	protein_coding	serologically defined colon cancer antigen 3
ENSG00000111641.10	12.85	11.72	3.49	3.52	NOP2	chr12	protein_coding	NOP2 nucleolar protein
ENSG00000105854.12	12.85	7.61	1.76	1.39	PON2	chr7	protein_coding	paraoxonase 2
ENSG00000263786.1	12.83	3	1.34	2.78	RP11-649A18.4	chr17	sense_intronic	--
ENSG00000172936.12	12.81	1.68	1.34	0.46	MYD88	chr3	protein_coding	myeloid differentiation primary response 88
ENSG00000273211.1	12.81	0	0	0	RP13-131K19.7	chr3	lincRNA	--
ENSG00000143549.19	12.81	3.71	1.6	0.83	TPM3	chr1	protein_coding	tropomyosin 3
ENSG00000180992.6	12.79	1.12	0.5	0	MRPL14	chr6	protein_coding	mitochondrial ribosomal protein L14
ENSG00000166681.13	12.78	2.99	3.11	6.15	NGFRAP1	chrX	protein_coding	nerve growth factor receptor (TNFRSF16) associated protein 1
ENSG00000111142.13	12.78	15.54	2.53	4.43	METAP2	chr12	protein_coding	methionyl aminopeptidase 2
ENSG00000183741.11	12.77	9.84	1.18	4.12	CBX6	chr22	protein_coding	chromobox homolog 6
ENSG00000177051.5	12.77	3.77	1.76	2.43	FBXO46	chr19	protein_coding	F-box protein 46
ENSG00000083857.13	12.75	10.95	2.21	1.3	FAT1	chr4	protein_coding	FAT atypical cadherin 1
ENSG00000089159.15	12.73	15.11	1.84	3.82	PXN	chr12	protein_coding	paxillin
ENSG00000198211.8	12.71	6.78	1.04	1.91	TUBB3	chr16	protein_coding	tubulin, beta 3 class III
ENSG00000074696.12	12.71	13.38	2.61	2.06	HACD3	chr15	protein_coding	3-hydroxyacyl-CoA dehydratase 3
ENSG00000147403.16	12.7	3.87	2.59	2.87	RPL10	chrX	protein_coding	ribosomal protein L10
ENSG00000225693.1	12.67	0	0	0	LAGE3P1	chr9	processed_pseudogene	L antigen family, member 3 pseudogene 1
ENSG00000040633.12	12.65	17.01	4.62	2.13	PHF23	chr17	protein_coding	PHD finger protein 23
ENSG00000106992.17	12.64	3.59	3.58	4.17	AK1	chr9	protein_coding	adenylate kinase 1
ENSG00000173786.16	12.64	2.48	1.93	2.42	CNP	chr17	protein_coding	2',3'-cyclic nucleotide 3' phosphodiesterase
ENSG00000137166.14	12.63	9.32	3.71	3.46	FOXP4	chr6	protein_coding	forkhead box P4
ENSG00000099991.16	12.63	7.06	0.74	1.79	CABIN1	chr22	protein_coding	calcineurin binding protein 1
ENSG00000163870.14	12.62	12.62	2.37	1.91	TPRA1	chr3	protein_coding	transmembrane protein, adipocyte asscociated 1
ENSG00000186575.17	12.62	10.28	1.14	1.02	NF2	chr22	protein_coding	neurofibromin 2 (merlin)
ENSG00000102977.13	12.62	10.94	2.32	2.25	ACD	chr16	protein_coding	adrenocortical dysplasia homolog (mouse)
ENSG00000205544.3	12.62	2.21	1.98	2.73	TMEM256	chr17	protein_coding	transmembrane protein 256
ENSG00000171570.10	12.61	8.43	1.32	0	RAB4B-EGLN2	chr19	protein_coding	RAB4B-EGLN2 readthrough (NMD candidate)
ENSG00000278615.4	12.6	0	0.66	0	C11orf98	chr11	protein_coding	chromosome 11 open reading frame 98
ENSG00000157045.8	12.58	1.77	0	0	NTAN1	chr16	protein_coding	N-terminal asparagine amidase
ENSG00000182872.15	12.58	12.53	2.29	0.88	RBM10	chrX	protein_coding	RNA binding motif protein 10
ENSG00000018408.14	12.57	9.72	1.52	2.23	WWTR1	chr3	protein_coding	WW domain containing transcription regulator 1
ENSG00000106785.14	12.57	11.91	1.28	1.63	TRIM14	chr9	protein_coding	tripartite motif containing 14
ENSG00000148308.17	12.56	9.7	1.77	2.45	GTF3C5	chr9	protein_coding	general transcription factor IIIC, polypeptide 5, 63kDa
ENSG00000170035.15	12.56	0.93	2.07	4.58	UBE2E3	chr2	protein_coding	ubiquitin-conjugating enzyme E2E 3
ENSG00000118705.16	12.56	7.35	2.62	2.33	RPN2	chr20	protein_coding	ribophorin II
ENSG00000171824.13	12.56	7.47	0.51	1.89	EXOSC10	chr1	protein_coding	exosome component 10
ENSG00000151353.14	12.55	3.59	0.87	0	TMEM18	chr2	protein_coding	transmembrane protein 18
ENSG00000113312.10	12.54	3.67	0.65	0	TTC1	chr5	protein_coding	tetratricopeptide repeat domain 1
ENSG00000005007.12	12.54	5.8	0.45	0.74	UPF1	chr19	protein_coding	UPF1 regulator of nonsense transcripts homolog (yeast)
ENSG00000135926.12	12.54	6.51	2.36	0.87	TMBIM1	chr2	protein_coding	transmembrane BAX inhibitor motif containing 1
ENSG00000183648.9	12.54	1.26	1.68	1.55	NDUFB1	chr14	protein_coding	NADH dehydrogenase (ubiquinone) 1 beta subcomplex, 1, 7kDa
ENSG00000137161.16	12.54	3.14	0.84	5.04	CNPY3	chr6	protein_coding	canopy FGF signaling regulator 3
ENSG00000257411.1	12.54	4.4	0	4.07	RP11-603J24.9	chr12	protein_coding	--
ENSG00000165672.6	12.53	0.34	1.51	0.83	PRDX3	chr10	protein_coding	peroxiredoxin 3
ENSG00000106400.11	12.52	8.35	0.39	4.88	ZNHIT1	chr7	protein_coding	zinc finger, HIT-type containing 1
ENSG00000173575.18	12.52	15.74	2.09	1.38	CHD2	chr15	protein_coding	chromodomain helicase DNA binding protein 2
ENSG00000130312.6	12.51	1.2	0	0.99	MRPL34	chr19	protein_coding	mitochondrial ribosomal protein L34
ENSG00000134313.14	12.5	5.67	0.36	2.25	KIDINS220	chr2	protein_coding	kinase D-interacting substrate, 220kDa
ENSG00000126653.15	12.48	15.32	2.93	2.7	NSRP1	chr17	protein_coding	nuclear speckle splicing regulatory protein 1
ENSG00000105852.10	12.47	0.49	0	0	PON3	chr7	protein_coding	paraoxonase 3
ENSG00000143153.12	12.47	9.15	2.13	3.44	ATP1B1	chr1	protein_coding	ATPase, Na+/K+ transporting, beta 1 polypeptide
ENSG00000078246.15	12.46	8.4	4.21	3.02	TULP3	chr12	protein_coding	tubby like protein 3
ENSG00000130201.7	12.45	3.74	1.67	4.62	EXOC3L2	chr19	protein_coding	exocyst complex component 3-like 2
ENSG00000167889.12	12.44	5.02	1.17	0.94	MGAT5B	chr17	protein_coding	mannosyl (alpha-1,6-)-glycoprotein beta-1,6-N-acetyl-glucosaminyltransferase, isozyme B
ENSG00000179833.4	12.44	15.71	1.9	1.91	SERTAD2	chr2	protein_coding	SERTA domain containing 2
ENSG00000030582.16	12.44	10.11	2.05	3.12	GRN	chr17	protein_coding	granulin
ENSG00000156304.14	12.43	12.58	2.75	0.95	SCAF4	chr21	protein_coding	SR-related CTD-associated factor 4
ENSG00000133142.17	12.42	6.05	3.46	4.18	TCEAL4	chrX	protein_coding	transcription elongation factor A (SII)-like 4
ENSG00000263809.1	12.42	1.39	1.09	2.37	RP11-849F2.7	chr17	protein_coding	--
ENSG00000166741.7	12.42	1.52	2.33	3.23	NNMT	chr11	protein_coding	nicotinamide N-methyltransferase
ENSG00000229023.1	12.41	0	0	0	AC067945.3	chr2	processed_pseudogene	--
ENSG00000123908.11	12.41	6.97	4.02	4.28	AGO2	chr8	protein_coding	argonaute RISC catalytic component 2
ENSG00000148677.6	12.4	7.88	1.21	3.36	ANKRD1	chr10	protein_coding	ankyrin repeat domain 1 (cardiac muscle)
ENSG00000233397.1	12.39	0.87	0	0	AC008063.3	chr2	lincRNA	--
ENSG00000119508.17	12.39	3.24	2.59	3.15	NR4A3	chr9	protein_coding	nuclear receptor subfamily 4, group A, member 3
ENSG00000198815.8	12.39	14.19	4.46	3.85	FOXJ3	chr1	protein_coding	forkhead box J3
ENSG00000235423.8	12.39	0	1.41	4.88	RP11-282O18.3	chr12	antisense	--
ENSG00000141543.9	12.38	9.93	1.11	1.53	EIF4A3	chr17	protein_coding	eukaryotic translation initiation factor 4A3
ENSG00000131462.7	12.37	3.34	0.3	3.3	TUBG1	chr17	protein_coding	tubulin, gamma 1
ENSG00000204237.4	12.37	7.44	1.11	0.76	OXLD1	chr17	protein_coding	oxidoreductase-like domain containing 1
ENSG00000148737.15	12.37	16.49	4.09	2.6	TCF7L2	chr10	protein_coding	transcription factor 7-like 2 (T-cell specific, HMG-box)
ENSG00000204262.11	12.36	8.83	2.83	3.92	COL5A2	chr2	protein_coding	collagen, type V, alpha 2
ENSG00000089289.15	12.35	1.16	1.03	5.35	IGBP1	chrX	protein_coding	immunoglobulin (CD79A) binding protein 1
ENSG00000125651.13	12.35	13.99	2.99	2.43	GTF2F1	chr19	protein_coding	general transcription factor IIF, polypeptide 1, 74kDa
ENSG00000146112.11	12.34	10.88	4.49	4.04	PPP1R18	chr6	protein_coding	protein phosphatase 1, regulatory subunit 18
ENSG00000203950.6	12.33	6.92	0.77	0	FAM127B	chrX	protein_coding	family with sequence similarity 127, member B
ENSG00000174748.18	12.33	2.99	1.01	2.92	RPL15	chr3	protein_coding	ribosomal protein L15
ENSG00000237501.1	12.32	4.32	0	10.67	RP11-816B4.1	chr3	processed_pseudogene	--
ENSG00000170310.14	12.31	3.02	0.77	0	STX8	chr17	protein_coding	syntaxin 8
ENSG00000140575.12	12.3	11.16	3.52	2.39	IQGAP1	chr15	protein_coding	IQ motif containing GTPase activating protein 1
ENSG00000110046.12	12.3	10.5	1.74	1.36	ATG2A	chr11	protein_coding	autophagy related 2A
ENSG00000197102.10	12.3	22.6	3.25	2.73	DYNC1H1	chr14	protein_coding	dynein, cytoplasmic 1, heavy chain 1
ENSG00000198355.4	12.3	8.4	0	1.68	PIM3	chr22	protein_coding	Pim-3 proto-oncogene, serine/threonine kinase
ENSG00000279568.1	12.3	4.31	3.3	1.52	RP11-20I23.5	chr16	TEC	--
ENSG00000149923.13	12.29	6.11	0	1.33	PPP4C	chr16	protein_coding	protein phosphatase 4, catalytic subunit
ENSG00000120438.11	12.27	2.58	1.34	2.39	TCP1	chr6	protein_coding	t-complex 1
ENSG00000197226.12	12.25	6.34	0.55	2.15	TBC1D9B	chr5	protein_coding	TBC1 domain family, member 9B (with GRAM domain)
ENSG00000166716.9	12.25	11.18	1.89	1.88	ZNF592	chr15	protein_coding	zinc finger protein 592
ENSG00000102144.13	12.24	1.76	0.98	2.04	PGK1	chrX	protein_coding	phosphoglycerate kinase 1
ENSG00000166979.12	12.23	7.51	3.11	1.32	EVA1C	chr21	protein_coding	eva-1 homolog C (C. elegans)
ENSG00000124762.13	12.22	10.29	3.25	2.38	CDKN1A	chr6	protein_coding	cyclin-dependent kinase inhibitor 1A (p21, Cip1)
ENSG00000139725.7	12.22	7.19	1.09	3.59	RHOF	chr12	protein_coding	ras homolog family member F (in filopodia)
ENSG00000182195.7	12.21	12.86	2.09	2.4	LDOC1	chrX	protein_coding	leucine zipper, down-regulated in cancer 1
ENSG00000112715.20	12.2	11.7	2.93	3.87	VEGFA	chr6	protein_coding	vascular endothelial growth factor A
ENSG00000162302.12	12.2	6.51	2.14	4.65	RPS6KA4	chr11	protein_coding	ribosomal protein S6 kinase, 90kDa, polypeptide 4
ENSG00000160957.12	12.2	8.84	0.49	1.53	RECQL4	chr8	protein_coding	RecQ protein-like 4
ENSG00000148248.13	12.19	7.92	2.69	2.35	SURF4	chr9	protein_coding	surfeit 4
ENSG00000118680.12	12.19	7.94	2.73	5.28	MYL12B	chr18	protein_coding	myosin, light chain 12B, regulatory
ENSG00000127191.17	12.19	9.98	1.27	0.59	TRAF2	chr9	protein_coding	TNF receptor-associated factor 2
ENSG00000099250.17	12.19	19.35	4.57	3.56	NRP1	chr10	protein_coding	neuropilin 1
ENSG00000255234.5	12.18	8.14	9.27	9.04	RP11-727A23.10	chr11	antisense	--
ENSG00000185507.19	12.18	11.57	1.79	3.41	IRF7	chr11	protein_coding	interferon regulatory factor 7
ENSG00000204316.12	12.18	7.12	0.51	1.41	MRPL38	chr17	protein_coding	mitochondrial ribosomal protein L38
ENSG00000253035.1	12.17	0	0	0	RNU4ATAC5P	chr11	snRNA	RNA, U4atac small nuclear 5, pseudogene
ENSG00000275358.1	12.17	0	0	8.43	RP5-1025A1.3	chr20	lincRNA	--
ENSG00000166484.19	12.17	5.19	3.13	6.21	MAPK7	chr17	protein_coding	mitogen-activated protein kinase 7
ENSG00000133030.19	12.17	7.97	1.65	1.82	MPRIP	chr17	protein_coding	myosin phosphatase Rho interacting protein
ENSG00000164970.14	12.16	6.83	1.27	2.28	FAM219A	chr9	protein_coding	family with sequence similarity 219, member A
ENSG00000242802.6	12.16	12.06	0.83	1.83	AP5Z1	chr7	protein_coding	adaptor-related protein complex 5, zeta 1 subunit
ENSG00000125821.11	12.16	5.43	0.35	0.48	DTD1	chr20	protein_coding	D-tyrosyl-tRNA deacylase 1
ENSG00000162613.16	12.15	15.14	2.66	1.32	FUBP1	chr1	protein_coding	far upstream element (FUSE) binding protein 1
ENSG00000114784.3	12.15	6.93	0.95	0	EIF1B	chr3	protein_coding	eukaryotic translation initiation factor 1B
ENSG00000147813.15	12.14	3.26	0.89	1.55	NAPRT	chr8	protein_coding	nicotinate phosphoribosyltransferase
ENSG00000198728.10	12.14	11.76	3.44	3.5	LDB1	chr10	protein_coding	LIM domain binding 1
ENSG00000105223.18	12.14	16.56	3.8	2.63	PLD3	chr19	protein_coding	phospholipase D family, member 3
ENSG00000175931.12	12.13	9.7	1.5	1.71	UBE2O	chr17	protein_coding	ubiquitin-conjugating enzyme E2O
ENSG00000135052.16	12.09	16.12	3.03	2.72	GOLM1	chr9	protein_coding	golgi membrane protein 1
ENSG00000168924.14	12.07	6.4	0.97	1.58	LETM1	chr4	protein_coding	leucine zipper-EF-hand containing transmembrane protein 1
ENSG00000144029.11	12.07	6.19	0.58	1.21	MRPS5	chr2	protein_coding	mitochondrial ribosomal protein S5
ENSG00000267692.1	12.07	4.24	0	0	TAF9P3	chr19	processed_pseudogene	TAF9 RNA polymerase II, TATA box binding protein (TBP)-associated factor, 32kDa pseudogene 3
ENSG00000274759.1	12.07	4.24	0	0	5S_rRNA	chr4	rRNA	--
ENSG00000112041.12	12.06	2.99	2.67	3.69	TULP1	chr6	protein_coding	tubby like protein 1
ENSG00000108592.16	12.06	10.28	3.1	2.05	FTSJ3	chr17	protein_coding	FtsJ homolog 3 (E. coli)
ENSG00000111667.13	12.05	5.41	1.96	2.3	USP5	chr12	protein_coding	ubiquitin specific peptidase 5 (isopeptidase T)
ENSG00000178531.5	12.04	5.91	2.26	2.08	CTXN1	chr19	protein_coding	cortexin 1
ENSG00000141401.11	12.04	4.22	0	1.6	IMPA2	chr18	protein_coding	inositol(myo)-1(or 4)-monophosphatase 2
ENSG00000100599.15	12.04	8.7	2.63	1.9	RIN3	chr14	protein_coding	Ras and Rab interactor 3
ENSG00000182307.12	12.03	3.01	1.26	0.99	C8orf33	chr8	protein_coding	chromosome 8 open reading frame 33
ENSG00000167685.14	12.01	4.74	1.65	0.65	ZNF444	chr19	protein_coding	zinc finger protein 444
ENSG00000204568.11	12.01	4.21	1.57	5.63	MRPS18B	chr6	protein_coding	mitochondrial ribosomal protein S18B
ENSG00000256028.2	12.01	3.45	2.65	2.48	RP11-197N18.2	chr12	processed_transcript	--
ENSG00000106628.10	12.01	8.66	1.67	2.31	POLD2	chr7	protein_coding	polymerase (DNA directed), delta 2, accessory subunit
ENSG00000158526.7	12	10.17	0	1.73	TSR2	chrX	protein_coding	TSR2, 20S rRNA accumulation, homolog (S. cerevisiae)
ENSG00000164611.12	11.99	2.34	1.67	2.88	PTTG1	chr5	protein_coding	pituitary tumor-transforming 1
ENSG00000148840.10	11.99	18.43	4.11	2.22	PPRC1	chr10	protein_coding	peroxisome proliferator-activated receptor gamma, coactivator-related 1
ENSG00000129255.14	11.98	3.76	1.97	3.55	MPDU1	chr17	protein_coding	mannose-P-dolichol utilization defect 1
ENSG00000176101.11	11.98	5.4	1.07	2.96	SSNA1	chr9	protein_coding	Sjogren syndrome nuclear autoantigen 1
ENSG00000271742.1	11.98	10.51	0	10.37	RP4-680D5.9	chr1	lincRNA	--
ENSG00000221869.4	11.97	1.98	0.66	0.91	CEBPD	chr8	protein_coding	CCAAT/enhancer binding protein (C/EBP), delta
ENSG00000185745.9	11.97	4.43	2.19	1.01	IFIT1	chr10	protein_coding	interferon-induced protein with tetratricopeptide repeats 1
ENSG00000156976.14	11.97	3.92	3	3.8	EIF4A2	chr3	protein_coding	eukaryotic translation initiation factor 4A2
ENSG00000099326.8	11.97	6.89	0.75	1.24	MZF1	chr19	protein_coding	myeloid zinc finger 1
ENSG00000134153.9	11.95	11.65	1.66	4.6	EMC7	chr15	protein_coding	ER membrane protein complex subunit 7
ENSG00000173915.12	11.95	2.4	0.53	4.44	USMG5	chr10	protein_coding	up-regulated during skeletal muscle growth 5 homolog (mouse)
ENSG00000188681.11	11.95	3.03	2.7	4.6	TEKT4P2	chr21	transcribed_unprocessed_pseudogene	tektin 4 pseudogene 2
ENSG00000115128.6	11.95	2.1	2.49	1.72	SF3B6	chr2	protein_coding	splicing factor 3b, subunit 6, 14kDa
ENSG00000109099.13	11.94	14.53	0.44	2.13	PMP22	chr17	protein_coding	peripheral myelin protein 22
ENSG00000226763.4	11.94	9.17	2.31	2.95	SRRM5	chr19	protein_coding	serine/arginine repetitive matrix 5
ENSG00000180104.15	11.94	3.05	1.53	0.7	EXOC3	chr5	protein_coding	exocyst complex component 3
ENSG00000049449.8	11.93	6.47	1.53	2.35	RCN1	chr11	protein_coding	reticulocalbin 1, EF-hand calcium binding domain
ENSG00000123091.4	11.93	3.84	0.93	1.08	RNF11	chr1	protein_coding	ring finger protein 11
ENSG00000266155.2	11.93	4.19	0	0	RP11-927P21.6	chr17	unprocessed_pseudogene	--
ENSG00000105617.3	11.93	3.14	1.87	1.72	LENG1	chr19	protein_coding	leukocyte receptor cluster (LRC) member 1
ENSG00000272250.1	11.91	2.09	8.39	2.58	RP11-346C20.4	chr16	lincRNA	--
ENSG00000102606.17	11.91	4.63	1.81	2.86	ARHGEF7	chr13	protein_coding	Rho guanine nucleotide exchange factor (GEF) 7
ENSG00000130305.16	11.91	3.52	0.59	0.81	NSUN5	chr7	protein_coding	NOP2/Sun domain family, member 5
ENSG00000008952.16	11.91	7.95	1.83	1.52	SEC62	chr3	protein_coding	SEC62 homolog (S. cerevisiae)
ENSG00000272540.1	11.9	2.09	0	5.15	XXbac-BPG252P9.9	chr6	antisense	--
ENSG00000274997.1	11.89	11.12	0	8.58	HIST1H2AH	chr6	protein_coding	histone cluster 1, H2ah
ENSG00000276368.1	11.89	4.17	14.89	20.59	HIST1H2AJ	chr6	protein_coding	histone cluster 1, H2aj
ENSG00000071889.16	11.89	6.12	1.49	0.34	FAM3A	chrX	protein_coding	family with sequence similarity 3, member A
ENSG00000204822.6	11.88	3.7	0	0	MRPL53	chr2	protein_coding	mitochondrial ribosomal protein L53
ENSG00000171861.10	11.87	2.38	1.33	0	RNMTL1	chr17	protein_coding	RNA methyltransferase like 1
ENSG00000148926.9	11.85	8.12	1.59	2.93	ADM	chr11	protein_coding	adrenomedullin
ENSG00000135250.16	11.84	6.43	2.15	0.66	SRPK2	chr7	protein_coding	SRSF protein kinase 2
ENSG00000141698.16	11.83	6.64	2.22	2.05	NT5C3B	chr17	protein_coding	5'-nucleotidase, cytosolic IIIB
ENSG00000168495.12	11.83	5.12	1.38	2.5	POLR3D	chr8	protein_coding	polymerase (RNA) III (DNA directed) polypeptide D, 44kDa
ENSG00000124313.12	11.82	7.43	1.7	3.63	IQSEC2	chrX	protein_coding	IQ motif and Sec7 domain 2
ENSG00000173166.17	11.81	8.89	0.91	1.44	RAPH1	chr2	protein_coding	Ras association (RalGDS/AF-6) and pleckstrin homology domains 1
ENSG00000105221.16	11.8	4.42	3.04	1.36	AKT2	chr19	protein_coding	v-akt murine thymoma viral oncogene homolog 2
ENSG00000200626.1	11.8	0	0	5.11	RNA5SP325	chr10	rRNA	RNA, 5S ribosomal pseudogene 325
ENSG00000079805.16	11.79	5.28	2.55	2.11	DNM2	chr19	protein_coding	dynamin 2
ENSG00000085063.14	11.79	4.14	0.35	0.49	CD59	chr11	protein_coding	CD59 molecule, complement regulatory protein
ENSG00000100632.10	11.78	0	1.34	4.64	ERH	chr14	protein_coding	enhancer of rudimentary homolog (Drosophila)
ENSG00000117519.15	11.78	1.38	2.05	0.85	CNN3	chr1	protein_coding	calponin 3, acidic
ENSG00000181163.13	11.77	5.16	2.4	2.55	NPM1	chr5	protein_coding	nucleophosmin (nucleolar phosphoprotein B23, numatrin)
ENSG00000120690.13	11.76	3.13	1.52	0.7	ELF1	chr13	protein_coding	E74-like factor 1 (ets domain transcription factor)
ENSG00000105248.15	11.76	3	1.34	0.93	CCDC94	chr19	protein_coding	coiled-coil domain containing 94
ENSG00000129667.12	11.75	10.45	3.31	2.88	RHBDF2	chr17	protein_coding	rhomboid 5 homolog 2 (Drosophila)
ENSG00000157933.9	11.75	8.82	0.94	0.71	SKI	chr1	protein_coding	SKI proto-oncogene
ENSG00000106803.9	11.74	2.47	0	1.02	SEC61B	chr9	protein_coding	Sec61 beta subunit
ENSG00000099282.9	11.74	3.17	0.57	1.56	TSPAN15	chr10	protein_coding	tetraspanin 15
ENSG00000168061.13	11.73	4.8	0.31	5.92	SAC3D1	chr11	protein_coding	SAC3 domain containing 1
ENSG00000131165.14	11.73	4.77	1.35	0.8	CHMP1A	chr16	protein_coding	charged multivesicular body protein 1A
ENSG00000179115.10	11.73	6.95	2.53	0.64	FARSA	chr19	protein_coding	phenylalanyl-tRNA synthetase, alpha subunit
ENSG00000235162.8	11.72	4.11	0	0.36	C12orf75	chr12	protein_coding	chromosome 12 open reading frame 75
ENSG00000175197.10	11.72	16.9	3.67	0	DDIT3	chr12	protein_coding	DNA-damage-inducible transcript 3
ENSG00000275646.1	11.71	0	0	0	SMAD5-AS1_2	chr5	misc_RNA	--
ENSG00000153406.13	11.71	1.76	1.05	1.45	NMRAL1	chr16	protein_coding	NmrA-like family domain containing 1
ENSG00000174177.12	11.71	3.01	2.93	3.72	CTU2	chr16	protein_coding	cytosolic thiouridylase subunit 2 homolog (S. pombe)
ENSG00000274911.1	11.71	28.75	12.46	19.26	RP11-12A20.7	chr9	unprocessed_pseudogene	--
ENSG00000206903.1	11.71	0	3.67	0	SNORA24	chr15	snoRNA	small nucleolar RNA, H/ACA box 24
ENSG00000259399.1	11.69	4.69	2.09	1.45	TGIF2-C20orf24	chr20	protein_coding	TGIF2-C20orf24 readthrough
ENSG00000104140.6	11.69	1.58	0	0	RHOV	chr15	protein_coding	ras homolog family member V
ENSG00000155827.11	11.68	4.64	1.83	1.01	RNF20	chr9	protein_coding	ring finger protein 20, E3 ubiquitin protein ligase
ENSG00000121774.17	11.68	6.64	1.39	3.37	KHDRBS1	chr1	protein_coding	KH domain containing, RNA binding, signal transduction associated 1
ENSG00000129347.19	11.67	3.03	1.43	0.66	KRI1	chr19	protein_coding	KRI1 homolog (S. cerevisiae)
ENSG00000075420.12	11.67	7.51	2.44	2.76	FNDC3B	chr3	protein_coding	fibronectin type III domain containing 3B
ENSG00000168476.11	11.66	5.35	1.97	0	REEP4	chr8	protein_coding	receptor accessory protein 4
ENSG00000197136.4	11.65	10.68	1.96	2.15	PCNXL3	chr11	protein_coding	pecanex-like 3 (Drosophila)
ENSG00000140829.11	11.65	15.3	1.88	2.02	DHX38	chr16	protein_coding	DEAH (Asp-Glu-Ala-His) box polypeptide 38
ENSG00000132424.14	11.65	7.96	2.43	1.55	PNISR	chr6	protein_coding	PNN-interacting serine/arginine-rich protein
ENSG00000178999.12	11.65	7.77	1.09	2.02	AURKB	chr17	protein_coding	aurora kinase B
ENSG00000104866.10	11.64	7.48	1.37	0.84	PPP1R37	chr19	protein_coding	protein phosphatase 1, regulatory subunit 37
ENSG00000179958.8	11.64	0.34	0.61	3.36	DCTPP1	chr16	protein_coding	dCTP pyrophosphatase 1
ENSG00000258830.1	11.64	12	2.51	4.1	RP11-123K3.4	chr12	protein_coding	--
ENSG00000182199.10	11.64	4.44	0.79	0.22	SHMT2	chr12	protein_coding	serine hydroxymethyltransferase 2 (mitochondrial)
ENSG00000115414.18	11.63	9.23	2.01	2.48	FN1	chr2	protein_coding	fibronectin 1
ENSG00000164754.12	11.63	8.55	2.34	3.96	RAD21	chr8	protein_coding	RAD21 homolog (S. pombe)
ENSG00000150990.7	11.63	9.98	1.42	3.78	DHX37	chr12	protein_coding	DEAH (Asp-Glu-Ala-His) box polypeptide 37
ENSG00000263688.1	11.62	0	0	0	RP11-386P4.1	chr18	lincRNA	--
ENSG00000273544.1	11.62	0	7.28	10.06	SNORA44	chr1	snoRNA	small nucleolar RNA, H/ACA box 44
ENSG00000136425.12	11.62	0	0.26	3.24	CIB2	chr15	protein_coding	calcium and integrin binding family member 2
ENSG00000261582.1	11.6	1.02	1.82	0	RP4-614O4.11	chr20	antisense	--
ENSG00000164054.15	11.59	10.17	1.95	2.51	SHISA5	chr3	protein_coding	shisa family member 5
ENSG00000130433.7	11.59	6.39	3.37	3.58	CACNG6	chr19	protein_coding	calcium channel, voltage-dependent, gamma subunit 6
ENSG00000163545.8	11.59	15.32	3.21	0.77	NUAK2	chr1	protein_coding	NUAK family, SNF1-like kinase, 2
ENSG00000153443.12	11.59	12.37	1.51	3.55	UBALD1	chr16	protein_coding	UBA-like domain containing 1
ENSG00000007923.15	11.58	7.15	1.16	0.4	DNAJC11	chr1	protein_coding	DnaJ (Hsp40) homolog, subfamily C, member 11
ENSG00000151208.16	11.58	12.34	1.3	1.52	DLG5	chr10	protein_coding	discs, large homolog 5 (Drosophila)
ENSG00000113360.16	11.58	7.13	1.41	0.37	DROSHA	chr5	protein_coding	drosha, ribonuclease type III
ENSG00000244056.3	11.57	0	0	0	RN7SL417P	chr15	misc_RNA	RNA, 7SL, cytoplasmic 417, pseudogene
ENSG00000167986.13	11.57	5.37	2.66	0.74	DDB1	chr11	protein_coding	damage-specific DNA binding protein 1, 127kDa
ENSG00000106105.13	11.56	10.96	2.72	0.5	GARS	chr7	protein_coding	glycyl-tRNA synthetase
ENSG00000142186.16	11.55	13.45	0.99	0.91	SCYL1	chr11	protein_coding	SCY1-like 1 (S. cerevisiae)
ENSG00000165650.11	11.54	7.77	0.99	1.03	PDZD8	chr10	protein_coding	PDZ domain containing 8
ENSG00000204842.14	11.54	14.29	3.41	2.5	ATXN2	chr12	protein_coding	ataxin 2
ENSG00000206811.1	11.53	0	0	0	SNORA10	chr16	snoRNA	small nucleolar RNA, H/ACA box 10
ENSG00000143322.19	11.52	15.87	1.1	1.05	ABL2	chr1	protein_coding	ABL proto-oncogene 2, non-receptor tyrosine kinase
ENSG00000143183.16	11.48	2.52	1.71	1.74	TMCO1	chr1	protein_coding	transmembrane and coiled-coil domains 1
ENSG00000117419.14	11.48	0.54	0	0	ERI3	chr1	protein_coding	ERI1 exoribonuclease family member 3
ENSG00000139645.9	11.47	12.88	2.65	2.75	ANKRD52	chr12	protein_coding	ankyrin repeat domain 52
ENSG00000140688.16	11.46	13.78	1.2	4.02	C16orf58	chr16	protein_coding	chromosome 16 open reading frame 58
ENSG00000280699.1	11.44	0	0	0	SMAD5-AS1_2	chrX	misc_RNA	--
ENSG00000168906.12	11.44	8.89	1.02	2.48	MAT2A	chr2	protein_coding	methionine adenosyltransferase II, alpha
ENSG00000274834.1	11.44	0	1.19	3.3	CTD-3037G24.5	chr16	lincRNA	--
ENSG00000012660.13	11.44	2.47	0.55	1.14	ELOVL5	chr6	protein_coding	ELOVL fatty acid elongase 5
ENSG00000142208.15	11.42	5.73	1.53	0.28	AKT1	chr14	protein_coding	v-akt murine thymoma viral oncogene homolog 1
ENSG00000163734.4	11.41	6.01	0.45	0	CXCL3	chr4	protein_coding	chemokine (C-X-C motif) ligand 3
ENSG00000117614.9	11.4	2.4	0	0	SYF2	chr1	protein_coding	SYF2 pre-mRNA-splicing factor
ENSG00000140374.15	11.4	2.12	0.63	0.87	ETFA	chr15	protein_coding	electron-transfer-flavoprotein, alpha polypeptide
ENSG00000253210.1	11.4	2	0	0	RP11-809O17.1	chr8	antisense	--
ENSG00000261780.2	11.39	8.66	5.95	8.22	CTD-2354A18.1	chr18	processed_transcript	--
ENSG00000171940.13	11.38	6.13	1.41	1.15	ZNF217	chr20	protein_coding	zinc finger protein 217
ENSG00000163159.11	11.38	2.4	1.78	3.45	VPS72	chr1	protein_coding	vacuolar protein sorting 72 homolog (S. cerevisiae)
ENSG00000107819.13	11.38	5.9	2.94	1.07	SFXN3	chr10	protein_coding	sideroflexin 3
ENSG00000204227.4	11.38	3.07	1.64	0.76	RING1	chr6	protein_coding	ring finger protein 1
ENSG00000108773.10	11.34	10.21	1.85	3.2	KAT2A	chr17	protein_coding	K(lysine) acetyltransferase 2A
ENSG00000150459.12	11.33	12.63	1.46	2.31	SAP18	chr13	protein_coding	Sin3A-associated protein, 18kDa
ENSG00000185585.19	11.33	4.06	1.88	1.9	OLFML2A	chr9	protein_coding	olfactomedin-like 2A
ENSG00000158106.12	11.33	2.84	0.63	0.35	RHPN1	chr8	protein_coding	rhophilin, Rho GTPase binding protein 1
ENSG00000165678.19	11.32	2.87	1.58	2.18	GHITM	chr10	protein_coding	growth hormone inducible transmembrane protein
ENSG00000229111.1	11.32	0	0	2.45	MED4-AS1	chr13	antisense	MED4 antisense RNA 1
ENSG00000059378.12	11.31	2.55	1.52	3.32	PARP12	chr7	protein_coding	poly (ADP-ribose) polymerase family, member 12
ENSG00000080845.17	11.31	8.24	2.45	2.83	DLGAP4	chr20	protein_coding	discs, large (Drosophila) homolog-associated protein 4
ENSG00000106346.11	11.3	7.1	0.37	1.03	USP42	chr7	protein_coding	ubiquitin specific peptidase 42
ENSG00000118046.14	11.3	4.14	0	1.7	STK11	chr19	protein_coding	serine/threonine kinase 11
ENSG00000159202.17	11.3	8.27	2.61	2.13	UBE2Z	chr17	protein_coding	ubiquitin-conjugating enzyme E2Z
ENSG00000256206.2	11.3	1.76	0	0	PSMA1	chr11	protein_coding	proteasome (prosome, macropain) subunit, alpha type, 1
ENSG00000074527.11	11.29	4.26	1.7	0.36	NTN4	chr12	protein_coding	netrin 4
ENSG00000162430.16	11.29	8.91	1.66	3.21	SEPN1	chr1	protein_coding	selenoprotein N, 1
ENSG00000167552.13	11.29	3.34	1.86	4.37	TUBA1A	chr12	protein_coding	tubulin, alpha 1a
ENSG00000249409.1	11.28	26.7	44.13	45.16	RP11-501E14.1	chr4	lincRNA	--
ENSG00000166825.13	11.26	10.24	3	4.33	ANPEP	chr15	protein_coding	alanyl (membrane) aminopeptidase
ENSG00000104936.17	11.26	13.61	6.66	5.42	DMPK	chr19	protein_coding	dystrophia myotonica-protein kinase
ENSG00000220205.8	11.26	2.96	3.97	3.05	VAMP2	chr17	protein_coding	vesicle-associated membrane protein 2 (synaptobrevin 2)
ENSG00000137218.10	11.26	3.7	2.64	1.22	FRS3	chr6	protein_coding	fibroblast growth factor receptor substrate 3
ENSG00000166016.5	11.26	10.87	1.18	4.2	ABTB2	chr11	protein_coding	ankyrin repeat and BTB (POZ) domain containing 2
ENSG00000226332.2	11.26	10.27	0.71	2.93	RP11-157P1.4	chr20	antisense	--
ENSG00000110057.7	11.26	2.79	0.21	0.86	UNC93B1	chr11	protein_coding	unc-93 homolog B1 (C. elegans)
ENSG00000272921.1	11.25	0	0	0.81	RP11-500M8.7	chr12	protein_coding	--
ENSG00000110104.11	11.25	17.11	3.76	2.27	CCDC86	chr11	protein_coding	coiled-coil domain containing 86
ENSG00000077235.17	11.25	9.87	1.56	2.81	GTF3C1	chr16	protein_coding	general transcription factor IIIC, polypeptide 1, alpha 220kDa
ENSG00000130164.11	11.25	14.04	1.57	2.89	LDLR	chr19	protein_coding	low density lipoprotein receptor
ENSG00000035403.16	11.23	10.21	2.08	2.98	VCL	chr10	protein_coding	vinculin
ENSG00000166913.12	11.22	8.56	3.36	4.01	YWHAB	chr20	protein_coding	tyrosine 3-monooxygenase/tryptophan 5-monooxygenase activation protein, beta
ENSG00000149503.12	11.22	8.42	1.21	1.01	INCENP	chr11	protein_coding	inner centromere protein antigens 135/155kDa
ENSG00000259952.1	11.21	1.97	1.76	1.21	AC009133.15	chr16	antisense	--
ENSG00000136807.11	11.21	11.58	1.17	2.16	CDK9	chr9	protein_coding	cyclin-dependent kinase 9
ENSG00000148396.18	11.21	12.41	1.29	1.78	SEC16A	chr9	protein_coding	SEC16 homolog A (S. cerevisiae)
ENSG00000196465.10	11.2	2.75	0.35	1.46	MYL6B	chr12	protein_coding	myosin, light chain 6B, alkali, smooth muscle and non-muscle
ENSG00000047410.13	11.2	10.46	2.37	0.89	TPR	chr1	protein_coding	translocated promoter region, nuclear basket protein
ENSG00000116133.11	11.19	6.33	1.47	2.5	DHCR24	chr1	protein_coding	24-dehydrocholesterol reductase
ENSG00000122386.10	11.19	9.93	1.85	0.85	ZNF205	chr16	protein_coding	zinc finger protein 205
ENSG00000250451.5	11.19	0	7.01	9.69	HOXC-AS1	chr12	antisense	HOXC cluster antisense RNA 1
ENSG00000272814.1	11.19	0	1.75	0	RP11-15I20.1	chr2	antisense	--
ENSG00000255339.6	11.18	3.49	0.78	2.15	RP11-411B6.6	chr10	protein_coding	--
ENSG00000128563.13	11.18	6.9	0.28	0.77	PRKRIP1	chr7	protein_coding	PRKR interacting protein 1 (IL11 inducible)
ENSG00000256566.1	11.18	3.92	0	0	RP4-734P14.4	chr20	protein_coding	--
ENSG00000132109.9	11.16	4.47	1.75	2.42	TRIM21	chr11	protein_coding	tripartite motif containing 21
ENSG00000171603.16	11.16	9.17	0.64	1.02	CLSTN1	chr1	protein_coding	calsyntenin 1
ENSG00000274357.1	11.15	0	0	0	Metazoa_SRP	chr13	misc_RNA	--
ENSG00000278382.1	11.15	0	0	0	RP11-406A20.5	chr9	processed_pseudogene	--
ENSG00000228360.1	11.15	0	0	0	RP11-365F18.1	chr7	processed_pseudogene	--
ENSG00000106305.9	11.14	1.96	2.79	3.38	AIMP2	chr7	protein_coding	aminoacyl tRNA synthetase complex-interacting multifunctional protein 2
ENSG00000109321.10	11.13	8.68	3.1	6.43	AREG	chr4	protein_coding	amphiregulin
ENSG00000183255.11	11.13	9.76	1.27	3.94	PTTG1IP	chr21	protein_coding	pituitary tumor-transforming 1 interacting protein
ENSG00000111364.15	11.13	8.13	1.31	0.6	DDX55	chr12	protein_coding	DEAD (Asp-Glu-Ala-Asp) box polypeptide 55
ENSG00000100994.11	11.13	7.94	1.05	3.21	PYGB	chr20	protein_coding	phosphorylase, glycogen; brain
ENSG00000173457.10	11.12	5.2	2.9	2.01	PPP1R14B	chr11	protein_coding	protein phosphatase 1, regulatory (inhibitor) subunit 14B
ENSG00000021355.12	11.12	1.23	1.1	0.51	SERPINB1	chr6	protein_coding	serpin peptidase inhibitor, clade B (ovalbumin), member 1
ENSG00000185950.8	11.12	8.86	0.89	0.73	IRS2	chr13	protein_coding	insulin receptor substrate 2
ENSG00000165527.6	11.11	5.99	1.74	1.72	ARF6	chr14	protein_coding	ADP-ribosylation factor 6
ENSG00000145555.14	11.11	7.96	1.94	2.73	MYO10	chr5	protein_coding	myosin X
ENSG00000231712.1	11.11	0	0	4.81	AC104698.2	chr2	processed_pseudogene	--
ENSG00000281863.1	11.11	0	0	0	SNORA43	chr3	snoRNA	small nucleolar RNA, H/ACA box 43
ENSG00000069275.12	11.1	8.37	2.66	2.76	NUCKS1	chr1	protein_coding	nuclear casein kinase and cyclin-dependent kinase substrate 1
ENSG00000104412.7	11.1	0.87	0.77	0	EMC2	chr8	protein_coding	ER membrane protein complex subunit 2
ENSG00000116586.11	11.08	3.89	1.39	2.88	LAMTOR2	chr1	protein_coding	late endosomal/lysosomal adaptor, MAPK and MTOR activator 2
ENSG00000238227.7	11.08	3.04	0.6	1.25	C9orf69	chr9	protein_coding	chromosome 9 open reading frame 69
ENSG00000125730.16	11.07	11.86	2.55	4.04	C3	chr19	protein_coding	complement component 3
ENSG00000110811.19	11.07	2.86	1.09	0.76	P3H3	chr12	protein_coding	prolyl 3-hydroxylase 3
ENSG00000077782.19	11.06	11.14	2.43	2.55	FGFR1	chr8	protein_coding	fibroblast growth factor receptor 1
ENSG00000137337.14	11.05	10.25	2.1	2.39	MDC1	chr6	protein_coding	mediator of DNA-damage checkpoint 1
ENSG00000161638.10	11.04	13.92	1.84	1.79	ITGA5	chr12	protein_coding	integrin, alpha 5 (fibronectin receptor, alpha polypeptide)
ENSG00000099995.18	11.03	14.02	2.15	3.1	SF3A1	chr22	protein_coding	splicing factor 3a, subunit 1, 120kDa
ENSG00000196535.14	11.03	12.09	1.11	1.79	MYO18A	chr17	protein_coding	myosin XVIIIA
ENSG00000166851.14	11.02	6.76	1.51	3.28	PLK1	chr16	protein_coding	polo-like kinase 1
ENSG00000196557.10	11	7.92	2.02	2.38	CACNA1H	chr16	protein_coding	calcium channel, voltage-dependent, T type, alpha 1H subunit
ENSG00000268434.5	10.99	9.64	0	3.57	AC011530.4	chr19	protein_coding	--
ENSG00000162783.10	10.98	4.37	2.06	1.43	IER5	chr1	protein_coding	immediate early response 5
ENSG00000168275.14	10.98	1.71	1.15	0	COA6	chr1	protein_coding	cytochrome c oxidase assembly factor 6
ENSG00000136367.13	10.98	8.44	4.25	5.1	ZFHX2	chr14	protein_coding	zinc finger homeobox 2
ENSG00000178773.14	10.97	8.5	1.26	1.5	CPNE7	chr16	protein_coding	copine VII
ENSG00000100796.17	10.95	8.89	1.07	1.33	SMEK1	chr14	protein_coding	SMEK homolog 1, suppressor of mek1 (Dictyostelium)
ENSG00000101220.17	10.95	6.58	0	3.72	C20orf27	chr20	protein_coding	chromosome 20 open reading frame 27
ENSG00000133895.14	10.94	8.1	3.04	1.4	MEN1	chr11	protein_coding	multiple endocrine neoplasia I
ENSG00000138085.16	10.94	2.3	0	0.95	ATRAID	chr2	protein_coding	all-trans retinoic acid-induced differentiation factor
ENSG00000132478.9	10.94	5.76	3.91	5.24	UNK	chr17	protein_coding	unkempt family zinc finger
ENSG00000189114.6	10.93	3.43	1.44	1	BLOC1S3	chr19	protein_coding	biogenesis of lysosomal organelles complex-1, subunit 3
ENSG00000156639.11	10.93	3.36	1.85	2.37	ZFAND3	chr6	protein_coding	zinc finger, AN1-type domain 3
ENSG00000004779.9	10.93	3.36	1.71	1.18	NDUFAB1	chr16	protein_coding	NADH dehydrogenase (ubiquinone) 1, alpha/beta subcomplex, 1, 8kDa
ENSG00000279417.1	10.93	8.49	2.08	2.53	RP11-382B18.1	chr15	TEC	--
ENSG00000183853.17	10.91	9.09	0.91	1.94	KIRREL	chr1	protein_coding	kin of IRRE like (Drosophila)
ENSG00000105723.11	10.9	9.29	2.56	2.7	GSK3A	chr19	protein_coding	glycogen synthase kinase 3 alpha
ENSG00000185236.11	10.9	5.1	3.64	3.15	RAB11B	chr19	protein_coding	RAB11B, member RAS oncogene family
ENSG00000168894.9	10.9	5.1	0	0	RNF181	chr2	protein_coding	ring finger protein 181
ENSG00000185627.17	10.89	2.29	0.91	0.63	PSMD13	chr11	protein_coding	proteasome (prosome, macropain) 26S subunit, non-ATPase, 13
ENSG00000101294.16	10.89	5.29	2.16	2.27	HM13	chr20	protein_coding	histocompatibility (minor) 13
ENSG00000100412.15	10.89	2.1	0	0.24	ACO2	chr22	protein_coding	aconitase 2, mitochondrial
ENSG00000134186.11	10.88	7.51	0.96	0.88	PRPF38B	chr1	protein_coding	pre-mRNA processing factor 38B
ENSG00000201609.1	10.88	0	0	0	RNU4-28P	chr1	snRNA	RNA, U4 small nuclear 28, pseudogene
ENSG00000281258.1	10.88	0	3.41	4.71	AL009179.1	chr6	miRNA	--
ENSG00000184220.10	10.87	6.35	0.76	1.05	CMSS1	chr3	protein_coding	cms1 ribosomal small subunit homolog (yeast)
ENSG00000148339.12	10.87	4.77	1.28	0.15	SLC25A25	chr9	protein_coding	solute carrier family 25 (mitochondrial carrier; phosphate carrier), member 25
ENSG00000166848.5	10.86	5.59	1.36	0	TERF2IP	chr16	protein_coding	telomeric repeat binding factor 2, interacting protein
ENSG00000084733.10	10.85	2.44	1.36	2.25	RAB10	chr2	protein_coding	RAB10, member RAS oncogene family
ENSG00000167699.13	10.85	1.9	0.34	1.17	GLOD4	chr17	protein_coding	glyoxalase domain containing 4
ENSG00000175130.6	10.83	0.95	1.41	3.13	MARCKSL1	chr1	protein_coding	MARCKS-like 1
ENSG00000180806.4	10.83	4.15	2.78	0	HOXC9	chr12	protein_coding	homeobox C9
ENSG00000224251.6	10.82	5.06	4.52	0	RP11-499O7.7	chr10	antisense	--
ENSG00000010256.10	10.82	2.17	0.48	2.68	UQCRC1	chr3	protein_coding	ubiquinol-cytochrome c reductase core protein I
ENSG00000019186.9	10.81	14.12	4.61	3.75	CYP24A1	chr20	protein_coding	cytochrome P450, family 24, subfamily A, polypeptide 1
ENSG00000134287.9	10.81	3.4	1.17	0.97	ARF3	chr12	protein_coding	ADP-ribosylation factor 3
ENSG00000075702.16	10.81	11.49	2.05	2.41	WDR62	chr19	protein_coding	WD repeat domain 62
ENSG00000135114.12	10.8	5.6	1.47	3.25	OASL	chr12	protein_coding	2'-5'-oligoadenylate synthetase-like
ENSG00000280696.1	10.8	0	0	0	AL021807.1	chr6	miRNA	--
ENSG00000132670.20	10.8	6.97	2.95	1.51	PTPRA	chr20	protein_coding	protein tyrosine phosphatase, receptor type, A
ENSG00000161202.17	10.8	8.4	2.74	1.01	DVL3	chr3	protein_coding	dishevelled segment polarity protein 3
ENSG00000232183.1	10.8	0	0	0	RP6-27P15.2	chrX	antisense	--
ENSG00000179041.3	10.79	8.52	3.66	6.62	RRS1	chr8	protein_coding	RRS1 ribosome biogenesis regulator homolog (S. cerevisiae)
ENSG00000135090.13	10.78	1.94	0.52	0	TAOK3	chr12	protein_coding	TAO kinase 3
ENSG00000133265.10	10.78	3.51	0.48	0	HSPBP1	chr19	protein_coding	HSPA (heat shock 70kDa) binding protein, cytoplasmic cochaperone 1
ENSG00000166797.10	10.77	0.71	0.84	2.04	FAM96A	chr15	protein_coding	family with sequence similarity 96, member A
ENSG00000131669.9	10.77	8.82	2.25	1.55	NINJ1	chr9	protein_coding	ninjurin 1
ENSG00000119777.18	10.77	4.86	2.09	3.33	TMEM214	chr2	protein_coding	transmembrane protein 214
ENSG00000185686.17	10.75	9.34	3.05	4.43	PRAME	chr22	protein_coding	preferentially expressed antigen in melanoma
ENSG00000099817.11	10.75	3.02	0.67	1.4	POLR2E	chr19	protein_coding	polymerase (RNA) II (DNA directed) polypeptide E, 25kDa
ENSG00000130985.16	10.74	10.4	1.83	1.69	UBA1	chrX	protein_coding	ubiquitin-like modifier activating enzyme 1
ENSG00000101084.16	10.74	2.83	0.42	0	C20orf24	chr20	protein_coding	chromosome 20 open reading frame 24
ENSG00000157020.17	10.73	3.26	2.24	2.17	SEC13	chr3	protein_coding	SEC13 homolog (S. cerevisiae)
ENSG00000198931.10	10.73	8.61	4.8	2.66	APRT	chr16	protein_coding	adenine phosphoribosyltransferase
ENSG00000120709.10	10.72	6.04	2.03	1.83	FAM53C	chr5	protein_coding	family with sequence similarity 53, member C
ENSG00000114956.19	10.72	5.17	0.84	1.16	DGUOK	chr2	protein_coding	deoxyguanosine kinase
ENSG00000186591.11	10.72	4.18	1.49	1.55	UBE2H	chr7	protein_coding	ubiquitin-conjugating enzyme E2H
ENSG00000136045.11	10.72	2.18	2.65	0.49	PWP1	chr12	protein_coding	PWP1 homolog (S. cerevisiae)
ENSG00000244239.1	10.72	0	10.07	9.29	AC007009.1	chr7	antisense	--
ENSG00000158856.17	10.71	11.93	1.6	2.62	DMTN	chr8	protein_coding	dematin actin binding protein
ENSG00000140961.12	10.71	7.12	4.76	1.95	OSGIN1	chr16	protein_coding	oxidative stress induced growth inhibitor 1
ENSG00000090905.17	10.7	16.54	0.74	2.36	TNRC6A	chr16	protein_coding	trinucleotide repeat containing 6A
ENSG00000258092.1	10.69	5.62	1.67	6.94	RP4-816N1.7	chr12	antisense	--
ENSG00000252827.1	10.69	3.75	26.77	20.82	RN7SKP11	chr12	misc_RNA	RNA, 7SK small nuclear pseudogene 11
ENSG00000143842.14	10.69	3.15	0.8	1.3	SOX13	chr1	protein_coding	SRY (sex determining region Y)-box 13
ENSG00000162889.10	10.68	5.54	1.87	2.22	MAPKAPK2	chr1	protein_coding	mitogen-activated protein kinase-activated protein kinase 2
ENSG00000113648.16	10.67	2.85	1.43	2.2	H2AFY	chr5	protein_coding	H2A histone family, member Y
ENSG00000255717.6	10.66	1.36	0.61	2.1	SNHG1	chr11	processed_transcript	small nucleolar RNA host gene 1
ENSG00000240452.1	10.65	0	0	0	RP11-567P17.1	chr3	unprocessed_pseudogene	--
ENSG00000101384.11	10.65	18.86	2.14	3.4	JAG1	chr20	protein_coding	jagged 1
ENSG00000204843.12	10.64	9.75	1.02	1.54	DCTN1	chr2	protein_coding	dynactin 1
ENSG00000159228.12	10.64	3.07	1.57	4.07	CBR1	chr21	protein_coding	carbonyl reductase 1
ENSG00000133250.13	10.64	2.41	0.98	4.61	ZNF414	chr19	protein_coding	zinc finger protein 414
ENSG00000167110.16	10.63	11.19	2.36	1.78	GOLGA2	chr9	protein_coding	golgin A2
ENSG00000179588.8	10.63	5.19	0.89	1.01	ZFPM1	chr16	protein_coding	zinc finger protein, FOG family member 1
ENSG00000159140.17	10.62	9.68	1.56	1.79	SON	chr21	protein_coding	SON DNA binding protein
ENSG00000140320.11	10.61	5.75	1.41	2.09	BAHD1	chr15	protein_coding	bromo adjacent homology domain containing 1
ENSG00000149571.10	10.6	3.72	0.88	0.15	KIRREL3	chr11	protein_coding	kin of IRRE like 3 (Drosophila)
ENSG00000042753.11	10.58	2.47	1.84	2.54	AP2S1	chr19	protein_coding	adaptor-related protein complex 2, sigma 1 subunit
ENSG00000162076.12	10.57	4.63	0.83	0	FLYWCH2	chr16	protein_coding	FLYWCH family member 2
[truncated: 27,204 more rows]
