# Supplementary material for: IGF2BP3 May Contributes to Lung Tumorigenesis by Regulating the Alternative Splicing of PKM
Source: Front Bioeng Biotechnol. 2020 Sep 2;8:679. doi: 10.3389/fbioe.2020.00679 (PMC7492387; doi:10.3389/fbioe.2020.00679)
Supplement: Supplementary file 6 [file Table_6.xlsx]

## Sheet: Sheet1
样品信息	引物序列
BTF3-M/AS F:	GTGCGCCTAATCTCAGGTGGTC
BTF3-M-R	TTTCTTTCATCTTGTCGGAG
BTF3-AS-R	CCGCGAGGTGGAGGTTGAGACA
HNRNPDL-M/AS F:	GGATTCACTACCCTAGACACCG
HNRNPDL-M-R:	GAGAAAACAGGAGGAGATGT
HNRNPDL-AS-R:	GTGTCACCCTGACCACGTCTATCT
Pkm-F	ACCGTCCAATCATCATCTTCTG
Pkm-R	CGTGGTGATCTAGGCATTGAGA
Pkm-M-R	ATCAAGGGCGTGAGTATTCTGC
Pkm-AS-R	TGTGCAAGGACCCAGTCCAGGAGGC
BTF3-F	GCAGCGAACACTTTCACCATTA
BTF3-R	AGTCAGACTATCCGCACCAAGC
HNRNPD-F	CGTTTTCTGGTGTATGCCTTGC
HNRNPD-R	TGTCACCCTGACCACGTCTATCT
