# Supplementary material for: IGF2BP3 May Contributes to Lung Tumorigenesis by Regulating the Alternative Splicing of PKM
Source: Front Bioeng Biotechnol. 2020 Sep 2;8:679. doi: 10.3389/fbioe.2020.00679 (PMC7492387; doi:10.3389/fbioe.2020.00679)
Supplement: Supplementary file 7 [file Data_Sheet_1.zip]

Archive with 3 entries (2 files):
- Supplementary Dataset 1/
- Supplementary Dataset 1/SD1-group_GO_enrichment_P_top.txt
- Supplementary Dataset 1/SD1-group_KEGG_pathway.xls
