# Supplementary material for: IGF2BP3 May Contributes to Lung Tumorigenesis by Regulating the Alternative Splicing of PKM
Source: Front Bioeng Biotechnol. 2020 Sep 2;8:679. doi: 10.3389/fbioe.2020.00679 (PMC7492387; doi:10.3389/fbioe.2020.00679)
Supplement: Supplementary file 7 [file Data_Sheet_1.zip › Supplementary Dataset 1/SD1-group_GO_enrichment_P_top.txt]

Term	Database	ID	Input number	Background number	P-Value	Corrected P-Value	Input	Hyperlink
gene expression	Gene Ontology	GO:0010467	208	672	0.0	0.0	RPN1|RPN2|KHSRP|NELFB|HSPA8|MEN1|PRPF8|POLR3D|POLR3E|SRSF11|POLR3C|TNRC6A|POLR3A|POLR3H|PRPF6|SMG5|SMG7|SMG6|SMG1|EIF3A|EIF3B|EIF3D|EIF3F|EIF3G|PTBP1|MED15|TRIM28|SP1|TGIF1|RPS27|RPL14|SNAPC1|EIF3J|RPL11|SNAPC4|GTF2F1|SMAD3|RPL18|MAPKAPK2|SNRPD3|SRPR|SNRPD1|AKT1|EEF1G|POLR2B|UBA52|UBC|UPF1|TNRC6B|CD2BP2|PABPC1|RPS27A|MED25|RPL3|DHX38|POLR1A|GTF3C1|MED1|GTF3C5|CCAR1|SKI|SERPINE1|RPL7A|MAML2|PPM1A|…	http://amigo.geneontology.org/amigo/term/GO:0010467
nuclear mRNA splicing, via spliceosome	Gene Ontology	GO:0000398	70	167	0.0	0.0	CD2BP2|SYF2|DNAJC8|PABPC1|POLR2B|SF3B3|SF1|DHX38|PRPF8|HNRNPH1|HNRNPH3|CPSF7|CCAR1|CACTIN|CWC22|SRSF11|PRPF6|SNRPD3|ZRSR2|SF3B2|SRSF3|UPF3B|PRPF19|U2AF2|SRSF9|SNRPA1|EFTUD2|ZCCHC8|HNRNPL|HNRNPM|SF3A2|SF3B4|DDX41|PTBP1|HNRNPC|TRA2B|SF3A1|SMC1A|PABPN1|HNRNPA3|PCBP1|ALYREF|POLR2G|SNW1|POLR2C|PHF5A|BUD13|SNRPA|POLR2I|PAPOLA|HNRNPUL1|GPATCH1|DDX23|SYNCRIP|SNRNP70|GTF2F1|SNRPD1|RALY|RSRC1|HNRNPA2B1|SRR…	http://amigo.geneontology.org/amigo/term/GO:0000398
RNA splicing	Gene Ontology	GO:0008380	85	247	2.22044604925e-16	6.42449056916e-14	CD2BP2|KHSRP|POLR2I|DNAJC8|SUPT6H|SF3B4|HSPA8|NOL3|SF3B3|SF3B2|DHX38|PRPF8|PUF60|GTF2F1|HNRNPH1|HNRNPH3|THOC2|CPSF7|CCAR1|RBM15B|SRSF11|PRPF6|ZRSR2|JMJD6|SRSF3|IWS1|SCAF8|U2AF2|SRSF9|SNRPA1|PRPF40A|EFTUD2|SNRNP35|RBM25|RBM17|HNRNPM|SAP18|CTNNBL1|MBNL1|PTBP1|HNRNPC|CLASRP|LUC7L3|SF3A1|SMC1A|PABPN1|SF3A2|SYNCRIP|HNRNPL|HNRNPA3|ACIN1|RBM10|ALYREF|DHX16|PCBP1|CASC3|POLR2G|SCAF1|POLR2C|POLR2B|SNRPD3|S…	http://amigo.geneontology.org/amigo/term/GO:0008380
viral reproduction	Gene Ontology	GO:0016032	149	555	4.4408920985e-16	9.63673585375e-14	DYNLL1|NELFB|AP1M1|IL6ST|CHMP2B|FKBP8|RBM15B|ZYX|SUPT5H|SP110|RELA|NUP210|HSPA8|DDX3X|FDPS|TRIM25|MDFIC|NUP93|RPL14|TPR|MDM2|RPL18|UBR4|SYNCRIP|GTF2F1|EIF4G3|SCARB1|RPS5|VIM|SPEN|GADD45GIP1|GRB2|UBC|RNF216|CHMP4B|TSG101|HLA-C|HLA-A|RPS27A|RPL3|ITGA5|AP2B1|DDX58|RPL7A|VPS37B|VPS37A|UBA52|SIRT1|POM121|NXF1|SGTA|POLR2G|POLR2C|POLR2B|POLR2I|UBE2I|TAF6|TAF4|PSIP1|TAF1|PSMD11|PSMD13|ANPEP|RBCK1|IPO7|IP…	http://amigo.geneontology.org/amigo/term/GO:0016032
negative regulation of transcription, DNA-dependent	Gene Ontology	GO:0045892	120	464	5.66102720256e-12	9.82754322365e-10	NELFB|JUN|HSPA8|MEN1|ELF3|HDAC10|RBM15B|RREB1|RARA|BHLHE41|ILF3|RELA|YAF2|TRIM28|TRIM24|MDFIC|NRG1|PER1|LDB1|SMAD2|GATA6|MDM2|LRRFIP1|KAT8|INPP5K|TCF7L2|SPEN|ZGPAT|EID1|CTBP1|CTBP2|ZBTB21|KDM5B|TSG101|AES|FOXP1|FOXK1|CDKN1B|SOX10|CHD8|USP47|TIMELESS|PPARGC1B|NR1H2|ZNF281|CREBZF|SIRT1|TSHZ3|SCMH1|ZEB1|FGF2|UBE2I|RBFOX2|TFAP4|CTCF|MYBBP1A|ATXN1|HDAC1|KDM1A|HDAC5|HDAC4|ATF3|TLE1|HEXIM2|ZNF217|ZFHX3|…	http://amigo.geneontology.org/amigo/term/GO:0045892
positive regulation of transcription, DNA-dependent	Gene Ontology	GO:0045893	124	503	7.76193553875e-11	9.37695354697e-09	SMARCC1|RNF10|HIPK2|USP22|RREB1|RARA|ETS2|RNF20|MED13|RELA|IRAK1|YAF2|ARHGEF11|TRIM28|TRIM24|SP1|CREB5|SMARCD3|KAT8|GTF2F1|ARID1A|INPP5K|PSMC5|SPEN|DDX5|ELK1|BCL3|RNF4|CTCF|FOXK1|FUBP3|MRPL12|MED1|ETS1|GLI2|PPM1A|CHD8|JUN|RUNX1|SMARCAD1|ZNF281|FOXJ2|FOXJ3|TCF3|NCOA3|ING1|ARNT2|NAA15|ETV4|TFAP4|HNF4A|ATAD2|PHF5A|KDM3A|CREBBP|HDAC1|HDAC4|RFC1|SMAD2|SMAD3|GPBP1|TAF15|ARNTL2|ATXN7L3|MDK|ASPH|NR2F2|PH…	http://amigo.geneontology.org/amigo/term/GO:0045893
cellular protein metabolic process	Gene Ontology	GO:0044267	129	530	7.9457773694e-11	9.37695354697e-09	RPN1|RPN2|TOMM40|HSPA5|HSPA9|MLEC|PMM2|FAU|CANX|EIF3H|EIF3J|EIF3A|EIF3B|EIF3D|EIF3F|EIF3G|HDGF|SHC1|RPS27|PAPPA|RPL14|TIMM10B|SEC24C|YIF1A|RPL18|MAN1A2|RAB27A|SRPR|EEF1G|KIF5B|CXXC1|UBA52|ACTB|CCL2|CALR|PABPC1|RPL5|RPL3|HSP90B1|TOMM20|TOMM22|EIF5B|SUMF2|RPL7A|CCT3|CCT7|CCT4|CCT5|DNAJB11|TIMM10|B4GALT5|IGF2|TUBB6|TUBB3|IGFBP3|IGFBP6|STT3A|MYO5A|EIF4B|UBE2I|ANPEP|UBA2|GANAB|GIGYF2|EIF2B5|EIF2B2|RPS…	http://amigo.geneontology.org/amigo/term/GO:0044267
translational initiation	Gene Ontology	GO:0006413	45	119	8.64235349951e-11	9.37695354697e-09	RPS12|RPS11|RPS14|PABPC1|RPS19|RPL5|EIF2B2|RPL3|COPS5|RPS7|RPS6|RPS5|RPS27A|EIF2S1|FAU|EIF5B|EIF2S3|EIF3H|EIF3J|RPL7A|EIF3L|RPL28|ABCF1|EIF3A|EIF3B|EIF3D|EIF3F|EIF3G|RPL13A|RPL36A|LARP1|RPS24|EIF2B5|RPS23|RPS21|RPS27|EIF5|RPL14|RPS18|RPL11|RPL29|RPL18|EIF4B|RPL34|UBA52	http://amigo.geneontology.org/amigo/term/GO:0006413
translation	Gene Ontology	GO:0006412	73	259	1.62177971053e-09	1.56411643193e-07	RPS12|RPN2|RPL5|EIF2B2|RPN1|PABPC1|RPS19|RPS27A|EGFR|EIF5|COPS5|RPS7|AKT1|RPS5|DDOST|EIF3F|RPL18|FAU|EIF2S1|SRP54|EIF2S3|EIF3H|EIF3J|MRPS33|RPL29|RPL28|ABCF1|EIF3A|EIF3B|RPS14|EIF3D|SRP68|GCN1L1|EIF3G|ETF1|RPL13A|EIF5B|HARS|MRPS6|RRBP1|MRPS5|RPL36A|RPS27|RPS24|RPS18|RPS23|RPL7A|RPS21|PABPC4|WARS|MRPS18A|MRPS18B|RPL3|RPL14|MRPL4|TNIP1|RPL11|RPS11|MRPL23|EIF4B|SEC11A|SRPR|RPS6|EIF2B5|EEF1G|RPL34|MR…	http://amigo.geneontology.org/amigo/term/GO:0006412
positive regulation of transcription from RNA polymerase II promoter	Gene Ontology	GO:0045944	162	749	4.33570579439e-09	3.76339262953e-07	HSF1|SMARCC1|RNF10|MEN1|MEIS2|AKT1|CAPRIN2|PPARGC1B|PRPF6|RARA|GLI2|ZNF384|CDC73|SUPT5H|FSTL3|KLF4|RELA|IRAK1|DDX3X|SP1|SAFB|PER1|LDB1|ABLIM1|HELZ2|GATA6|AKIRIN2|NFAT5|GTF2F1|NME2|HIPK2|DDX41|APP|MAZ|TCF7L2|GSK3B|DDX5|UBA52|RUNX1|UBC|RNF4|TNKS|FOXP1|GLIS3|RPS27A|MED25|KAT2B|COPS5|CRTC1|MED1|SKI|SERPINE1|DDX58|MAML2|RUVBL2|ASXL1|CHD8|JUN|MKL1|MKL2|ELK1|TFE3|NR1H2|IGF2|SIRT1|TCF3|NCOA3|RHOQ|MLLT10|…	http://amigo.geneontology.org/amigo/term/GO:0045944
axon guidance	Gene Ontology	GO:0007411	86	334	7.45274375547e-09	5.88089234522e-07	ACTG1|NRCAM|HSPA8|BDNF|CACNA1H|DLG4|PRNP|NEO1|PLXND1|CDH4|ARHGEF11|ARHGEF12|EXT1|CD24|ABLIM1|ROBO1|GSK3B|GRB2|ACTB|SPTAN1|ENAH|ITGA5|CLTA|CNTN4|LAMB1|COL3A1|AP2B1|CAP2|CRMP1|EPHB2|DPYSL2|TUBB3|COL4A5|COL4A2|COL4A1|RHOC|LAMC1|VAV2|ITGAV|MYH10|EFNB1|MYH14|SRGAP1|TENM2|ABL1|ABL2|MYH9|MAPK3|SRC|TRIO|EFNA5|COL5A2|COL5A1|MAPK8IP3|MYL12B|SOS1|PIP5K1C|PLXNA1|MET|HSP90AA1|MYO10|TGFB2|PTK2|EGFR|AGRN|MAP2K2…	http://amigo.geneontology.org/amigo/term/GO:0007411
RNA metabolic process	Gene Ontology	GO:0016070	68	247	1.65304665511e-08	1.1957037472e-06	RPS12|RPS11|RPL5|RPS14|PSMD11|RPS19|RPS18|PSMD1|RPL3|RPS7|RPS6|RPS5|UPF1|ANP32A|PSMD6|MAPKAPK2|YWHAZ|SMG7|TNPO1|SMG1|RPL28|RPS21|KHSRP|UBA52|FAU|ETF1|RPL13A|PABPC1|YWHAB|PSMC3|PSMC4|PSMC5|RPL36A|RPS27|RPS24|HSPA8|CLNS1A|RPS23|RPL7A|HSPB1|PRKCA|PSME4|SNUPN|CASC3|SMG6|TNKS1BP1|RPL11|SMG5|RPL29|RPS27A|RPL18|EIF4B|PSMD4|RPL14|SNRPD3|RBFOX2|SNRPD1|AKT1|RPL34|GEMIN6|PSMD13|UPF3B|UPF3A|UBC|PSMB7|PSMB6|P…	http://amigo.geneontology.org/amigo/term/GO:0016070
negative regulation of transcription from RNA polymerase II promoter	Gene Ontology	GO:0000122	127	565	2.14769850793e-08	1.43400177298e-06	PLK1|ZFPM1|MEN1|HIPK2|HDAC10|RARA|GLI2|CDC73|BHLHE40|SUPT5H|DNMT1|DRAP1|CREBRF|HDGF|ZMYND8|TCERG1|TRIM27|SETD8|PER1|SMAD2|GATA6|MDM2|AKIRIN2|DNAJA3|CCND1|WHSC1|ARID1A|RBBP7|H2AFY|TCF7L2|SPEN|DDX5|UBA52|UBC|CTBP1|YBX3|AES|GLIS3|RPS27A|PHF21A|MED1|MTDH|SKI|HSBP1|CHCHD3|PPM1A|ASXL1|BACH1|TIMELESS|MEIS2|JUP|NR1H2|EHMT1|SIRT1|EID1|CUX1|HEXIM2|ZEB1|UBE2I|MEF2A|BHLHE41|CREBBP|HDAC1|KDM1A|HDAC5|HDAC4|HDA…	http://amigo.geneontology.org/amigo/term/GO:0000122
nuclear-transcribed mRNA catabolic process, nonsense-mediated decay	Gene Ontology	GO:0000184	40	117	2.73352145364e-08	1.69478330125e-06	RPS12|RPS11|RPL5|RPS27|PABPC1|RPS19|RPS18|RPS24|RPS7|RPS6|RPS5|UPF1|CTIF|SMG5|SMG7|SMG6|SMG1|RPL28|RPS14|UPF3A|FAU|ETF1|RPL13A|RPL36A|EXOSC10|GSPT1|RPS27A|RPS23|RPS21|RPL3|CASC3|RPL7A|RPL11|RPL29|RPL18|RPL14|RPL34|UPF3B|UBA52|EIF4A3	http://amigo.geneontology.org/amigo/term/GO:0000184
transcription, DNA-dependent	Gene Ontology	GO:0006351	339	1857	3.2384332771e-08	1.87397338968e-06	HSF1|SMARCC1|DYNLL1|LRPPRC|KDM1A|TCF25|HSPA8|FOXJ2|MEN1|SF1|SETD1A|PUF60|POLR3E|POLR3C|ZNF652|RNF10|RBM15B|POLR3H|GLI2|CREBZF|TRNP1|ZNF384|CDC73|SIX5|WWC1|VOPP1|ZNF707|FSTL3|FOXK1|IRF2BP2|ZNF787|SAP18|DRAP1|ZNF471|ZNF579|MYRF|ZFP64|NOL11|ZFP62|YAF2|ZNF444|CCNL2|DDX3X|PSIP1|SRFBP1|SP1|MDFIC|CHTOP|SAFB|SCMH1|SMAD1|IWS1|SETD8|PER1|LDB1|SMARCD3|BRD9|HELZ2|SMAD3|NME2|BRD2|AKIRIN2|KAT8|ZNF445|ZNF446|HN…	http://amigo.geneontology.org/amigo/term/GO:0006351
protein folding	Gene Ontology	GO:0006457	53	179	4.64881163564e-08	2.52198031234e-06	BAG3|MESDC2|DNAJC7|FKBP2|BAG4|LRPAP1|HSPA9|HSPA8|TRAP1|HSP90B1|DNAJB6|FKBP4|PRKCSH|CCT4|SACS|PFDN5|FKBP8|CANX|RUVBL2|CCT3|CCT7|PPP2R4|CCT5|SLMAP|DNAJB11|HSPBP1|GANAB|UGGT1|FKBP15|MLEC|TTC1|PFDN4|PFDN6|TUBB6|P4HB|TUBB3|ERP44|TUBA4A|ALG12|PPIE|DNAJA2|DNAJA3|DNAJA1|CALR|AARS|TXNDC11|DNAJC1|TBCA|TCP1|TUBA1B|HSP90AA1|ACTB|ST13	http://amigo.geneontology.org/amigo/term/GO:0006457
mRNA metabolic process	Gene Ontology	GO:0016071	62	224	5.663047975e-08	2.89148567194e-06	RPS12|RPS11|KHSRP|RPS14|PSMD4|RPS19|RPL5|RPS18|RPL3|RPS7|RPS6|RPS5|UPF1|ANP32A|PSMD6|MAPKAPK2|YWHAZ|SMG7|SMG6|SMG1|RPL28|RPS21|UPF3A|FAU|ETF1|RPL13A|PABPC1|YWHAB|PSMC3|PSMC4|PSMC5|RPL36A|RPS27|RPS24|RPS27A|RPS23|RPL7A|HSPB1|PRKCA|PSMD1|PSME4|CASC3|TNPO1|TNKS1BP1|RPL11|SMG5|HSPA8|RPL18|EIF4B|RPL14|AKT1|RPL34|RPL29|PSMD11|PSMD13|UPF3B|UBA52|UBC|PSMB7|PSMB6|PSMB5|EIF4A3	http://amigo.geneontology.org/amigo/term/GO:0016071
negative regulation of epidermal growth factor receptor signaling pathway	Gene Ontology	GO:0042059	18	34	9.54943811804e-08	4.60495127025e-06	EPS15|TFAP2A|ARHGEF7|RPS27A|EPN1|HGS|AP2B1|UBA52|GRB2|CLTA|AP2A2|EPS15L1|UBC|AP2A1|DAB2IP|STAM|PTPRJ|EGFR	http://amigo.geneontology.org/amigo/term/GO:0042059
viral infectious cycle	Gene Ontology	GO:0019058	38	118	3.52348313859e-07	1.60967545489e-05	TSG101|RPS12|RPS11|RPL5|RPS14|CHMP4B|RPS27A|RPL3|RPS7|RPS6|RPS5|CHMP3|CHMP5|RPL7A|RPL29|RPL28|VPS37B|VPS37A|FAU|RPL13A|RPS19|TGFB1|RPS27|PABPN1|RPS18|RPS23|RPS21|KPNB1|RPL14|RPL11|RPL18|CHMP2B|RPL34|RPS24|PDCD6IP|RPL36A|UBA52|UBC	http://amigo.geneontology.org/amigo/term/GO:0019058
transforming growth factor beta receptor signaling pathway	Gene Ontology	GO:0007179	39	125	6.21754605246e-07	2.69841498677e-05	CCL2|TGFB1|TGFB2|PDGFA|RPS27A|SMAD1|SMAD2|SMAD3|HIPK2|USP9X|COL3A1|SKI|NCOR2|NCOR1|SMURF1|PPM1A|GCNT2|JUN|MAP3K7|SERPINE1|PML|GDF15|TGFBR2|JUNB|LTBP3|LTBP2|SP1|MEN1|FERMT2|SKIL|HDAC1|PARD3|UBE2M|WWTR1|TAB1|ADAM9|UBA52|UBC|TGIF1	http://amigo.geneontology.org/amigo/term/GO:0007179
protein phosphorylation	Gene Ontology	GO:0006468	81	344	1.15789447808e-06	4.78596384272e-05	CCL2|TGFB1|TGFB2|MAP4K5|MAP4K4|PLK1|BIRC6|STK10|STK11|MAP4K3|SMAD2|HIPK3|LATS2|TNIK|DYRK2|SMAD1|AKAP13|TYK2|MAPKAPK2|BCR|LMTK2|RARA|SIK3|SIK2|VRK2|CTBP1|CDK17|FGR|PRKCA|CSNK1D|CSNK1E|MAPK6|CDC42BPA|MARK2|JAK1|MTOR|SRPK2|MAPK3|ERN1|TGFBR2|IGF1R|ULK1|COL4A3BP|PTPRA|CSK|PIM1|PKN1|CDC25B|NUAK2|BRSK2|CDK11B|IGFBP3|AAK1|STK4|PRKAA1|STK39|HIPK2|SRPK1|TAOK3|PTK2B|SQSTM1|IRAK1|TLK1|CSNK1A1|HSF1|AKT1|RSRC1…	http://amigo.geneontology.org/amigo/term/GO:0006468
transcription from RNA polymerase II promoter	Gene Ontology	GO:0006366	92	407	1.4866715885e-06	5.86559517645e-05	U2AF2|NELFB|MNT|SRSF11|RREB1|BHLHE40|SUPT5H|NFE2L1|DEAF1|KLF4|RELA|TSC22D1|CREB5|LDB1|SNAPC4|GATA6|SNRPD3|ZNF444|NFAT5|ZNF446|GTF2F1|RFX1|ELK1|BMPR2|CCNK|GLIS3|FUBP1|PABPN1|COPS5|DHX38|SRSF3|TADA2A|AFF4|SRSF9|MEIS2|PPARGC1B|PHRF1|GTF2IRD1|ALYREF|POLR2G|POLR2C|POLR2B|POLR2I|DVL1|TAF6|TAF4|ETV4|TAF1|BTF3|NFE2L3|MEF2A|MEF2D|TCERG1|ZFHX3|CTDP1|ARNTL2|NCOR1|USF2|FOSL2|ASH1L|EPAS1|RBM14|SCAF1|TFAP4|SSR…	http://amigo.geneontology.org/amigo/term/GO:0006366
chromatin modification	Gene Ontology	GO:0016568	33	102	1.81418845147e-06	6.84658946031e-05	HDAC1|HDAC5|AEBP2|PHF21A|ZMYND11|NCOR1|EHMT1|CHD3|CHD2|CABIN1|CHD6|CHD9|DNMT1|KDM4B|UBN1|JMJD1C|SMARCAD1|EYA4|SPIN1|HMG20B|ARID2|BRD9|ING1|BRD2|TBL1XR1|TLK1|CHD7|HIRA|H2AFY|KDM3B|HDAC10|BRE|CTCF	http://amigo.geneontology.org/amigo/term/GO:0016568
chromatin remodeling	Gene Ontology	GO:0006338	25	68	2.38796705876e-06	8.63648086251e-05	HDAC1|SMARCC1|HDAC5|HDAC4|MEN1|INO80|BAZ2A|SMARCA1|CBX3|RERE|RUVBL2|SUPT5H|RB1|SMARCAD1|CHRAC1|RSF1|KAT2B|BAZ1A|SMARCD3|SCMH1|ATRX|SUPT6H|ARID1A|TOP1|SMARCA4	http://amigo.geneontology.org/amigo/term/GO:0006338
SRP-dependent cotranslational protein targeting to membrane	Gene Ontology	GO:0006614	34	108	2.55173301333e-06	8.8596170223e-05	RPS12|RPN2|RPN1|RPS19|RPS27A|RPS18|RPL3|RPS7|RPS6|RPS5|DDOST|RPL7A|RPL29|RPL28|RPS14|SRP68|FAU|RPL13A|RPL36A|RPS27|RPS24|RPL5|RPS23|RPS21|RPL14|SRP54|RPL11|RPL18|SEC11A|SRPR|RPL34|UBA52|SSR4|RPS11	http://amigo.geneontology.org/amigo/term/GO:0006614
translational elongation	Gene Ontology	GO:0006414	30	91	3.4181361902e-06	0.000114113162042	RPS12|RPS11|RPS14|RPS19|RPS27A|RPS18|RPL3|RPS7|RPS6|RPS5|RPL7A|RPL29|RPL28|TSFM|FAU|RPL13A|RPL36A|RPS27|RPS24|RPL5|RPS23|RPS21|RPL14|RPL11|RPL18|EEF1G|RPL34|UBA52|TUFM|EEF2	http://amigo.geneontology.org/amigo/term/GO:0006414
rRNA processing	Gene Ontology	GO:0006364	31	96	3.85950728232e-06	0.000124076011891	RRP1|RRP1B|RPS19|NOP2|SIRT1|RPS7|PES1|NOP14|PDCD11|NOC4L|CHD7|TSR2|DDX56|SBDS|GAR1|RPS24|RPL5|HEATR1|NSA2|NOLC1|RPL14|BOP1|RPL11|WDR55|RRP36|RPS6|NOP10|UTP20|DKC1|EIF4A3|FBL	http://amigo.geneontology.org/amigo/term/GO:0006364
negative regulation of cell proliferation	Gene Ontology	GO:0008285	85	378	4.59412743881e-06	0.000142417950603	TSG101|TGFB1|TGFB2|TIMP2|CDKN1B|STK11|MEN1|KAT2B|SMAD2|PML|SH3BP4|SLC9A3R1|PTK2B|SMAD1|RAPGEF2|RARA|HDAC4|NF2|MXD4|SKI|SOX4|TSC1|KLF13|PPM1D|CHD5|INPPL1|TOB2|TFAP2A|SIX5|CDK10|PRKCA|MNT|FGF2|TRIM24|ING1|ETS1|SLIT3|MAGI2|NACC2|TES|TFAP4|EMP3|ITGB1|WDR6|KMT2A|UTP20|CSK|DNAJA3|COL18A1|RBM10|DAB2IP|KLF4|WARS|GTPBP4|JUN|STK4|CDC73|HGS|GAS8|ZEB1|PTPN6|NOTCH1|TAF6|PMP22|SFRP1|NME1|HSF1|IGFBP3|TP53I11|DD…	http://amigo.geneontology.org/amigo/term/GO:0008285
mRNA processing	Gene Ontology	GO:0006397	51	195	5.07641156722e-06	0.000151942249667	U2AF2|SUPT6H|SF3B4|HSPA8|SF3B3|SF3B2|PRPF8|PUF60|SRSF11|PDCD11|CPSF6|RBM15B|JMJD6|CDK12|SCAF8|KHSRP|SRSF9|PRPF40A|EFTUD2|SNRNP35|RBM10|HNRNPL|SF3A1|SF3A2|CTNNBL1|FIP1L1|PTBP1|SNRNP70|CLASRP|HNRNPA2B1|SAP18|SREK1|ACIN1|PHRF1|IWS1|SFSWAP|SCAF1|THOC2|SRPK1|MBNL2|NOL3|CASC3|RBFOX3|RBFOX2|RBM17|PRPF38B|RBM25|RBM23|DHX16|ALKBH5|RBM28	http://amigo.geneontology.org/amigo/term/GO:0006397
regulation of small GTPase mediated signal transduction	Gene Ontology	GO:0051056	44	160	5.53284816629e-06	0.000160083740278	OBSCN|SRGAP1|TRIO|TRIP10|AKAP13|FAM13B|RASAL2|GDI2|BCR|GAPVD1|FAM13A|ARAP3|ARAP1|RACGAP1|ARHGEF7|ARHGAP23|ARHGAP26|NF1|SIPA1|ARHGAP29|SIPA1L2|NET1|MYO9B|ARHGEF11|ARHGEF12|NGEF|RALGDS|ARHGEF16|RHOQ|SYNGAP1|ABR|RHOBTB2|RHOC|RAP1GAP2|SIPA1L3|RASA3|SOS1|VAV2|ARHGAP17|ARHGAP12|ARHGAP35|ARHGAP11B|ARHGAP39|RAPGEF1	http://amigo.geneontology.org/amigo/term/GO:0051056
transcription initiation from RNA polymerase II promoter	Gene Ontology	GO:0006367	49	186	6.21592428818e-06	0.000174045880069	HDAC1|JUNB|MED25|KAT2B|SMAD2|SMAD3|USP9X|MED1|NR1D1|TEAD1|SKI|SERPINE1|NCOR1|RARA|CREBBP|MAML2|PPM1A|NR1D2|NCOR2|MED12|MED13|MED15|MED16|NR1H2|RPS27A|TRIM28|SP1|RXRA|MEN1|POLR2G|TAF4|SKIL|POLR2C|POLR2B|E2F3|POLR2I|TAF6|SNW1|GTF2F1|TAF1|WWTR1|MAZ|HNF4A|NOTCH1|NOTCH2|UBA52|NRBP1|UBC|TGIF1	http://amigo.geneontology.org/amigo/term/GO:0006367
translational termination	Gene Ontology	GO:0006415	28	85	7.29141974753e-06	0.000197779760652	RPS12|RPS11|RPS14|RPS19|RPS27A|RPS18|RPL3|RPS7|RPS6|RPS5|RPL7A|RPL29|RPL28|FAU|ETF1|RPL13A|RPL36A|RPS27|RPS24|RPL5|RPS23|RPS21|RPL14|RPL11|RPL18|GSPT1|RPL34|UBA52	http://amigo.geneontology.org/amigo/term/GO:0006415
in utero embryonic development	Gene Ontology	GO:0001701	55	220	9.46771007349e-06	0.000249029464963	MYH10|KDM1A|FOXP1|SYF2|PRKCSH|MYO1E|SMAD2|RBBP6|POLE|ZNF335|TPM1|PCNT|NCOR2|B9D1|ANKRD11|GLI2|CHD7|SOX10|TULP3|MYH9|MIB1|MKL2|SYVN1|JAG2|MBNL1|ITGB1|TGFBR2|COL4A3BP|KMT2D|TSHZ3|EPN1|RXRA|TANC2|KIDINS220|SOX8|GATA6|SMAD3|ARNT2|MAPK8IP3|EIF4E2|AXIN1|BTF3|TAB1|INPP5K|NOTCH1|NOTCH2|DDX5|RUNX1|GNA13|MBD3|CHD8|ZMIZ1|CCNK|YBX3|WNT7B	http://amigo.geneontology.org/amigo/term/GO:0001701
mitotic cell cycle	Gene Ontology	GO:0000278	88	403	1.07201514961e-05	0.000273679161723	DYNLL1|PLK1|KIF2A|ANAPC10|CSNK1D|CSNK1E|LIG1|OFD1|NUP210|NUP93|RANGAP1|SETD8|TPR|CHFR|CENPT|PAFAH1B1|CCND1|SFI1|AKAP9|KIF23|YWHAG|UBA52|UBC|PAK4|EMD|ODF2|CDKN1B|RPS27A|NINL|SMC1A|INCENP|POM121|CDC25B|NCAPD2|PSMB6|ZWILCH|ANAPC7|CDC27|PSMD11|PSMD13|PCNT|HDAC1|DYNC1H1|RFC1|POLE|DCTN1|SMC3|SMC4|ARPP19|POLD4|PPP1R12A|PCM1|RPS27|PSMD6|CEP250|NCAPH2|EP300|NUP50|CDK6|PSMB7|HSP90AA1|PSMB5|TUBGCP6|NUMA1|PS…	http://amigo.geneontology.org/amigo/term/GO:0000278
protein autophosphorylation	Gene Ontology	GO:0046777	43	161	1.55857381057e-05	0.000386526305021	PTK2|ULK3|STK10|SLK|EGFR|STK11|AKT1|TNIK|MAP3K11|PIM1|EIF2S1|BCR|STK4|SMG1|EPHB4|SIK2|CDK12|GRK5|FGR|MARK2|JAK1|IRAK1|ERN1|SRC|IGF1R|ULK1|TRIM28|CSK|VRK2|TRIM24|CAMK2G|AAK1|MTOR|PDPK1|TAOK3|LMTK2|TAF1|DDR1|PTK2B|MAP3K10|MET|MAP3K12|CLK1	http://amigo.geneontology.org/amigo/term/GO:0046777
extracellular matrix disassembly	Gene Ontology	GO:0022617	33	112	1.7101565106e-05	0.000412337736446	MMP14|CAPNS1|TIMP2|TIMP1|HSPG2|ADAM15|LAMB1|COL3A1|LAMB3|BSG|LAMA3|CTSL|LAMA5|COL18A1|CD44|CTSB|COL5A2|COL4A6|COL4A5|COL5A1|COL4A2|COL4A1|LAMC2|LAMC1|COL7A1|BCAN|FN1|BMP1|ADAM9|COL1A1|COL6A1|MMP2|COL12A1	http://amigo.geneontology.org/amigo/term/GO:0022617
extracellular matrix organization	Gene Ontology	GO:0030198	71	312	1.79977142001e-05	0.000417584007126	MMP14|TGFB1|TGFB2|PTK2|CAPNS1|TIMP2|TIMP1|RECK|HSPG2|ITGA5|AGRN|LAMA3|COL18A1|ADAM15|MFAP1|LAMB1|COL3A1|ELF3|THBS1|SMARCA4|APLP2|BMP1|ADAMTS3|PLOD2|BCAN|DNAJB6|SERPINE1|EFEMP1|COL27A1|NF1|NFKB2|BSG|DST|CTSB|ITGB1|PDGFA|ITGA3|LTBP3|LAMA5|PRKCA|CD44|P4HB|COL5A2|COL4A6|COL4A5|COL5A1|PLEC|COL4A2|COL4A1|LAMC2|ABI3BP|LAMC1|FGF2|CTSL|LAMB3|BCL3|PTPRS|COL7A1|FN1|APP|DDR1|ITGAV|ADAM9|COLGALT2|COL12A1|COL1…	http://amigo.geneontology.org/amigo/term/GO:0030198
negative regulation of protein kinase activity	Gene Ontology	GO:0006469	22	62	1.82813275009e-05	0.000417584007126	AKT1|UBASH3B|GADD45A|PARK7|MLLT1|RB1|DVL1|NF2|NF1|YWHAG|HSPB1|TRIM27|PRKAR1A|TAOK3|PRKRIP1|DNAJA3|LRP6|GNAQ|WWTR1|INPP5K|GSTP1|PDPK1	http://amigo.geneontology.org/amigo/term/GO:0006469
apoptotic process	Gene Ontology	GO:0006915	121	605	2.33759789861e-05	0.000520265378459	PCSK9|DYNLL1|DYNLL2|TMEM214|HIPK3|AKT1|PTK2B|SLK|PDCD10|FKBP8|GADD45A|GRK5|MAP3K7|TAOK2|ACIN1|XAF1|FXR1|TNFRSF21|STK4|GHITM|DDX41|PUF60|YWHAG|SLTM|UBA52|TIAL1|UBC|PAK4|RNF216|SPTAN1|NUAK2|RPS27A|PSMB5|MX1|GREM1|CCAR1|VIM|TNFRSF12A|PTEN|CTNNBL1|TNS4|RHBDD1|DSP|IGFBP3|POLR2G|PLEC|CDK11B|PTPN6|BNIP2|GJA1|PSMD11|TNFAIP3|MEF2A|UBE2Z|MEF2D|AIFM1|EMC4|TCHP|TNFRSF10A|DIABLO|TNFRSF10D|CHMP3|HMGB2|MAPK3|NO…	http://amigo.geneontology.org/amigo/term/GO:0006915
epidermal growth factor receptor signaling pathway	Gene Ontology	GO:0007173	48	191	2.95249420075e-05	0.000640691241562	TGFB1|EPS8|SRC|CDKN1B|RPS27A|EGFR|PRKCA|AKT1|PTK2B|CLTA|TNRC6B|TNRC6A|STAM|AP2B1|EPS15|THEM4|CALM1|ARHGEF7|MAPK3|PXN|RICTOR|YWHAB|MTOR|PDGFA|SHC1|CSK|EFEMP1|EPN1|HGS|NRG1|AP2A1|PRKAR1A|EPS15L1|AP2A2|ITPR3|MDM2|BCAR1|FGF2|SOS1|MAP2K2|IRS1|GSK3B|PTEN|UBA52|GRB2|EREG|UBC|PDPK1	http://amigo.geneontology.org/amigo/term/GO:0007173
viral transcription	Gene Ontology	GO:0019083	26	82	3.25494817746e-05	0.000689096345861	RPS12|RPS11|RPL5|RPS14|RPS19|RPS27A|RPL3|RPS7|RPS6|RPS5|RPL7A|RPL29|RPL28|FAU|RPL13A|RPL36A|RPS27|RPS24|RPS18|RPS23|RPS21|RPL14|RPL11|RPL18|RPL34|UBA52	http://amigo.geneontology.org/amigo/term/GO:0019083
nerve growth factor receptor signaling pathway	Gene Ontology	GO:0048011	63	273	3.3470309035e-05	0.000691719720057	OBSCN|HDAC1|CRKL|ARHGEF11|CDKN1B|RPS27A|EGFR|ARHGEF12|MAP2K2|CLTA|TNRC6B|TNRC6A|RICTOR|MAPKAPK2|SHC1|PDGFA|THEM4|SHC2|LINGO1|CALM1|ARHGEF7|RAPGEF1|MEF2A|AP2B1|MAPK3|RTN4R|YWHAB|RELA|IRAK1|NET1|MTOR|SRC|TRIO|NGEF|RALGDS|ARHGEF16|PRKCA|KIDINS220|NRG1|ABR|AP2A1|PRKAR1A|AP2A2|ITPR3|MDM2|BCAR1|FGF2|SQSTM1|SOS1|AKT1|GRB2|VAV2|IRS1|GSK3B|PTEN|UBA52|ELK1|AATF|EREG|UBC|PDPK1|ATF1|AKAP13	http://amigo.geneontology.org/amigo/term/GO:0048011
cell migration	Gene Ontology	GO:0016477	35	126	3.85906166429e-05	0.000778991982466	TGFB2|SRGAP1|MYO18A|LAMB1|CLASP2|DGKZ|MDK|NRD1|CCDC88A|WWC1|PRPF40A|THBS1|JUP|FSCN1|CDC42BPA|TNS3|PPP1R9B|CUL3|ITGB1|LAMA5|CD24|NRG1|COL5A1|ATN1|LAMC1|BCAR1|TAOK2|PIP5K1A|VAV2|GSK3B|SCRIB|PTEN|FAT1|PAK4|TMEM18	http://amigo.geneontology.org/amigo/term/GO:0016477
regulation of cell shape	Gene Ontology	GO:0008360	31	108	5.30696387091e-05	0.00102294931837	CCL2|MYH10|FMNL1|CYFIP1|PTK2B|PTK2|FGR|EPS8|MYH14|PLXNB2|ARAP3|ARAP1|PALM2-AKAP2|MYH9|PRPF40A|ARHGAP35|FGD6|DIAPH1|CDC42EP3|RHOQ|DMTN|FERMT2|ALDOA|TAOK2|MYL12B|FN1|HEXB|EZR|GNA13|BAIAP2|MYO10	http://amigo.geneontology.org/amigo/term/GO:0008360
nucleus organization	Gene Ontology	GO:0006997	5	5	5.40241898064e-05	0.00102294931837	MAP7|ATXN7|NUMA1|GOLM1|SYNE1	http://amigo.geneontology.org/amigo/term/GO:0006997
angiogenesis	Gene Ontology	GO:0001525	50	206	5.42115998217e-05	0.00102294931837	MMP14|CCL2|TGFB2|PTK2|NRCAM|HSPG2|EPHA2|MED1|ADAM15|PDCD10|ATP5B|TNFRSF12A|SERPINE1|GPI|MYH9|JUN|MAP3K7|COL18A1|LAMA5|NCL|JAG1|ANPEP|EPHB2|PDGFA|SIRT1|ANXA2|SHC1|EPHB4|PRKCA|DAB2IP|WARS|ITGA5|COL4A2|PLXND1|KRIT1|NRP2|SRPK2|EPAS1|NAA15|FN1|VAV2|HMOX1|ITGAV|TNFAIP2|PTEN|HOXA3|EREG|TGFBI|MMP2|PLCD3	http://amigo.geneontology.org/amigo/term/GO:0001525
negative regulation of apoptotic process	Gene Ontology	GO:0043066	97	475	6.57810704632e-05	0.0012148504077	BCL2L2|HSPA5|PLK1|HSPA9|IL6ST|HIPK3|AKT1|PTK2B|PDCD10|FKBP8|TIMP1|GRK5|PRNP|GLO1|RELA|IRAK1|IGF1R|DDX3X|TSC22D1|GATA6|MDM2|DNAJA3|NME2|GSK3B|PTEN|UBA52|UBC|YBX3|CDKN1B|NUAK2|RPS27A|HSP90B1|MYO18A|MED1|MTDH|SOX10|USP47|HSPB1|THBS1|SIRT1|RHBDD1|ASIC2|BNIP2|NAA15|PSMD11|PSMD13|PSMD4|HDAC1|BAG3|BAG4|SMAD3|TNFRSF10D|CFLAR|ARNT2|PHIP|SRC|CD59|SH3RF1|PSMD1|HMGA2|BFAR|NOL3|API5|SFRP1|NAA38|AATF|PSMB7|PSM…	http://amigo.geneontology.org/amigo/term/GO:0043066
actin cytoskeleton organization	Gene Ontology	GO:0030036	37	140	7.55844466747e-05	0.00136681874403	CAPZB|DYNLL1|ADD2|PDGFA|NUAK2|CORO1C|PDLIM7|ABL1|INF2|BCR|SLC9A3R1|DNAJB6|NF2|NF1|ARHGAP26|ARHGEF11|ARFIP2|FGD6|DMTN|ABR|MON2|SSH1|TRIP10|VASP|CYTH2|PAFAH1B1|FSCN2|FSCN1|TAOK2|PIP5K1C|INPP5K|ROCK2|SPIRE2|SSH2|RND3|PDPK1|FLNB	http://amigo.geneontology.org/amigo/term/GO:0030036
protein targeting to plasma membrane	Gene Ontology	GO:0072661	10	19	7.91232926254e-05	0.00140161261222	ANXA2|TMED2|PIP5K1A|INPP5K|PACS2|MYADM|BSG|PTCH1|PACS1|SPTBN1	http://amigo.geneontology.org/amigo/term/GO:0072661
cell proliferation	Gene Ontology	GO:0008283	74	344	8.74553329093e-05	0.00151822457931	USP8|KDM1A|TGFB2|PDXK|CD70|YME1L1|PLK1|ERCC1|CLK1|EGFR|MYH10|AKT1|MAP3K11|PES1|MAP7|EPS8|ZMYND11|UCN2|SKI|LIPA|MXD1|GNL3|EPS15|BYSL|BCAR1|LARP1|PTEN|CD81|BHLHE41|NUDC|GLI2|OSMR|FSCN1|SIPA1|NRG1|HDGF|PCNA|RPS27|TRIM27|COL4A3BP|LAMA5|PIM1|SBDS|DKC1|GNB1|ZFP36L2|CDK11B|BOP1|TXLNA|INSIG1|SERPINF1|OGFOD1|ZEB1|PTPN6|UBR5|MKI67|PDAP1|LRP1|ADRA1D|PEMT|POLR3G|CDC27|SRRT|CD276|RBBP7|TCF7L2|SCRIB|NRD1|CDV3|…	http://amigo.geneontology.org/amigo/term/GO:0008283
RNA processing	Gene Ontology	GO:0006396	25	82	9.42431336082e-05	0.00152486927913	RBM6|PABPC4|HNRNPH1|HNRNPH3|EXOSC10|DDX17|HNRNPK|HNRNPL|SF3A1|SETX|SUGP1|RNMTL1|PABPN1|CCNL2|U2SURP|SFSWAP|SART3|HNRNPUL1|SYNCRIP|HNRNPDL|DDX41|CSTF3|DKC1|ATXN1|SSB	http://amigo.geneontology.org/amigo/term/GO:0006396
ATP catabolic process	Gene Ontology	GO:0006200	40	157	9.53813448623e-05	0.00152486927913	MYH10|MDN1|ATP5B|MYH14|HSPA5|MYO1E|MSH3|INO80|ATP5I|UPF1|ATP5L|SMARCA1|PSMD6|ATP5E|DDX17|DDX11|CHD8|ATP5A1|MYH9|DDX56|PPP2R4|TOR3A|PSMC3|PSMC4|MACF1|DDX3X|ACIN1|CHD6|HSPA8|ACLY|ATRX|DDX23|SMARCA4|RUVBL2|ATAD2|EIF4A3|HSP90AA1|ABCC1|RNF213|MYO10	http://amigo.geneontology.org/amigo/term/GO:0006200
'de novo' posttranslational protein folding	Gene Ontology	GO:0051084	15	38	9.66219013274e-05	0.00152486927913	PFDN5|PFDN4|PFDN6|TUBB6|CCT3|CCT7|TBCA|TUBB3|TCP1|CCT4|TUBA1B|TUBA4A|ACTB|CCT5|UGGT1	http://amigo.geneontology.org/amigo/term/GO:0051084
regulation of translational initiation	Gene Ontology	GO:0006446	15	38	9.66219013274e-05	0.00152486927913	EIF3H|EIF3J|EIF3L|HSPB1|EIF4G3|EIF3A|EIF3B|EIF2B2|EIF5|EIF3F|EIF3G|CTIF|EIF4B|EIF5B|EIF3D	http://amigo.geneontology.org/amigo/term/GO:0006446
cellular response to hydrogen peroxide	Gene Ontology	GO:0070301	15	38	9.66219013274e-05	0.00152486927913	ANXA1|STAT6|SIRT1|PRKAA1|PARK7|KLF4|TNFAIP3|APEX1|ETS1|AXL|OSER1|MDM2|EP300|RELA|NET1	http://amigo.geneontology.org/amigo/term/GO:0070301
regulation of angiogenesis	Gene Ontology	GO:0045765	11	23	0.000106538939081	0.00165135355576	EGLN1|SFRP1|HMOX1|WARS|EPHA2|ETS1|RNH1|NF1|PLXND1|FGF2|SP100	http://amigo.geneontology.org/amigo/term/GO:0045765
activation of signaling protein activity involved in unfolded protein response	Gene Ontology	GO:0006987	21	65	0.000134729405613	0.00205166884337	CCL2|DCTN1|SRPR|HSPA5|DDX11|ATF3|CALR|CXXC1|SEC31A|TLN1|SYVN1|DNAJB11|HSP90B1|CTDSP2|YIF1A|ATF4|LMNA|HDGF|EIF2S1|ERN1|SHC1	http://amigo.geneontology.org/amigo/term/GO:0006987
heart morphogenesis	Gene Ontology	GO:0003007	14	35	0.000139068643137	0.0020812341766	TGFB2|PTK2|COL4A3BP|CHD7|EPHB4|TAB1|ZMIZ1|MKL2|BAZ1B|COL5A1|KAT6A|PTCH1|NCOR2|GAA	http://amigo.geneontology.org/amigo/term/GO:0003007
cellular response to hypoxia	Gene Ontology	GO:0071456	26	89	0.000150784416469	0.00221831988975	TCEB1|RPS27A|PRKAA1|HIPK2|SLC29A1|UCN2|NDRG1|MDM2|ANKRD1|IRAK1|SIRT1|VASN|P4HB|GNB1|MTOR|GATA6|LMNA|EP300|EPAS1|EGLN1|SFRP1|AKT1|HMOX1|UBA52|UBC|CREBBP	http://amigo.geneontology.org/amigo/term/GO:0071456
platelet activation	Gene Ontology	GO:0030168	48	204	0.000169223321263	0.00244524411195	TGFB1|TGFB2|PTK2|HSPA5|SRC|MGLL|HABP4|AKT1|TUBA4A|COL3A1|TLN1|SERPINE1|AXL|SHC1|DGKZ|PDGFA|WDR1|CALM1|TIMP1|DGKQ|THBS1|BRPF3|MAPK3|IGF2|YWHAZ|DAGLB|ENTPD2|CSK|SOD1|PRKCA|VCL|GNB1|FN1|FLNA|ALDOA|ITPR3|BCAR1|GNAQ|SOS1|ACTN4|APP|VAV2|PSAP|CALU|GRB2|GNA13|COL1A1|PDPK1	http://amigo.geneontology.org/amigo/term/GO:0030168
ATP-dependent chromatin remodeling	Gene Ontology	GO:0043044	11	24	0.000171843192199	0.00244524411195	HDAC1|SMARCC1|CHD8|ARID1A|BAZ1B|MBD3|SMARCAD1|SMARCA1|ACTB|HNRNPC|SMARCA4	http://amigo.geneontology.org/amigo/term/GO:0043044
positive regulation of translation	Gene Ontology	GO:0045727	16	44	0.000178879495418	0.00250431293585	LARP1|DDX3X|ABCF1|EIF4G3|PABPC1|PTK2B|THBS1|UPF3B|UPF3A|MTOR|BCL3|SAMD4A|EEF2|EP300|SOX4|EIF4A3	http://amigo.geneontology.org/amigo/term/GO:0045727
endocytosis	Gene Ontology	GO:0006897	33	125	0.000184381226207	0.00254036356107	FKBP15|NECAP2|MYO1E|SH3BP4|DNM1|HIP1|AP2B1|GAPVD1|MRC2|RAB34|INPPL1|EEA1|ITSN2|DPYSL2|EPS15|RUFY1|EPN1|KIAA0226|AAK1|AP2A1|EPS15L1|AP2A2|TRIP10|CYTH2|TNK2|NME1|LRP5|LRP8|RIN3|RIN2|SYP|CLTA|APP	http://amigo.geneontology.org/amigo/term/GO:0006897
insulin-like growth factor receptor signaling pathway	Gene Ontology	GO:0048009	8	14	0.00020112799233	0.00272779839598	IGF1R|CRIM1|GIGYF1|GIGYF2|GRB10|IRS1|AKT1|IGF2R	http://amigo.geneontology.org/amigo/term/GO:0048009
cytoskeleton organization	Gene Ontology	GO:0007010	28	101	0.000229137645102	0.00305986886075	CCL2|CAPZB|SVIL|TNIK|PRPF40A|LARP4|CAP2|ARAP3|TPM1|MICAL2|PVRL2|PXN|PHIP|FGD6|DPYSL2|DIAPH1|ZMYM4|DST|SIPA1|DMTN|ABLIM1|MAEA|LAMA5|CNN2|MICAL3|PALLD|PAK4|PDZD8	http://amigo.geneontology.org/amigo/term/GO:0007010
microtubule cytoskeleton organization	Gene Ontology	GO:0000226	21	68	0.000273706188708	0.00359965108786	MID1|MAP1B|PTK2|CAMSAP2|TACC1|PCNT|NDEL1|TUBA1B|PARD3|MAP7D1|MAP1S|RANBP10|CDC42BPA|DYNC1LI2|CAMSAP3|TUBA4A|ATXN7|PAFAH1B1|DST|TUBGCP6|MAP7	http://amigo.geneontology.org/amigo/term/GO:0000226
common-partner SMAD protein phosphorylation	Gene Ontology	GO:0007182	5	6	0.000286340849549	0.0036550567266	PML|TGFBR2|SPTBN1|SMAD2|TGFB1	http://amigo.geneontology.org/amigo/term/GO:0007182
primary miRNA processing	Gene Ontology	GO:0031053	5	6	0.000286340849549	0.0036550567266	SRRT|DROSHA|SMAD1|SMAD2|SMAD3	http://amigo.geneontology.org/amigo/term/GO:0031053
aging	Gene Ontology	GO:0007568	30	113	0.000319069516327	0.00401380203147	CCL2|TGFB1|RPN2|TIMP2|TIMP1|ALDH3A1|NQO1|AKT1|CACYBP|COL3A1|CANX|AMH|LOXL2|JUN|APEX1|MGEA5|TGFBR2|LONP1|LRP1|CTSC|AMFR|ENO3|SERPINF1|FADS1|CTNNA1|RELA|PTEN|GRB2|GPX4|PDE4D	http://amigo.geneontology.org/amigo/term/GO:0007568
negative regulation of translation	Gene Ontology	GO:0017148	15	42	0.000355367319922	0.00436679195215	SYNCRIP|EIF4E2|DDX3X|GIGYF2|FXR1|CALR|RPL13A|IGF2BP1|CAPRIN2|ILF3|CAPRIN1|SAMD4A|IGF2BP2|EIF4A3|TSC1	http://amigo.geneontology.org/amigo/term/GO:0017148
Notch signaling pathway	Gene Ontology	GO:0007219	32	124	0.000357191507607	0.00436679195215	HDAC1|HDAC5|HDAC7|TLE1|RPS27A|KAT2B|TNRC6B|TNRC6A|NCOR2|NCOR1|MDK|MAML2|ITCH|MIB1|JAG2|JAG1|FBXW7|EPN1|TBL1X|EP300|SNW1|E2F3|TBL1XR1|CCND1|APP|NOTCH1|NOTCH2|SPEN|UBA52|UBC|HDAC10|CREBBP	http://amigo.geneontology.org/amigo/term/GO:0007219
negative regulation of nuclear mRNA splicing, via spliceosome	Gene Ontology	GO:0048025	8	15	0.000378022246917	0.00444790591809	U2AF2|ACIN1|SRSF9|RBMX|SFSWAP|HNRNPA2B1|SAP18|PTBP1	http://amigo.geneontology.org/amigo/term/GO:0048025
histone H3-K4 methylation	Gene Ontology	GO:0051568	8	15	0.000378022246917	0.00444790591809	KMT2C|KMT2B|KMT2A|KMT2E|KMT2D|SETD1A|CXXC1|SETD1B	http://amigo.geneontology.org/amigo/term/GO:0051568
negative regulation of extrinsic apoptotic signaling pathway	Gene Ontology	GO:2001237	14	38	0.000384301660571	0.00444790591809	SRC|SH3RF1|BIRC6|PARK7|ZMYND11|TCF7L2|THBS1|CFLAR|GSTP1|ITGAV|SGMS1|PHIP|LMNA|RELA	http://amigo.geneontology.org/amigo/term/GO:2001237
endoplasmic reticulum unfolded protein response	Gene Ontology	GO:0030968	24	84	0.000384323668038	0.00444790591809	CCL2|HSPA5|HSP90B1|DCTN1|EIF2S1|SEC31A|DDX11|TLN1|SYVN1|DNAJB11|HDGF|CTDSP2|SHC1|AMFR|YIF1A|LMNA|SRPR|CCND1|CALR|AARS|CXXC1|ERN1|ATF4|ATF3	http://amigo.geneontology.org/amigo/term/GO:0030968
inositol phosphate dephosphorylation	Gene Ontology	GO:0046855	6	9	0.000433439499059	0.00493232430895	INPP5E|PTPMT1|INPP5K|PTEN|IMPA2|SYNJ1	http://amigo.geneontology.org/amigo/term/GO:0046855
hemidesmosome assembly	Gene Ontology	GO:0031581	7	12	0.000437544898374	0.00493232430895	LAMA3|DST|PLEC|KRT5|LAMC2|LAMB3|LAMC1	http://amigo.geneontology.org/amigo/term/GO:0031581
cell junction assembly	Gene Ontology	GO:0034329	22	75	0.000443832031004	0.00493905388348	KRT5|ACTG1|LIMS1|CTNND1|LAMB3|MLLT4|JUP|PVRL2|PXN|CADM2|CDH4|CADM1|ITGB1|LAMA3|FERMT2|PLEC|LAMC2|VASP|CTNNA1|PARD3|FLNA|ACTB	http://amigo.geneontology.org/amigo/term/GO:0034329
cell cycle arrest	Gene Ontology	GO:0007050	33	132	0.000540532238304	0.00588024768503	TSG101|TGFB1|TGFB2|WDR6|CDKN1B|STK11|MEN1|PRKAA1|SMAD3|NOTCH2|TSC1|PPM1G|ZFHX3|PPM1A|GADD45A|PRNP|RB1|THBS1|PML|PPP1R9B|ERN1|CUL3|RPTOR|MACF1|KMT2E|DST|KAT2B|SKIL|CALR|TCF7L2|CUL4A|CDK6|STRADA	http://amigo.geneontology.org/amigo/term/GO:0007050
liver development	Gene Ontology	GO:0001889	23	81	0.000554940394198	0.00588024768503	PCSK9|EGFR|SMAD3|PRKCSH|AACS|IGF2R|SMARCA4|RARA|JUN|MKL2|NF1|RELA|CADM1|SP1|FPGS|GATA6|EP300|MED1|CCND1|NOTCH1|MET|RUNX1|PHF2	http://amigo.geneontology.org/amigo/term/GO:0001889
platelet degranulation	Gene Ontology	GO:0002576	23	81	0.000554940394198	0.00588024768503	TGFB1|TGFB2|HSPA5|HABP4|THBS1|SERPINE1|TIMP1|CALM1|TLN1|BRPF3|IGF2|PDGFA|WDR1|SOD1|VCL|ALDOA|TUBA4A|FN1|ACTN4|APP|PSAP|CALU|FLNA	http://amigo.geneontology.org/amigo/term/GO:0002576
osteoblast differentiation	Gene Ontology	GO:0001649	26	96	0.000559249968816	0.00588024768503	JUNB|EPHA2|MEF2D|AKT1|SOX8|ATP5B|MRC2|GLI2|FASN|DNAJC13|NF1|RRBP1|HNRNPC|IGF2|MYBBP1A|ALYREF|GTPBP4|SYNCRIP|SFRP1|HIRA|WWTR1|RBMX|MEF2A|COL1A1|COL6A1|FBL	http://amigo.geneontology.org/amigo/term/GO:0001649
peptidyl-tyrosine phosphorylation	Gene Ontology	GO:0018108	25	91	0.000562281748684	0.00588024768503	PTK2|EGFR|EPHA2|SCYL1|PTK2B|DYRK2|ABL1|TYK2|ABL2|BCR|EPHB4|FGR|AXL|PXN|EPHB2|SRC|SHC1|CSK|EFEMP1|TRIM27|BAZ1B|PTPN6|TNK2|DDR1|MET	http://amigo.geneontology.org/amigo/term/GO:0018108
G2/M transition of mitotic cell cycle	Gene Ontology	GO:0000086	35	143	0.000569484599636	0.00588467419624	DYNLL1|NUMA1|PLK1|PCM1|RPS27A|CCNY|CIT|MYBL2|DCTN1|DDX11|ANAPC10|ARPP19|CSNK1D|CSNK1E|PPP1R12A|OFD1|NINL|ODF2|CDC25B|CEP250|PPM1D|PCNT|DYNC1H1|TUBA4A|EP300|PAFAH1B1|BRSK2|SFI1|AKAP9|YWHAG|UBA52|UBC|HSP90AA1|TUBGCP6|CKAP5	http://amigo.geneontology.org/amigo/term/GO:0000086
negative regulation of I-kappaB kinase/NF-kappaB cascade	Gene Ontology	GO:0043124	12	31	0.00059219937114	0.00604740063705	DNAJA3|SIRT1|OTUD7B|PPM1A|TLE1|DAB2IP|PER1|TNFAIP3|GSTP1|TNIP1|NFKBID|ZMYND11	http://amigo.geneontology.org/amigo/term/GO:0043124
protein polyubiquitination	Gene Ontology	GO:0000209	30	117	0.000603610347985	0.00609225327966	TNKS|PSMD4|RPS27A|PSMD1|PSME4|PSMD6|UBOX5|AXIN1|PRPF19|CDC34|DDB2|PSMC3|PSMC4|PSMC5|CUL3|SMURF1|HUWE1|TPP2|AMFR|CHFR|RNF20|UBR5|PSMD11|PSMD13|UBA52|RBCK1|UBC|PSMB7|PSMB6|PSMB5	http://amigo.geneontology.org/amigo/term/GO:0000209
mRNA transport	Gene Ontology	GO:0051028	20	67	0.000619939944897	0.00618514795598	TNKS|CASC3|POM121C|NUP50|POM121|NXF1|XPO7|IWS1|MYO1C|KHSRP|NUP93|NDC1|NUP188|UPF3A|IGF2BP1|SUPT6H|IGF2BP2|NUP210|EIF4A3|LRPPRC	http://amigo.geneontology.org/amigo/term/GO:0051028
membrane organization	Gene Ontology	GO:0061024	35	144	0.000652782923341	0.00641676793659	TSG101|ACTG1|CHMP4B|RPS27A|MYO1C|CHMP2B|AKT1|PUM1|CLTA|CHMP3|STAM|CHMP5|COPZ1|CALM1|CCDC88A|VPS37B|VPS37A|SEC31A|NAPA|YWHAB|MBP|YWHAG|SRC|AP1M1|HGS|HSPA8|SEC24C|ACTB|GJA1|YWHAZ|EXOC6|EXOC7|UBA52|UBC|MYO5A	http://amigo.geneontology.org/amigo/term/GO:0061024
formation of translation preinitiation complex	Gene Ontology	GO:0001731	8	16	0.000663315276698	0.00641676793659	EIF3H|EIF3J|EIF3L|EIF3A|EIF3B|EIF3D|EIF3F|EIF3G	http://amigo.geneontology.org/amigo/term/GO:0001731
blood coagulation	Gene Ontology	GO:0007596	91	469	0.000665333080982	0.00641676793659	HSPA5|ZFPM1|HPS4|MAFK|KIF2A|TIMP1|CALM1|FGR|HMG20B|SHC1|WDR1|SOD1|ATP1B1|ATP2B1|ATP2B4|KIFC1|RAB27A|YWHAZ|AKAP1|FN1|GLG1|APP|KIF23|GRB2|ACTB|CAPZB|DOCK9|ATP2A2|SLC7A6|ITGA3|PABPC4|ITGA5|HABP4|SERPINE1|KCNMA1|THBS1|AKT1|JMJD1C|IGF2|CSK|ITPR3|BCAR1|PTPN6|GNAQ|SLC3A2|VAV2|PSAP|ITGAV|GATA6|FLNA|HDAC1|KDM1A|RCOR1|AKAP10|ABL1|CBX5|RACGAP1|MAPK3|BSG|SRC|DAGLB|PHF21A|GNB1|PRKAR1A|SH2B1|SOS1|LRP8|COL1A1|T…	http://amigo.geneontology.org/amigo/term/GO:0007596
regulation of apoptotic process	Gene Ontology	GO:0042981	39	166	0.000680636697947	0.00646517468509	IFIH1|BCL2L2|PSMD4|RPS27A|PSMD1|CTSB|HIP1|RARA|DLG5|CFLAR|SKI|PSMD6|CSTB|ETS1|PSMC3|PSMC4|PSMC5|TRAF3|TRIM24|PSME4|CARD10|PEA15|SKIL|LGALS1|BCAR1|NOL3|NME1|ACTN4|CALR|LRP5|PSMD11|PSMD13|UBA52|RBM25|UBC|PSMB7|PSMB6|PSMB5|BCL3	http://amigo.geneontology.org/amigo/term/GO:0042981
protein heterooligomerization	Gene Ontology	GO:0051291	18	58	0.000685248929756	0.00646517468509	SCUBE3|IGF1R|BAG4|SQSTM1|PRKCSH|STK11|PRKAA1|KCNAB2|JUP|GRB2|SEPT9|MAGI2|YWHAB|ITPR3|SEPT7|SEPT11|CTNNA1|TSC1	http://amigo.geneontology.org/amigo/term/GO:0051291
positive regulation of type I interferon production	Gene Ontology	GO:0032481	19	63	0.000730529669894	0.00681827691901	CREBBP|RPS27A|LRRFIP1|TBK1|STAT6|DDX41|NFKBIB|POLR3A|UBA52|POLR3G|POLR3D|POLR3E|POLR3C|UBC|NFKB2|EP300|RELA|POLR3H|ZC3HAV1	http://amigo.geneontology.org/amigo/term/GO:0032481
adherens junction organization	Gene Ontology	GO:0034332	13	36	0.000770369033864	0.00702261098722	ACTG1|CSK|MLLT4|DSP|CDH4|JUP|PVRL2|CTNND1|ACTB|CADM1|CADM2|CTNNA1|NUMBL	http://amigo.geneontology.org/amigo/term/GO:0034332
antigen processing and presentation of peptide antigen via MHC class I	Gene Ontology	GO:0002474	26	98	0.00078504982386	0.00702261098722	HLA-C|PSMD4|HLA-A|RPS27A|PSMD1|HLA-E|PSME4|PSMD13|CANX|SEC31A|PSMC3|PSMC4|PSMC5|PSMD6|HLA-G|TPP2|SEC24C|BCAP31|CALR|PSMD11|ITGAV|UBA52|UBC|PSMB7|PSMB6|PSMB5	http://amigo.geneontology.org/amigo/term/GO:0002474
positive regulation of catalytic activity	Gene Ontology	GO:0043085	17	54	0.000797947696179	0.00702261098722	IGF2|MMP17|GTF2F1|SLX4|IGFBP3|CTSA|SOD1|RFC1|CFLAR|SAE1|UBA2|PSAP|PITRM1|YWHAB|MMP24|PLAA|ASAP2	http://amigo.geneontology.org/amigo/term/GO:0043085
regulation of protein binding	Gene Ontology	GO:0043393	9	20	0.000801231060212	0.00702261098722	SRC|HDAC5|HDAC4|PLK1|APP|SMARCD3|APLP2|BTBD1|LDLRAP1	http://amigo.geneontology.org/amigo/term/GO:0043393
mitotic sister chromatid segregation	Gene Ontology	GO:0000070	9	20	0.000801231060212	0.00702261098722	SMC1A|NUSAP1|DDX11|PLK1|KLHL22|INO80|SMC4|CIT|KIFC1	http://amigo.geneontology.org/amigo/term/GO:0000070
negative regulation of cyclin-dependent protein kinase activity	Gene Ontology	GO:0045736	9	20	0.000801231060212	0.00702261098722	TFAP4|PLK1|CDKN1B|MEN1|KAT2B|TNFAIP3|NR2F2|LATS2|HEXIM2	http://amigo.geneontology.org/amigo/term/GO:0045736
negative regulation of type I interferon production	Gene Ontology	GO:0032480	12	32	0.00082774199628	0.00702261098722	TAX1BP1|IFIH1|TRAF3|ITCH|TBK1|TRIM25|RPS27A|DDX58|TNFAIP3|UBE2L6|UBA52|UBC	http://amigo.geneontology.org/amigo/term/GO:0032480
regulation of microtubule-based process	Gene Ontology	GO:0032886	7	13	0.000833328262309	0.00702261098722	TACC3|CLASP2|TACC1|TACC2|MACF1|GSK3B|DIAPH1	http://amigo.geneontology.org/amigo/term/GO:0032886
ribosomal small subunit biogenesis	Gene Ontology	GO:0042274	7	13	0.000833328262309	0.00702261098722	RPS24|RRP36|RPS21|RPS19|RPS7|RPS6|NOP14	http://amigo.geneontology.org/amigo/term/GO:0042274
branching involved in mammary gland duct morphogenesis	Gene Ontology	GO:0060444	7	13	0.000833328262309	0.00702261098722	SRC|LRP6|ETV4|LRP5|DDR1|EPHA2|PML	http://amigo.geneontology.org/amigo/term/GO:0060444
regulation of alternative nuclear mRNA splicing, via spliceosome	Gene Ontology	GO:0000381	11	28	0.000862986235459	0.00720261588826	RBFOX3|RBFOX2|RBM15B|DDX5|RBM25|SAP18|MBNL1|PTBP1|RBMX|MBNL2|TRA2B	http://amigo.geneontology.org/amigo/term/GO:0000381
SMAD protein import into nucleus	Gene Ontology	GO:0007184	5	7	0.00088574393119	0.00725307294597	PML|TGFB1|TGFB2|JUN|SPTBN1	http://amigo.geneontology.org/amigo/term/GO:0007184
positive regulation of receptor activity	Gene Ontology	GO:2000273	5	7	0.00088574393119	0.00725307294597	BAZ1B|MED1|PPARGC1B|GREM1|MED16	http://amigo.geneontology.org/amigo/term/GO:2000273
positive regulation of apoptotic process	Gene Ontology	GO:0043065	61	294	0.000927297484752	0.00739951078836	OBSCN|TGFB1|UBC|HMGB1|RPS27A|ARHGEF12|BAX|RPS6|ZMAT3|DIABLO|TCF7L2|ABL1|DDX3X|IGF2R|TNFRSF12A|SOX4|SCRIB|ANKRD1|GADD45A|PPP2R4|KCNMA1|UACA|SAP18|CTNNBL1|PHLDA1|ARL6IP5|NET1|ITGB1|ARHGEF11|TRIO|NGEF|NF1|ARHGEF16|DNAJA3|TSC22D1|DAB2IP|SOD1|ACIN1|HMGA2|MEN1|IGFBP3|ABR|STK4|SQSTM1|SFRP1|LRP6|SOS1|TFAP4|AKT1|VAV2|NOTCH1|NOTCH2|MAP3K10|PTEN|UBA52|AATF|RBCK1|ARHGEF7|SIRT1|AIFM1|AKAP13	http://amigo.geneontology.org/amigo/term/GO:0043065
cellular response to amino acid stimulus	Gene Ontology	GO:0071230	14	41	0.000929739811068	0.00739951078836	RPTOR|CPEB4|MMP2|DNMT1|COL5A2|COL4A6|CAPN2|COL4A1|COL1A1|COL6A1|COL3A1|IPO5|ZEB1|SH3BP4	http://amigo.geneontology.org/amigo/term/GO:0071230
negative regulation of protein phosphorylation	Gene Ontology	GO:0001933	14	41	0.000929739811068	0.00739951078836	KIRREL|TGFB1|LRP6|IGFBP3|WWTR1|DAB2IP|INPP5K|PRNP|MEN1|SMAD3|PTEN|DNAJC10|MYADM|CACTIN	http://amigo.geneontology.org/amigo/term/GO:0001933
generation of neurons	Gene Ontology	GO:0048699	6	10	0.000954775585595	0.00739951078836	TCF7|TGFB2|TCF7L2|CDK6|CIT|DBN1	http://amigo.geneontology.org/amigo/term/GO:0048699
alternative nuclear mRNA splicing, via spliceosome	Gene Ontology	GO:0000380	6	10	0.000954775585595	0.00739951078836	RSRC1|CDK13|SLU7|HNRNPM|MBNL1|PTBP1	http://amigo.geneontology.org/amigo/term/GO:0000380
negative regulation of focal adhesion assembly	Gene Ontology	GO:0051895	6	10	0.000954775585595	0.00739951078836	MMP14|SRC|RCC2|DMTN|PTEN|THBS1	http://amigo.geneontology.org/amigo/term/GO:0051895
regulation of transcription from RNA polymerase II promoter	Gene Ontology	GO:0006357	59	283	0.000986470790208	0.0075774924416	SRCAP|KDM1A|AES|SMARCC1|FOXK2|FOXK1|HMGB2|TCEB1|JUNB|CIAO1|ARNTL2|ELF3|NR2F2|SMARCA4|UBN1|STAT6|CHD3|CHD2|STAT2|SOX10|DGKQ|DEAF1|FSTL3|TEF|SUPT3H|ETS2|RAI1|MED16|FOSL2|GLO1|TRAK1|HMGB1|TCF7|SAP18|PKN1|KLF16|TCEA2|GTF2IRD1|CUX1|BRD8|PRKAR1A|HTATSF1|ZEB1|BRD2|ETV4|ZNF444|ZNF446|SNW1|LRRFIP1|HIRA|ARID1A|HNF4A|RFX1|TCF7L2|TFCP2|HMGN1|TIAL1|SMARCD3|TADA3	http://amigo.geneontology.org/amigo/term/GO:0006357
antigen processing and presentation of exogenous peptide antigen via MHC class I, TAP-dependent	Gene Ontology	GO:0002479	21	75	0.00115561746631	0.00879891193644	CALR|HLA-E|PSMD6|UBC|HLA-C|PSMD11|HLA-A|RPS27A|HLA-G|PSMD13|PSMC5|UBA52|ITGAV|PSMD4|PSMB7|PSMB6|PSMB5|PSMC3|PSMC4|PSME4|PSMD1	http://amigo.geneontology.org/amigo/term/GO:0002479
intrinsic apoptotic signaling pathway in response to endoplasmic reticulum stress	Gene Ontology	GO:0070059	10	25	0.00125582427986	0.00947874326017	UBE2K|BRSK2|DAB2IP|BAX|DNAJC10|TMBIM6|PML|ATF4|AIFM1|ERN1	http://amigo.geneontology.org/amigo/term/GO:0070059
response to peptide hormone stimulus	Gene Ontology	GO:0043434	15	47	0.00136421932685	0.0101235948217	ANXA1|GJA1|LRP5|LRP6|TIMP1|CD55|TRIM24|CDKN1B|EIF2B5|EIF2B2|IRS1|EREG|JUNB|COL1A1|BSG	http://amigo.geneontology.org/amigo/term/GO:0043434
chromatin organization	Gene Ontology	GO:0006325	28	112	0.00137278163305	0.0101235948217	HDAC5|HMGN1|HMGB2|KAT2B|MCRS1|EP400|ATXN7L3|USP22|KANSL1|MUM1|HCFC1|RUVBL2|TADA2A|SUPT3H|GPX4|SIRT1|HMGA2|SAFB|HIST1H2BD|BRD8|EP300|KAT6A|KAT8|RBBP7|TADA3|ATXN7|ACTB|CREBBP	http://amigo.geneontology.org/amigo/term/GO:0006325
negative regulation of fat cell differentiation	Gene Ontology	GO:0045599	13	38	0.00137624906562	0.0101235948217	TGFB1|SIRT1|LRP6|AXIN1|WWTR1|ZFPM1|JDP2|TCF7L2|NCOR2|ASXL1|INSIG1|JAG1|CCDC85B	http://amigo.geneontology.org/amigo/term/GO:0045599
retinoic acid receptor signaling pathway	Gene Ontology	GO:0048384	7	14	0.00146552853229	0.0106897375296	RARA|SNW1|KMT2E|RXRA|PML|NR1H2|SP100	http://amigo.geneontology.org/amigo/term/GO:0048384
ribosome biogenesis	Gene Ontology	GO:0042254	12	34	0.00153493629	0.011102705831	GNL3|GNL2|DROSHA|ISG20L2|GNL3L|ABCF1|RPS18|GTPBP4|RPL7A|BOP1|NOC4L|AATF	http://amigo.geneontology.org/amigo/term/GO:0042254
negative regulation of sequence-specific DNA binding transcription factor activity	Gene Ontology	GO:0043433	17	57	0.00156314825493	0.0112133279775	KDM1A|SIRT1|HDAC4|PIM1|BHLHE40|PRNP|HMOX1|MEN1|TCF7L2|MAP3K10|RB1|FLNA|EGLN1|KAT6A|PTCH1|PEX14|SP100	http://amigo.geneontology.org/amigo/term/GO:0043433
cellular lipid metabolic process	Gene Ontology	GO:0044255	35	151	0.0016004827822	0.011387041434	LCLAT1|MED1|PPARGC1B|SLC25A17|NCOR2|NCOR1|ANKRD1|CHD9|HADHA|NPAS2|TECR|ALAS1|LPCAT4|FASN|SIN3B|NR1H2|ACACA|SP1|SLC25A1|RXRA|TNFRSF21|SMARCD3|HELZ2|FADS1|PHYH|MLYCD|TBL1X|TBL1XR1|ACSL4|AGPAT6|AGPAT3|AGPAT2|AGPAT1|ACLY|CREBBP	http://amigo.geneontology.org/amigo/term/GO:0044255
DNA damage response, signal transduction by p53 class mediator resulting in cell cycle arrest	Gene Ontology	GO:0006977	19	67	0.00165338136924	0.0116677644594	PSMD1|PSMB5|PSMD4|PSME4|PSMD6|PSMD11|CDKN1B|PSMD13|PSMB7|UBA52|RPS27A|UBC|PML|PSMB6|MDM2|PSMC3|PSMC4|PSMC5|SOX4	http://amigo.geneontology.org/amigo/term/GO:0006977
negative regulation of fibroblast proliferation	Gene Ontology	GO:0048147	10	26	0.00178681874569	0.0123091958036	EMD|SFRP1|CDC73|DAB2IP|MED25|PARP10|GSTP1|BAX|NF1|SKI	http://amigo.geneontology.org/amigo/term/GO:0048147
positive regulation of Wnt receptor signaling pathway	Gene Ontology	GO:0030177	10	26	0.00178681874569	0.0123091958036	SFRP1|PPM1A|CDC73|SPIN1|MACF1|SULF2|DVL1|SKI|SOX4|ZEB2	http://amigo.geneontology.org/amigo/term/GO:0030177
phosphorylation	Gene Ontology	GO:0016310	10	26	0.00178681874569	0.0123091958036	EPHB2|NADK|DGKZ|MAPK3|TNK2|TOP1|AKT1|MTOR|BCKDK|NT5C2	http://amigo.geneontology.org/amigo/term/GO:0016310
negative regulation of JNK cascade	Gene Ontology	GO:0046329	9	22	0.00182303898573	0.012362483122	ITCH|AIDA|MEN1|AKT1|PER1|ZMYND11|PAFAH1B1|NCOR1|TAOK3	http://amigo.geneontology.org/amigo/term/GO:0046329
positive regulation of interferon-beta production	Gene Ontology	GO:0032728	9	22	0.00182303898573	0.012362483122	DDX58|DDX3X|TBK1|IFIH1|POLR3G|POLR3D|POLR3C|POLR3A|ZC3HAV1	http://amigo.geneontology.org/amigo/term/GO:0032728
negative regulation of phosphatidylinositol 3-kinase cascade	Gene Ontology	GO:0014067	6	11	0.0018515433984	0.0123626128447	SLC9A3R1|STAMBP|DAB2IP|PTEN|KLF4|NCOR1	http://amigo.geneontology.org/amigo/term/GO:0014067
positive regulation by host of viral transcription	Gene Ontology	GO:0043923	6	11	0.0018515433984	0.0123626128447	SNW1|TFAP4|SP1|JUN|EP300|SMARCA4	http://amigo.geneontology.org/amigo/term/GO:0043923
protein stabilization	Gene Ontology	GO:0050821	22	83	0.00194712407292	0.0129015549259	BAG3|SMAD3|HPS4|SOX4|TSC1|HCFC1|PARK7|ZSWIM7|GOLGA7|PML|FBXW7|TCF3|GTPBP4|AAK1|LAMP1|DNAJA3|NAA15|GNAQ|CALR|PTEN|FLNA|PPIB	http://amigo.geneontology.org/amigo/term/GO:0050821
negative regulation of osteoblast differentiation	Gene Ontology	GO:0045668	12	35	0.0020416019536	0.0134250795131	SFRP1|HDAC5|HDAC4|HDAC7|LRP5|NBR1|MEN1|NOTCH1|SMAD3|CDK6|PTCH1|SKI	http://amigo.geneontology.org/amigo/term/GO:0045668
regulation of focal adhesion assembly	Gene Ontology	GO:0051893	5	8	0.00208858539911	0.0135290457196	GREM1|EFNA5|PTK2|MACF1|ROCK2	http://amigo.geneontology.org/amigo/term/GO:0051893
regulation of stress-activated MAPK cascade	Gene Ontology	GO:0032872	5	8	0.00208858539911	0.0135290457196	MAPK3|GSTP1|NBR1|GREM1|MAP2K2	http://amigo.geneontology.org/amigo/term/GO:0032872
keratinocyte differentiation	Gene Ontology	GO:0030216	16	54	0.00228872459412	0.0146074481448	TSG101|ANXA1|EPHA2|PIP5K1A|NOTCH1|DSP|ADAM9|LATS2|MED1|STK4|EREG|CTNND1|KRT10|EVPL|JAG1|SMARCA4	http://amigo.geneontology.org/amigo/term/GO:0030216
response to cytokine stimulus	Gene Ontology	GO:0034097	16	54	0.00228872459412	0.0146074481448	RARA|TIMP2|TIMP1|JUNB|JUN|IL6R|OSMR|MCL1|SP100|PML|COL3A1|RELA|IL6ST|DDOST|MAPKAPK2|SKIL	http://amigo.geneontology.org/amigo/term/GO:0034097
antigen processing and presentation of exogenous peptide antigen via MHC class I	Gene Ontology	GO:0042590	21	79	0.00234726127025	0.0146716069214	CALR|HLA-G|PSMD6|HLA-C|PSMD4|HLA-A|RPS27A|PSMD1|UBA52|HLA-E|PSME4|ITGAV|PSMD11|PSMD13|UBC|PSMB7|PSMB6|PSMB5|PSMC3|PSMC4|PSMC5	http://amigo.geneontology.org/amigo/term/GO:0042590
positive regulation of protein kinase B signaling cascade	Gene Ontology	GO:0051897	20	74	0.00238402622449	0.0146716069214	RARA|PDGFA|IGF1R|MTDH|BAG4|GCNT2|C1QTNF1|EGFR|TGFB1|SRC|THBS1|PTK2|MTOR|AKR1C2|TCF7L2|NRG1|RICTOR|IGF2|PTPRJ|AXL	http://amigo.geneontology.org/amigo/term/GO:0051897
Ras protein signal transduction	Gene Ontology	GO:0007265	20	74	0.00238402622449	0.0146716069214	USP8|SRC|ULK1|SOS1|SHC2|MAPK3|GRB2|GNB1|RB1|FGF2|SYNGAP1|MAP2K2|SHOC2|RALGDS|NF1|YWHAB|CRKL|RREB1|MAPKAPK2|SHC1	http://amigo.geneontology.org/amigo/term/GO:0007265
collagen catabolic process	Gene Ontology	GO:0030574	20	74	0.00238402622449	0.0146716069214	MMP14|MRC2|CTSL|COL7A1|ADAMTS3|COL18A1|CTSB|ADAM9|COL5A2|COL4A6|COL4A5|COL5A1|ADAM15|COL4A1|COL1A1|COL6A1|COL3A1|MMP2|COL12A1|COL4A2	http://amigo.geneontology.org/amigo/term/GO:0030574
negative regulation of catalytic activity	Gene Ontology	GO:0043086	18	64	0.00239527377937	0.0146716069214	ANXA1|TNK2|ANXA2|ANXA5|LMTK2|CABIN1|IPO5|FAF2|NOTCH1|NQO1|ARPP19|PCSK9|PPP1R12A|OAZ1|PPP1R9B|IQGAP1|HSPBP1|RNH1	http://amigo.geneontology.org/amigo/term/GO:0043086
negative regulation of protein serine/threonine kinase activity	Gene Ontology	GO:0071901	7	15	0.00241709653199	0.0146716069214	LRP6|LRP5|HSPB1|DAB2IP|H2AFY|ABL1|YWHAG	http://amigo.geneontology.org/amigo/term/GO:0071901
establishment of endothelial barrier	Gene Ontology	GO:0061028	7	15	0.00241709653199	0.0146716069214	RDX|EZR|MSN|RAPGEF1|RAPGEF2|MYADM|PDE4D	http://amigo.geneontology.org/amigo/term/GO:0061028
insulin receptor signaling pathway	Gene Ontology	GO:0008286	34	149	0.0024370218578	0.0146898261984	SMARCC1|STK11|PRKAA1|RPS6|TSC1|RPTOR|THEM4|PPM1A|SIK2|MAPK3|PDPK1|AKT1|PHIP|YWHAB|IGF2|IGF1R|SHC1|SHC2|RHOQ|MTOR|BAIAP2|BCAR1|FGF2|EIF4B|SOS1|MAP2K2|GRB10|IRS1|GRB2|ATP6V0A1|PTPRA|ATP6V0E1|STRADA|SOGA1	http://amigo.geneontology.org/amigo/term/GO:0008286
negative regulation of DNA binding	Gene Ontology	GO:0043392	10	27	0.00248538273157	0.0148780152483	TNKS|NFIB|HMOX1|TFAP4|KDM1A|JUN|HMGA2|RSF1|HABP4|SP100	http://amigo.geneontology.org/amigo/term/GO:0043392
negative regulation of cell growth	Gene Ontology	GO:0030308	29	122	0.0025950770063	0.0151486780488	TGFB1|TGFB2|FOXK1|CDKN1B|TCHP|SMAD3|STK11|CAPRIN2|SMARCA4|FGF2|SLIT3|SIPA1|PML|PPP1R9B|SH3BP4|SIRT1|GREM1|DDX3X|DAB2IP|ENO1|ING1|DCBLD2|NME6|SFRP1|HNF4A|RBBP7|PTPRJ|BMPR2|CCDC85B	http://amigo.geneontology.org/amigo/term/GO:0030308
regulation of Rho GTPase activity	Gene Ontology	GO:0032319	9	23	0.00262618013985	0.0151486780488	ARHGEF10|ARHGEF11|PTK2|SOS1|FARP1|EFNA5|EPS8L2|PLXNB2|PAFAH1B1	http://amigo.geneontology.org/amigo/term/GO:0032319
actin filament bundle assembly	Gene Ontology	GO:0051017	9	23	0.00262618013985	0.0151486780488	ADD2|ACTN4|EZR|DMTN|EPS8|BAIAP2|ABL2|FSCN2|FSCN1	http://amigo.geneontology.org/amigo/term/GO:0051017
cytokinesis after mitosis	Gene Ontology	GO:0000281	8	19	0.00263531150388	0.0151486780488	USP8|MYH10|CEP55|NUSAP1|PLK1|STAMBP|RACGAP1|SPTBN1	http://amigo.geneontology.org/amigo/term/GO:0000281
negative regulation of mitotic cell cycle	Gene Ontology	GO:0045930	8	19	0.00263531150388	0.0151486780488	DGKZ|TGFB1|TIMP2|CDKN1B|EGFR|SMAD3|SCRIB|PML	http://amigo.geneontology.org/amigo/term/GO:0045930
positive regulation of axon extension	Gene Ontology	GO:0045773	8	19	0.00263531150388	0.0151486780488	MAP1B|TWF2|TNFRSF12A|RAB11A|NDEL1|EP300|PAFAH1B1|CDH4	http://amigo.geneontology.org/amigo/term/GO:0045773
toll-like receptor 3 signaling pathway	Gene Ontology	GO:0034138	21	80	0.00277042058107	0.015820559634	TRAF3|MAPK3|TBK1|MAP3K7|NFKBIB|TAB1|RPS27A|JUN|RFTN1|MAPKAPK2|MAP2K3|MAP2K2|UBA52|ELK1|UBC|UNC93B1|MEF2A|RELA|IRAK1|ATF1|NFKB2	http://amigo.geneontology.org/amigo/term/GO:0034138
peptidyl-threonine phosphorylation	Gene Ontology	GO:0018107	11	32	0.00303630814376	0.0172255912992	TNKS|HIPK3|LMTK2|TAF1|TGFBR2|MAP3K10|HIPK2|MAP3K12|MTOR|PDPK1|CLK1	http://amigo.geneontology.org/amigo/term/GO:0018107
termination of RNA polymerase II transcription	Gene Ontology	GO:0006369	14	46	0.00320649798636	0.0180729886504	PABPN1|U2AF2|SNRPD3|SRSF3|MAZ|SRSF9|ALYREF|CSTF3|DHX38|UPF3B|SRSF11|CPSF7|SETX|PAPOLA	http://amigo.geneontology.org/amigo/term/GO:0006369
viral protein processing	Gene Ontology	GO:0019082	6	12	0.00326554189842	0.0182870346311	TSG101|RPS27A|VPS37B|VPS37A|UBA52|UBC	http://amigo.geneontology.org/amigo/term/GO:0019082
regulation of cellular amino acid metabolic process	Gene Ontology	GO:0006521	15	51	0.00335349859131	0.0186592101106	PSMD4|PSMC3|PSMD11|PSME4|PSMD6|PSMD1|PSMD13|OAZ1|PSMB6|PSMB7|PSMC5|PSMB5|NQO1|PSMC4|ODC1	http://amigo.geneontology.org/amigo/term/GO:0006521
positive regulation of ubiquitin-protein ligase activity involved in mitotic cell cycle	Gene Ontology	GO:0051437	19	71	0.00341515977245	0.0188812654935	PSMD1|PSMD6|CDC27|PSMD4|PSME4|RPS27A|PSMD11|ANAPC10|PSMD13|PLK1|UBA52|UBC|PSMB7|PSMB6|PSMB5|PSMC3|PSMC4|PSMC5|ANAPC7	http://amigo.geneontology.org/amigo/term/GO:0051437
response to drug	Gene Ontology	GO:0042493	60	305	0.00371281360224	0.0203804008334	CCL2|ANXA1|TGFB2|HDAC5|HDAC4|PDGFA|POR|JUNB|SMAD1|AACS|PTK2B|MGST1|XRCC1|ABCC1|IGF2|LGALS1|TIMP2|YWHAZ|AMH|SRP54|USP47|HADHA|JUN|MDK|THBS1|APEX1|COL18A1|CDKN1B|RELA|ITGB1|TGFBR2|ITGA3|DPYSL2|TCF3|SOD1|RPH3AL|FOSL2|COMT|RPN2|ENO3|ALDH3A1|PAPD7|GATA6|MDM2|EP300|BCAR3|SFRP1|TGFB1|PPOX|CCND1|LRP8|TOP1|GSK3B|PTEN|SRP68|ATP1A1|PTPRM|PTCH1|CALR|TGIF1	http://amigo.geneontology.org/amigo/term/GO:0042493
histone H3 acetylation	Gene Ontology	GO:0043966	13	42	0.00377710843618	0.0203804008334	TCF3|MAP3K7|TADA2A|KAT2B|BRD1|SUPT3H|BRPF3|PER1|POLE3|KAT6A|SMARCA4|JADE2|TADA3	http://amigo.geneontology.org/amigo/term/GO:0043966
negative regulation of anoikis	Gene Ontology	GO:2000811	7	16	0.00378114861943	0.0203804008334	ITGB1|SRC|PTK2|TLE1|ITGA5|NOTCH1|MCL1	http://amigo.geneontology.org/amigo/term/GO:2000811
lung development	Gene Ontology	GO:0030324	21	82	0.00381051774295	0.0203804008334	MMP14|SIM2|FOXP1|JMJD6|LAMA5|EPAS1|SP1|TAB1|EGFR|FSTL3|SMAD2|NOTCH1|GLI2|CUX1|TSHZ3|LIPA|EP300|WNT7B|FGF2|TIMELESS|FBXW7	http://amigo.geneontology.org/amigo/term/GO:0030324
establishment of cell polarity	Gene Ontology	GO:0030010	8	20	0.00385803179966	0.0203804008334	ARHGEF11|IGF1R|PTK2|BRSK2|STK11|GSK3B|MYO9B|MARK2	http://amigo.geneontology.org/amigo/term/GO:0030010
histone deacetylation	Gene Ontology	GO:0016575	8	20	0.00385803179966	0.0203804008334	HDAC1|SIRT1|HDAC5|HDAC4|RBM14|BAZ2A|NACC2|HDAC10	http://amigo.geneontology.org/amigo/term/GO:0016575
focal adhesion assembly	Gene Ontology	GO:0048041	8	20	0.00385803179966	0.0203804008334	RCC2|LAMA5|PIP5K1A|FERMT2|PTK2B|PXN|PDPK1|TAOK2	http://amigo.geneontology.org/amigo/term/GO:0048041
small GTPase mediated signal transduction	Gene Ontology	GO:0007264	67	348	0.00387415453631	0.0203804008334	OBSCN|DOCK9|RAB4B|ARHGEF11|ARL3|SRGAP1|TRIO|DOCK4|DOCK5|ARFIP2|KRIT1|AKAP13|RAPGEF2|RABL6|FAM13A|IQGAP1|BCR|RAB11A|FAM13B|RAB34|ARAP3|LRRK1|ARAP1|TRIP10|RACGAP1|ARHGEF7|ARHGAP23|MAPK3|ARHGAP26|RASEF|NET1|YWHAB|ARHGAP29|RAB15|ARL17A|ARHGAP35|ARL13B|ARHGEF12|NGEF|RALGDS|ARHGEF16|RAB27A|RHOQ|RAB1B|AGAP1|ABR|AGAP3|RHOBTB2|GDI2|BCAR3|ARL5B|TNK2|DNAJA3|SOS1|MAP2K2|RAB18|VAV2|HMOX1|RIN2|RHOC|ARHGAP17|RN…	http://amigo.geneontology.org/amigo/term/GO:0007264
face morphogenesis	Gene Ontology	GO:0060325	11	33	0.0039862075911	0.0208435433077	TGFB1|TGFB2|LRP6|TFAP2A|MMP2|ASPH|TCF7L2|COL1A1|KAT6A|SKI|ANKRD11	http://amigo.geneontology.org/amigo/term/GO:0060325
regulation of cell cycle	Gene Ontology	GO:0051726	23	93	0.00407277716841	0.0211605117085	PLK1|MNT|HSPA8|BAX|COPS5|HIPK2|MED1|ABL1|MYBL2|BCR|TSC1|JUN|SIPA1|ITGB1|JUNB|BOP1|EP300|FGF2|TRNP1|PES1|TACC3|YY1AP1|CTBP1	http://amigo.geneontology.org/amigo/term/GO:0051726
negative regulation of organ growth	Gene Ontology	GO:0046621	5	9	0.00415751777417	0.0211605117085	PTEN|PTK2|STK4|MEN1|TCF7L2	http://amigo.geneontology.org/amigo/term/GO:0046621
negative regulation of myotube differentiation	Gene Ontology	GO:0010832	5	9	0.00415751777417	0.0211605117085	HDAC1|BHLHE41|HDAC5|HDAC4|NOTCH1	http://amigo.geneontology.org/amigo/term/GO:0010832
positive regulation of histone deacetylation	Gene Ontology	GO:0031065	5	9	0.00415751777417	0.0211605117085	PML|CTBP1|JDP2|NCOR1|TGFB1	http://amigo.geneontology.org/amigo/term/GO:0031065
cytokinesis	Gene Ontology	GO:0000910	16	57	0.00416871832046	0.0211605117085	RAB11FIP3|ARHGEF11|KIF13A|PLK1|ARL3|MYH9|INCENP|KIF23|RAB11A|IST1|ROCK2|CIT|RHOC|SEPT7|TTC19|CUL3	http://amigo.geneontology.org/amigo/term/GO:0000910
cellular protein modification process	Gene Ontology	GO:0006464	26	110	0.00454887059816	0.0229559283675	TSG101|RPN1|RPN2|MAN2B1|FBXO11|MCRS1|UBE2L6|AKT1|ABL1|ABL2|LOXL2|PLOD2|CDC34|UBA52|TTLL11|ST3GAL2|TTLL3|SEPHS1|RIMKLB|UBA2|UBA1|UBE2I|UBE2M|MSRA|SAE1|STK38	http://amigo.geneontology.org/amigo/term/GO:0006464
Golgi organization	Gene Ontology	GO:0007030	13	43	0.00473146484274	0.023739372737	TMED2|MYO18A|SYNE1|SURF4|DYM|ARHGAP21|GOLGB1|TMED9|CIT|CTBP1|USP6NL|NPLOC4|KIFC3	http://amigo.geneontology.org/amigo/term/GO:0007030
regulation of cell proliferation	Gene Ontology	GO:0042127	27	116	0.0048556327137	0.0242223516982	PTK2|BIRC6|TCF7|TEAD1|SERPINE1|GNL3|STAT6|CCDC88A|DNMT1|TIMELESS|JUP|NUAK1|JAG2|TES|ANXA1|TGFBR2|SIRT1|LAMA5|MFI2|PLCD3|TRNP1|PPP1R9B|RBFOX2|CNN2|PIAS1|BMPR2|JAG1	http://amigo.geneontology.org/amigo/term/GO:0042127
mitosis	Gene Ontology	GO:0007067	49	243	0.00502499085373	0.0246360419867	TNKS|NUMA1|PLK1|BIRC6|CEP55|LATS2|USP9X|CIT|SEPT7|DCTN1|KIF2A|ZWILCH|CSNK1A1|MAD1L1|TADA2A|SMC3|TIMELESS|ANAPC10|ARPP19|NUDC|PPP1R12A|OFD1|USP37|INCENP|CLASP2|CDC25B|NOLC1|HMGA2|CDK11B|KIF18B|SETD8|TPR|CHFR|CENPT|PAFAH1B1|ANAPC7|MISP|UBE2I|RCC2|ANKLE2|ASUN|AKAP8|CD2AP|BOD1|CCNF|BRSK2|CCNK|TADA3|CKAP5	http://amigo.geneontology.org/amigo/term/GO:0007067
histone H4 acetylation	Gene Ontology	GO:0043967	9	25	0.00505209155949	0.0246360419867	CHD5|TCF3|RUVBL2|NAA50|PER1|BRD8|EP400|EP300|USP22	http://amigo.geneontology.org/amigo/term/GO:0043967
positive regulation of epithelial to mesenchymal transition	Gene Ontology	GO:0010718	9	25	0.00505209155949	0.0246360419867	TGFB1|TGFB2|GCNT2|WWTR1|NOTCH1|SMAD2|SMAD3|COL1A1|BCL9L	http://amigo.geneontology.org/amigo/term/GO:0010718
negative regulation of protein kinase B signaling cascade	Gene Ontology	GO:0051898	9	25	0.00505209155949	0.0246360419867	SIRT1|IGF1R|SLC9A3R1|INPP5K|EPHA2|PTEN|KLF4|MAGI2|PTPRJ	http://amigo.geneontology.org/amigo/term/GO:0051898
TOR signaling cascade	Gene Ontology	GO:0031929	6	13	0.00535029644365	0.0255167984236	RPTOR|LARP1|CCDC88A|RPS6|MTOR|RICTOR	http://amigo.geneontology.org/amigo/term/GO:0031929
striated muscle cell differentiation	Gene Ontology	GO:0051146	6	13	0.00535029644365	0.0255167984236	IGF2|AKT1|SPAG9|RB1|MTPN|BNIP2	http://amigo.geneontology.org/amigo/term/GO:0051146
embryonic organ development	Gene Ontology	GO:0048568	6	13	0.00535029644365	0.0255167984236	SYF2|ERCC1|EPN1|RBBP6|MKL2|WNT7B	http://amigo.geneontology.org/amigo/term/GO:0048568
virion assembly	Gene Ontology	GO:0019068	6	13	0.00535029644365	0.0255167984236	TSG101|RPS27A|VPS37B|VPS37A|UBA52|UBC	http://amigo.geneontology.org/amigo/term/GO:0019068
DNA repair	Gene Ontology	GO:0006281	55	280	0.00546867112151	0.0255546025641	PCNA|SSRP1|ERCC1|RAD9A|USP3|RFC1|MEN1|MCRS1|POLE|RPS27A|ATRX|XRCC1|TRIP12|POLH|INO80E|SMG1|SLX4|RUVBL2|PRPF19|GADD45A|SMC3|UBC|SMC4|APEX1|CSNK1D|CSNK1E|POLD4|LIG1|RBM14|DDB2|EYA4|FAAP24|SMC1A|SIRT1|MSH3|TRIM28|PSME4|MDC1|USP10|HERC2|POLR2C|POLR2B|POLR2G|MUM1|INO80D|RTEL1|POLR2I|UBR5|TAOK3|CDC14B|CUL4A|UBA52|RAD50|UPF1|EME1	http://amigo.geneontology.org/amigo/term/GO:0006281
negative regulation of phosphorylation	Gene Ontology	GO:0042326	8	21	0.00547598626374	0.0255546025641	PRKRIP1|SIRT1|ANKLE2|DYNLL1|CDKN1B|GRB10|ATXN7|ATXN1	http://amigo.geneontology.org/amigo/term/GO:0042326
positive regulation of DNA binding	Gene Ontology	GO:0043388	8	21	0.00547598626374	0.0255546025641	EDF1|NME1|HMGB2|HMGB1|HIPK2|SMARCA4|EP300|SKI	http://amigo.geneontology.org/amigo/term/GO:0043388
cellular response to interleukin-4	Gene Ontology	GO:0071353	8	21	0.00547598626374	0.0255546025641	TCF7|HSPA5|TUBA1B|RPL3|FASN|MCM2|PML|TUBA4A	http://amigo.geneontology.org/amigo/term/GO:0071353
protein targeting	Gene Ontology	GO:0006605	12	39	0.00559529817545	0.0259717583759	RAB27A|LTBP2|HPS4|TRAK1|MYO1C|CDC37|YWHAB|AKAP12|RPL11|PML|YWHAG|MLPH	http://amigo.geneontology.org/amigo/term/GO:0006605
positive regulation of blood vessel endothelial cell migration	Gene Ontology	GO:0043536	7	17	0.00565825370294	0.0260517316138	AMOTL1|TGFB1|HSPB1|PRKCA|THBS1|AKT1|FGF2	http://amigo.geneontology.org/amigo/term/GO:0043536
positive regulation of gene expression	Gene Ontology	GO:0010628	33	151	0.00567255446429	0.0260517316138	TGFB1|TGFB2|FUBP3|TLE1|FUBP1|SMAD1|PRKAA1|MSN|PKP4|SGMS1|RARA|AMH|HCFC1|TFAP2A|DNMT1|RELB|ITGA3|NCOA3|CD44|HMGA2|RDX|MTOR|EEF2|MDM2|SRPK2|CNN2|CALR|C1QTNF1|EZR|MED1|TADA3|CTCF|WNT7B	http://amigo.geneontology.org/amigo/term/GO:0010628
positive regulation of neuron apoptotic process	Gene Ontology	GO:0043525	13	44	0.00587021963126	0.026725338208	TGFB2|PCSK9|UBE2M|TFAP2A|JUN|CDC34|BAX|NQO1|AGRN|MAP3K11|NF1|ATF4|SRPK2	http://amigo.geneontology.org/amigo/term/GO:0043525
mRNA export from nucleus	Gene Ontology	GO:0006406	17	64	0.00591159554832	0.026725338208	SMG5|SMG7|U2AF2|SMG1|NXF1|SRSF3|CHTOP|SRSF9|ALYREF|DHX38|UPF3B|UPF1|SMG6|SRSF11|THOC2|BUD13|ALKBH5	http://amigo.geneontology.org/amigo/term/GO:0006406
endosomal transport	Gene Ontology	GO:0016197	17	64	0.00591159554832	0.026725338208	TSG101|SQSTM1|KIAA1033|CHMP4B|RPS27A|VPS37B|VPS37A|HGS|CHMP2B|UBA52|AP5Z1|UBC|CHMP3|PICALM|STAM|SNX27|CHMP5	http://amigo.geneontology.org/amigo/term/GO:0016197
neuromuscular process controlling balance	Gene Ontology	GO:0050885	14	49	0.00601400908265	0.0269482746248	MYH10|AARS|NLGN2|RBFOX2|GIGYF2|APP|HEXB|KCNMA1|ABR|GAA|APLP2|PAFAH1B1|BCR|DLG4	http://amigo.geneontology.org/amigo/term/GO:0050885
response to mechanical stimulus	Gene Ontology	GO:0009612	15	54	0.00605404787078	0.0269482746248	CCL2|TGFBR2|MMP14|JUNB|JUN|FOSL2|THBS1|GLI2|MEIS2|PTK2B|ETS1|TRPV4|COL3A1|RELA|PTCH1	http://amigo.geneontology.org/amigo/term/GO:0009612
stress-activated MAPK cascade	Gene Ontology	GO:0051403	15	54	0.00605404787078	0.0269482746248	MAP2K2|TAB1|RPS27A|JUN|MAP3K7|MAP2K3|MAPK3|UBA52|ELK1|UBC|MEF2A|IRAK1|ATF1|MAPKAPK2|TAOK2	http://amigo.geneontology.org/amigo/term/GO:0051403
vesicle-mediated transport	Gene Ontology	GO:0016192	36	169	0.00614595855806	0.0272178164714	LRPAP1|AP2A2|AP3S2|CLTA|CLTB|AP2B1|COPZ1|COPZ2|ARAP3|SPTBN2|RAB11A|VPS33B|GOLGA4|TRAPPC10|KXD1|AP3D1|ARL17A|BCAP31|AP1M1|STX16|GGA1|MON2|ARFGEF2|YIF1A|MCFD2|CYTH2|MAPK8IP3|RAB11FIP3|STX16-NPEPL1|SFT2D2|PSD|SPIRE2|VTI1B|MYO5A|YIPF5|PICALM	http://amigo.geneontology.org/amigo/term/GO:0016192
regulation of ubiquitin-protein ligase activity involved in mitotic cell cycle	Gene Ontology	GO:0051439	19	75	0.00651605018616	0.0287103124954	PSMD4|RPS27A|CDC27|PSMD11|PSME4|PSMD6|PSMD1|ANAPC10|PSMD13|PLK1|UBA52|UBC|PSMB7|PSMB6|PSMB5|PSMC3|PSMC4|PSMC5|ANAPC7	http://amigo.geneontology.org/amigo/term/GO:0051439
regulation of actin cytoskeleton organization	Gene Ontology	GO:0032956	11	35	0.0065871580933	0.0288770364898	PDGFA|TWF2|CCDC88A|EFNA5|ROCK2|DMTN|LRP1|MTOR|BAIAP2|RICTOR|RHOQ	http://amigo.geneontology.org/amigo/term/GO:0032956
regulation of transcription from RNA polymerase II promoter in response to hypoxia	Gene Ontology	GO:0061418	9	26	0.00678076540209	0.0291775979806	EPAS1|EGLN1|BACH1|RPS27A|UBA52|UBC|EP300|TCEB1|CREBBP	http://amigo.geneontology.org/amigo/term/GO:0061418
protein localization to nucleus	Gene Ontology	GO:0034504	9	26	0.00678076540209	0.0291775979806	CTDNEP1|CALR|DNAJB6|IRS1|DVL1|RPL11|COL1A1|LMNA|MDM2	http://amigo.geneontology.org/amigo/term/GO:0034504
hippo signaling cascade	Gene Ontology	GO:0035329	9	26	0.00678076540209	0.0291775979806	AMOTL1|AMOTL2|WWTR1|WWC1|LATS2|STK4|YWHAB|MOB1A|TEAD1	http://amigo.geneontology.org/amigo/term/GO:0035329
positive regulation of cell migration	Gene Ontology	GO:0030335	29	130	0.00679017833188	0.0291775979806	MMP14|TGFB1|PTK2|HSPA5|EGFR|ITGA5|IRS1|SMAD3|PTK2B|MYADM|LAMB1|GCNT2|TFAP2A|NOTCH1|FGR|THBS1|COL18A1|PTP4A1|ITGB1|PDGFA|IGF1R|DIAPH1|SPAG9|PRKCA|MYO1C|BCAR1|MYLK|ITGAV|COL1A1	http://amigo.geneontology.org/amigo/term/GO:0030335
toll-like receptor 5 signaling pathway	Gene Ontology	GO:0034146	17	65	0.00698297975517	0.0294234292597	RELA|MAP2K2|NFKBIB|TAB1|RPS27A|JUN|UBA52|MAP3K7|MAP2K3|MAPK3|MEF2A|ELK1|UBC|NFKB2|IRAK1|ATF1|MAPKAPK2	http://amigo.geneontology.org/amigo/term/GO:0034146
peptidyl-serine phosphorylation	Gene Ontology	GO:0018105	17	65	0.00698297975517	0.0294234292597	TNKS|TGFBR2|SMG1|BRSK2|TAF1|HIPK2|PLK1|GSK3B|HIPK3|AKT1|MAP3K12|MTOR|MAP3K10|CLK1|STK4|MAPKAPK2|LMTK2	http://amigo.geneontology.org/amigo/term/GO:0018105
negative regulation of ubiquitin-protein ligase activity involved in mitotic cell cycle	Gene Ontology	GO:0051436	17	65	0.00698297975517	0.0294234292597	PSMD4|RPS27A|CDC27|PSMD1|PSMD6|PSMD11|ANAPC10|PSMD13|UBA52|UBC|PSMB7|PSMB6|PSMB5|PSMC3|PSMC4|PSMC5|ANAPC7	http://amigo.geneontology.org/amigo/term/GO:0051436
toll-like receptor 10 signaling pathway	Gene Ontology	GO:0034166	17	65	0.00698297975517	0.0294234292597	MAPKAPK2|MAP2K2|NFKBIB|TAB1|RPS27A|JUN|MEF2A|MAP3K7|MAP2K3|MAPK3|UBA52|ELK1|UBC|NFKB2|IRAK1|ATF1|RELA	http://amigo.geneontology.org/amigo/term/GO:0034166
response to hypoxia	Gene Ontology	GO:0001666	34	159	0.00714919834723	0.0299782809923	MMP14|TGFB1|TGFB2|CDKN1B|ALDH3A1|HSP90B1|SMAD3|PTK2B|XRCC1|BDNF|LOXL2|PLOD2|KCNMA1|THBS1|ETS1|CAPN2|NF1|PML|PDGFA|LONP1|CD24|ATP1B1|PRKAA1|CCL2|EP300|ARNT2|EPAS1|EGLN1|ACTN4|TACC3|HMOX1|ALKBH5|MMP2|CREBBP	http://amigo.geneontology.org/amigo/term/GO:0001666
response to calcium ion	Gene Ontology	GO:0051592	15	55	0.00726872837804	0.0299939232284	ENTPD6|EP300|CALM1|CCND1|SYT1|NEDD4|KCNMA1|THBS1|PTK2B|PPP3CA|ITPR3|EGFR|ADAM9|SEC31A|S100A16	http://amigo.geneontology.org/amigo/term/GO:0051592
positive regulation of macroautophagy	Gene Ontology	GO:0016239	5	10	0.00736025996274	0.0299939232284	SUPT5H|SIRT1|ULK1|WAC|LARP1	http://amigo.geneontology.org/amigo/term/GO:0016239
lateral ventricle development	Gene Ontology	GO:0021670	5	10	0.00736025996274	0.0299939232284	MYH10|KDM2B|TSKU|CDK6|NUMBL	http://amigo.geneontology.org/amigo/term/GO:0021670
histone H4 deacetylation	Gene Ontology	GO:0070933	5	10	0.00736025996274	0.0299939232284	SMARCAD1|HDAC1|RCOR1|HDAC4|BAZ2A	http://amigo.geneontology.org/amigo/term/GO:0070933
activation of Rac GTPase activity	Gene Ontology	GO:0032863	5	10	0.00736025996274	0.0299939232284	SCRIB|PIP5K1A|EPHA2|ARHGEF16|PTK2B	http://amigo.geneontology.org/amigo/term/GO:0032863
histone H3-K4 trimethylation	Gene Ontology	GO:0080182	5	10	0.00736025996274	0.0299939232284	TET2|KMT2A|ZNF335|TET3|KMT2B	http://amigo.geneontology.org/amigo/term/GO:0080182
TRIF-dependent toll-like receptor signaling pathway	Gene Ontology	GO:0035666	19	76	0.00757291580674	0.0307163127114	TRAF3|TBK1|MAP2K2|NFKBIB|TAB1|RPS27A|JUN|MAP3K7|MAPKAPK2|MAP2K3|MAPK3|UBA52|ELK1|UBC|MEF2A|RELA|IRAK1|ATF1|NFKB2	http://amigo.geneontology.org/amigo/term/GO:0035666
protein kinase B signaling cascade	Gene Ontology	GO:0043491	10	31	0.00770528229513	0.0311078373589	CCL2|TGFB1|THEM4|LINGO1|PTEN|EPHA2|IRS1|AKT1|EP300|AXL	http://amigo.geneontology.org/amigo/term/GO:0043491
cell death	Gene Ontology	GO:0008219	42	207	0.00798186234472	0.0320261034028	TGFB2|ATP13A2|GIGYF2|SPG7|UBA1|MED25|VAPA|SBF1|SACS|NDRG1|DCTN1|TNFRSF12A|SPTBN2|HEXB|AXIN1|SPG20|PARK7|KCNC3|VPS37A|INF2|PLA2G6|SYNJ1|FOSL2|TRPV4|SETX|HSPB1|SOD1|HK1|AP5Z1|CHMP2B|DYNC1H1|SYNE1|ZNF592|PMP22|NDOR1|AARS|HMOX1|ANO10|MAP3K11|ATXN7|EEF2|ATXN1	http://amigo.geneontology.org/amigo/term/GO:0008219
cellular component movement	Gene Ontology	GO:0006928	23	98	0.00800652585071	0.0320261034028	CAPZB|ACTG1|MACF1|MSN|TNFRSF12A|SPINT2|MYH9|TPM1|TLN1|PXN|ANXA1|ARHGEF11|ARFIP2|HSPB1|ARPC2|VCL|AMFR|SH2B1|ARPC1B|VIM|GNA13|PAK4|ACTB	http://amigo.geneontology.org/amigo/term/GO:0006928
regulation of autophagy	Gene Ontology	GO:0010506	7	18	0.00815329502399	0.0321684549128	ULK1|MTCL1|USP10|ABL1|ABL2|SOGA3|SOGA1	http://amigo.geneontology.org/amigo/term/GO:0010506
cardiac muscle cell differentiation	Gene Ontology	GO:0055007	7	18	0.00815329502399	0.0321684549128	ITGB1|FOXP1|CALR|GATA6|CACYBP|NRG1|TSC1	http://amigo.geneontology.org/amigo/term/GO:0055007
intracellular estrogen receptor signaling pathway	Gene Ontology	GO:0030520	7	18	0.00815329502399	0.0321684549128	RARA|RBFOX2|ARID1A|SAFB|PPARGC1B|RBM14|TADA3	http://amigo.geneontology.org/amigo/term/GO:0030520
negative regulation of cell-substrate adhesion	Gene Ontology	GO:0010812	6	14	0.00826387237717	0.0323109965017	GCNT2|NOTCH1|DMTN|SPOCK1|COL1A1|LGALS1	http://amigo.geneontology.org/amigo/term/GO:0010812
negative regulation of endothelial cell migration	Gene Ontology	GO:0010596	6	14	0.00826387237717	0.0323109965017	DAB2IP|NR2F2|KRIT1|PTPRM|THBS1|SP100	http://amigo.geneontology.org/amigo/term/GO:0010596
positive regulation of neuron projection development	Gene Ontology	GO:0010976	16	61	0.00846767758265	0.0329593907701	ITGB1|MARK2|NPTN|ANKRD1|TWF2|ITGA3|DAB2IP|KIDINS220|NME1|PTK2B|DVL1|MAGI2|RAPGEF2|ABL2|ATF1|RAPGEF1	http://amigo.geneontology.org/amigo/term/GO:0010976
triglyceride biosynthetic process	Gene Ontology	GO:0019432	12	41	0.00865215598897	0.0335271044573	ACACA|LCLAT1|SLC25A1|TECR|AGPAT6|LPCAT4|AGPAT3|AGPAT2|AGPAT1|ACLY|FASN|ACSL4	http://amigo.geneontology.org/amigo/term/GO:0019432
canonical Wnt receptor signaling pathway	Gene Ontology	GO:0060070	19	77	0.00876433691692	0.0337870386401	RSPO3|TCF7|SFRP1|LRP6|TBL1XR1|AXIN1|LRP5|CCND1|CHD8|STK11|TBL1X|TCF7L2|GSK3B|PTEN|MED12|DVL1|BCL9L|SOX4|WNT7B	http://amigo.geneontology.org/amigo/term/GO:0060070
protein deubiquitination	Gene Ontology	GO:0016579	13	46	0.00879708609753	0.0337870386401	USP8|STAMBP|USP10|EIF3F|COPS5|USP12|USP9X|USP35|TNFAIP3|USP31|USP22|USP36|USP37	http://amigo.geneontology.org/amigo/term/GO:0016579
cell division	Gene Ontology	GO:0051301	21	88	0.0090313671579	0.0345340382954	TSG101|MAEA|CCDC124|BCAR1|MAP4|KLHL22|CDC27|TUBA1B|SPG20|CCNY|PRPF40A|PDCD6IP|SPECC1L|IST1|SEPT9|LIG1|CDK6|TACC1|CHMP3|CCND1|SEPT11	http://amigo.geneontology.org/amigo/term/GO:0051301
MAPK cascade	Gene Ontology	GO:0000165	18	72	0.00918954375459	0.0349847542938	CCL2|TGFB1|NRG1|MAP4K5|NF1|MAP2K2|NDST1|EGFR|MEN1|SMAD1|MAPK3|MEF2A|PTK2B|RAPGEF2|YWHAB|MAPKAPK2|SHC1|TAOK3	http://amigo.geneontology.org/amigo/term/GO:0000165
negative regulation of transforming growth factor beta receptor signaling pathway	Gene Ontology	GO:0030512	17	67	0.00959406032456	0.0363652592215	SMURF1|TGFBR2|SIRT1|UBC|PPM1A|HSPA5|TGFB1|CD109|RPS27A|SMAD2|SMAD3|GLG1|UBA52|SKIL|PDPK1|BCL9L|SKI	http://amigo.geneontology.org/amigo/term/GO:0030512
MyD88-independent toll-like receptor signaling pathway	Gene Ontology	GO:0002756	19	78	0.010102038337	0.0381242142459	TRAF3|TBK1|MAPK3|NFKBIB|NFKB2|TAB1|RPS27A|JUN|MAP3K7|MAP2K3|MAP2K2|UBA52|ELK1|UBC|MEF2A|RELA|IRAK1|ATF1|MAPKAPK2	http://amigo.geneontology.org/amigo/term/GO:0002756
mRNA polyadenylation	Gene Ontology	GO:0006378	8	23	0.0101965604782	0.0381492004097	CDC73|PABPC1|APP|SYMPK|CSTF3|SSU72|CPSF6|PAF1	http://amigo.geneontology.org/amigo/term/GO:0006378
negative regulation of Ras protein signal transduction	Gene Ontology	GO:0046580	8	23	0.0101965604782	0.0381492004097	DGKZ|TIMP2|STAMBP|DAB2IP|SYNGAP1|NF1|RASAL2|RASA3	http://amigo.geneontology.org/amigo/term/GO:0046580
DNA duplex unwinding	Gene Ontology	GO:0032508	11	37	0.0103564760183	0.0385812067976	CHD3|CHD2|DDX3X|RUVBL2|CHD8|DDX11|INO80|RAD50|ATRX|RTEL1|SETX	http://amigo.geneontology.org/amigo/term/GO:0032508
fibroblast growth factor receptor signaling pathway	Gene Ontology	GO:0008543	34	163	0.0104869542259	0.0386380326236	PDGFA|CDKN1B|RPS27A|EGFR|FRS3|MAP2K2|TNRC6B|TNRC6A|RICTOR|THEM4|CALM1|NDST1|SHOC2|MAPK3|NRG1|SRC|SHC1|PRKCA|YWHAB|MTOR|PRKAR1A|ITPR3|MDM2|FGF2|SOS1|AKT1|IRS1|GSK3B|PTEN|UBA52|GRB2|EREG|UBC|PDPK1	http://amigo.geneontology.org/amigo/term/GO:0008543
cerebral cortex development	Gene Ontology	GO:0021987	12	42	0.0106021750101	0.0386380326236	MDK|LRP6|TACC1|TACC2|TACC3|BAX|NF1|COL3A1|WDR62|PTPRS|PAFAH1B1|TSC1	http://amigo.geneontology.org/amigo/term/GO:0021987
mRNA 3'-end processing	Gene Ontology	GO:0031124	12	42	0.0106021750101	0.0386380326236	PABPN1|SNRPD3|SRSF3|U2AF2|SRSF9|ALYREF|CSTF3|DHX38|UPF3B|SRSF11|CPSF7|PAPOLA	http://amigo.geneontology.org/amigo/term/GO:0031124
response to DNA damage stimulus	Gene Ontology	GO:0006974	35	169	0.0106291623023	0.0386380326236	NUAK1|RAD9A|STK11|MEN1|ZMAT3|DYRK2|ABL1|MAPKAPK2|CHD2|CHCHD6|USP47|TIMELESS|MAPK3|UBR5|FAAP20|FBXW7|SIRT1|PSME4|WAC|HERC2|MACROD1|TRIP12|TAOK2|TAOK3|TLK1|TAF1|CCND1|RNF168|ZBTB40|BAZ1B|AATF|RAD50|BRE|BCL3|CCNK	http://amigo.geneontology.org/amigo/term/GO:0006974
toll-like receptor 9 signaling pathway	Gene Ontology	GO:0034162	18	73	0.0106388131302	0.0386380326236	MAP2K2|NFKBIB|TAB1|RPS27A|JUN|MAP3K7|MAPKAPK2|MAP2K3|MAPK3|UBA52|ELK1|UBC|UNC93B1|MEF2A|RELA|IRAK1|ATF1|NFKB2	http://amigo.geneontology.org/amigo/term/GO:0034162
wound healing	Gene Ontology	GO:0042060	18	73	0.0106388131302	0.0386380326236	PDGFA|TGFB2|TIMP1|DCBLD2|SCARB1|MACF1|SMAD1|DSP|SMAD3|SCRIB|TPM1|NF1|NRG1|COL3A1|CNN2|FGF2|TGFBR2|EREG	http://amigo.geneontology.org/amigo/term/GO:0042060
negative regulation of cysteine-type endopeptidase activity involved in apoptotic process	Gene Ontology	GO:0043154	16	63	0.0116606370272	0.0421680648883	SRC|INTS1|DDX3X|GPI|DNAJA3|CD44|USP47|SH3RF1|POR|DNAJB6|THBS1|AKT1|KLF4|MKL1|MDM2|PRDX5	http://amigo.geneontology.org/amigo/term/GO:0043154
histone deubiquitination	Gene Ontology	GO:0016578	5	11	0.0119508570997	0.0421680648883	ATXN7|USP3|ATXN7L3|USP22|SUPT3H	http://amigo.geneontology.org/amigo/term/GO:0016578
neural tube formation	Gene Ontology	GO:0001841	5	11	0.0119508570997	0.0421680648883	IFT172|STK4|MAP3K7|SOX4|MIB1	http://amigo.geneontology.org/amigo/term/GO:0001841
cellular response to estrogen stimulus	Gene Ontology	GO:0071391	5	11	0.0119508570997	0.0421680648883	TRIM24|RARA|MDM2|SFRP1|WBP2	http://amigo.geneontology.org/amigo/term/GO:0071391
positive regulation of protein ubiquitination involved in ubiquitin-dependent protein catabolic process	Gene Ontology	GO:2000060	5	11	0.0119508570997	0.0421680648883	PTEN|PTK2B|PTK2|AXIN1|FBXW7	http://amigo.geneontology.org/amigo/term/GO:2000060
regulation of neuron projection development	Gene Ontology	GO:0010975	5	11	0.0119508570997	0.0421680648883	NRCAM|PTEN|GRID2|CCDC88A|AKT1	http://amigo.geneontology.org/amigo/term/GO:0010975
telomere maintenance via telomerase	Gene Ontology	GO:0007004	5	11	0.0119508570997	0.0421680648883	RFC1|RAD50|TNKS1BP1|TERF2IP|DKC1	http://amigo.geneontology.org/amigo/term/GO:0007004
actin filament-based movement	Gene Ontology	GO:0030048	6	15	0.0121617229406	0.0427383623987	MYH10|MYH14|MYO1E|MYH9|MYO9B|MYO5A	http://amigo.geneontology.org/amigo/term/GO:0030048
embryo development	Gene Ontology	GO:0009790	18	74	0.0122640780801	0.0429242732803	EHMT1|DNAJA3|TGFB2|PTK2|LAMA5|TGFB1|RACGAP1|ATP5A1|TIMELESS|GTF2IRD1|SZT2|PDGFA|TRIP12|NRG1|APLP2|RICTOR|USP22|AKIRIN2	http://amigo.geneontology.org/amigo/term/GO:0009790
protein N-linked glycosylation via asparagine	Gene Ontology	GO:0018279	22	96	0.0123980180592	0.0432187938769	RPN1|GANAB|MLEC|RPN2|PRKCSH|MAGT1|STT3B|PMM2|ALG12|SEC31A|SYVN1|CANX|B4GALT5|UGGT1|GMPPB|SEC24C|MCFD2|STT3A|MAN1A2|CALR|DDOST|MGAT4B	http://amigo.geneontology.org/amigo/term/GO:0018279
cellular component disassembly involved in apoptotic process	Gene Ontology	GO:0006921	13	48	0.0127597775356	0.0439970335629	BCAP31|KPNB1|HMGB2|HMGB1|ACIN1|DSP|VIM|PTK2|PLEC|SPTAN1|DSG2|DSG3|LMNA	http://amigo.geneontology.org/amigo/term/GO:0006921
circadian regulation of gene expression	Gene Ontology	GO:0032922	11	38	0.0127716127151	0.0439970335629	HDAC1|BHLHE40|BHLHE41|PER1|NPAS2|RAI1|CSNK1D|CSNK1E|PML|NR1D1|NCOR1	http://amigo.geneontology.org/amigo/term/GO:0032922
androgen receptor signaling pathway	Gene Ontology	GO:0030521	12	43	0.0128747079781	0.0439970335629	NCOA3|DNAJA1|ARID1A|RB1|FKBP4|MED12|MED1|MED16|PIAS1|RNF4|KDM3A|MED13	http://amigo.geneontology.org/amigo/term/GO:0030521
actin cytoskeleton reorganization	Gene Ontology	GO:0031532	12	43	0.0128747079781	0.0439970335629	ANTXR1|SHC1|PIP5K1A|MYH9|BRSK2|TNIK|CDC42BPA|EPS8|TRPV4|FLNA|RICTOR|MAP4K4	http://amigo.geneontology.org/amigo/term/GO:0031532
regulation of cell adhesion	Gene Ontology	GO:0030155	12	43	0.0128747079781	0.0439970335629	LAMA3|LAMA5|NUAK1|CYTH2|JAG2|PTK2B|PKP4|PPP1R12A|ABL1|ROCK2|ABL2|PTPRJ	http://amigo.geneontology.org/amigo/term/GO:0030155
neural tube closure	Gene Ontology	GO:0001843	17	69	0.0129283971193	0.0440072498023	PLXNB2|SFRP1|LRP6|TULP3|ARID1A|DEAF1|ROCK2|PTCH1|SCRIB|MED12|ARHGAP35|VASP|TSC1|SKI|ENAH|TGIF1|ZEB2	http://amigo.geneontology.org/amigo/term/GO:0001843
muscle contraction	Gene Ontology	GO:0006936	21	91	0.0132612032765	0.0448014985883	ACTA2|GJA1|PABPN1|COL4A3BP|MYL12B|TPM2|EMD|VCL|CALM1|ASPH|MYLK|TPM1|TLN1|SLMAP|UTRN|FLII|PXN|CACNA1H|SORBS3|MYOF|HSBP1	http://amigo.geneontology.org/amigo/term/GO:0006936
anaphase-promoting complex-dependent proteasomal ubiquitin-dependent protein catabolic process	Gene Ontology	GO:0031145	19	80	0.0132649598355	0.0448014985883	RPS27A|PLK1|PSMD4|PSME4|PSMD6|PSMD1|ANAPC10|PSMD13|CDC27|UBA52|PSMD11|UBC|PSMB7|PSMB6|PSMB5|PSMC3|PSMC4|PSMC5|ANAPC7	http://amigo.geneontology.org/amigo/term/GO:0031145
microtubule bundle formation	Gene Ontology	GO:0001578	8	24	0.0134521230478	0.045257530254	MAP1B|CCSER2|PLK1|NAV1|TPPP|MTCL1|MAP1S|MAP7	http://amigo.geneontology.org/amigo/term/GO:0001578
glucose metabolic process	Gene Ontology	GO:0006006	26	120	0.0145108534181	0.0486309682121	HECTD4|RPS27A|PRKAA1|AKT1|FABP5|MDH2|INPPL1|CALM1|PFKP|PC|PYGB|GBE1|GAA|PKM|IGF2|GPI|SLC25A1|GYS1|ENO1|ENO2|ENO3|ALDOA|PFKFB3|PFKFB4|UBA52|UBC	http://amigo.geneontology.org/amigo/term/GO:0006006
lamellipodium assembly	Gene Ontology	GO:0030032	9	29	0.0147144002879	0.0491234594226	CAPZB|ARFIP2|CYFIP1|CCDC88A|VAV2|VCL|PXN|ARHGEF7|SH2B1	http://amigo.geneontology.org/amigo/term/GO:0030032
microtubule-based process	Gene Ontology	GO:0007017	10	34	0.0153708793157	0.0506930594936	DYNLL1|DYNLL2|TUBB6|TUBA1B|TUBB3|MAP3K11|TUBD1|TUBA4A|PAFAH1B1|KIFC3	http://amigo.geneontology.org/amigo/term/GO:0007017
activation of JUN kinase activity	Gene Ontology	GO:0007257	10	34	0.0153708793157	0.0506930594936	MAP4K5|AXIN1|SPAG9|PKN1|MDFIC|DAB2IP|MAP3K10|MAP3K11|MAPK8IP3|WNT7B	http://amigo.geneontology.org/amigo/term/GO:0007257
negative regulation of axonogenesis	Gene Ontology	GO:0050771	7	20	0.0154181655603	0.0506930594936	EPHB2|PTK2|LINGO1|SYNGAP1|PTEN|RTN4R|MBP	http://amigo.geneontology.org/amigo/term/GO:0050771
spliceosomal complex assembly	Gene Ontology	GO:0000245	7	20	0.0154181655603	0.0506930594936	ZRSR2|SNRPD1|PRPF19|GEMIN6|SF1|PRPF6|SRPK2	http://amigo.geneontology.org/amigo/term/GO:0000245
positive regulation of viral transcription	Gene Ontology	GO:0050434	12	44	0.0155013911082	0.0507743678561	GTF2F1|NELFB|SUPT5H|MDFIC|RSF1|CTDP1|SSRP1|POLR2G|POLR2C|POLR2B|POLR2I|TCEB1	http://amigo.geneontology.org/amigo/term/GO:0050434
integrin-mediated signaling pathway	Gene Ontology	GO:0007229	18	76	0.0160984503279	0.0525317852805	ITGB1|RCC2|PTK2|LAMA5|NME2|DST|MYH9|ITGA5|ITGAV|ADAM9|FERMT2|PTK2B|ITGA3|PXN|COL3A1|FGR|BCAR1|CUL3	http://amigo.geneontology.org/amigo/term/GO:0007229
toll-like receptor TLR6:TLR2 signaling pathway	Gene Ontology	GO:0038124	17	71	0.0171098794343	0.0544561263465	MAPK3|NFKBIB|NFKB2|TAB1|RPS27A|JUN|MAP3K7|MAP2K3|MAP2K2|MEF2A|ELK1|UBA52|UBC|RELA|IRAK1|ATF1|MAPKAPK2	http://amigo.geneontology.org/amigo/term/GO:0038124
toll-like receptor TLR1:TLR2 signaling pathway	Gene Ontology	GO:0038123	17	71	0.0171098794343	0.0544561263465	RELA|MAP2K2|NFKBIB|TAB1|RPS27A|JUN|MAP3K7|MAP2K3|MAPK3|UBA52|ELK1|UBC|MEF2A|NFKB2|IRAK1|ATF1|MAPKAPK2	http://amigo.geneontology.org/amigo/term/GO:0038123
cellular response to glucose starvation	Gene Ontology	GO:0042149	6	16	0.0171900675334	0.0544561263465	HSPA5|CPEB4|NUAK2|SLC2A1|PRKAA1|MYBBP1A	http://amigo.geneontology.org/amigo/term/GO:0042149
embryonic camera-type eye morphogenesis	Gene Ontology	GO:0048596	6	16	0.0171900675334	0.0544561263465	LRP6|LRP5|SP1|HIPK2|KDM2B|ZEB1	http://amigo.geneontology.org/amigo/term/GO:0048596
negative regulation of autophagy	Gene Ontology	GO:0010507	6	16	0.0171900675334	0.0544561263465	WDR6|KIAA0226|AKT1|DAP|MTOR|TBC1D14	http://amigo.geneontology.org/amigo/term/GO:0010507
phosphatidylinositol dephosphorylation	Gene Ontology	GO:0046856	6	16	0.0171900675334	0.0544561263465	INPP5E|INPPL1|INPP5K|PTEN|SYNJ1|SYNJ2	http://amigo.geneontology.org/amigo/term/GO:0046856
mRNA splice site selection	Gene Ontology	GO:0006376	6	16	0.0171900675334	0.0544561263465	YTHDC1|SRSF9|RBMX|SFSWAP|MBNL1|LUC7L3	http://amigo.geneontology.org/amigo/term/GO:0006376
response to osmotic stress	Gene Ontology	GO:0006970	6	16	0.0171900675334	0.0544561263465	TSC22D2|EGFR|KCNMA1|SLC2A1|PTK2B|MAP7	http://amigo.geneontology.org/amigo/term/GO:0006970
nucleotide-binding oligomerization domain containing signaling pathway	Gene Ontology	GO:0070423	8	25	0.0174050790424	0.0545178120692	ITCH|TAB1|RPS27A|MAP3K7|TNFAIP3|UBA52|UBC|IRAK1	http://amigo.geneontology.org/amigo/term/GO:0070423
protein export from nucleus	Gene Ontology	GO:0006611	8	25	0.0174050790424	0.0545178120692	SMURF1|TGFB1|XPO7|HSPA9|CALR|GSK3B|TPR|STRADA	http://amigo.geneontology.org/amigo/term/GO:0006611
RNA splicing, via transesterification reactions	Gene Ontology	GO:0000375	8	25	0.0174050790424	0.0545178120692	DDX23|SF3B4|KHSRP|SLU7|SF3B3|PRPF8|TRA2B|PRPF6	http://amigo.geneontology.org/amigo/term/GO:0000375
G1/S transition of mitotic cell cycle	Gene Ontology	GO:0000082	31	151	0.0174607739116	0.0545178120692	PCNA|PSMD4|RPS27A|PSMD1|LATS2|POLE|CDC34|RB1|CDKN1B|PSMC3|PSMC4|PSMC5|CUL3|ITGB1|GSPT1|PSMD6|CAMK2G|MCM4|MCM2|PPP3CA|USP37|CCND1|PSMD11|PSMD13|CUL4A|UBA52|CDK6|UBC|PSMB7|PSMB6|PSMB5	http://amigo.geneontology.org/amigo/term/GO:0000082
Wnt receptor signaling pathway	Gene Ontology	GO:0016055	32	157	0.0176066269923	0.0547161089838	AMOTL1|TNKS|MESDC2|AMOTL2|TLE1|MACF1|AES|PRKAA1|TNIK|CTNND1|PPM1A|CDC73|SLC9A3R1|GRK5|CSNK1D|MARK2|SPIN1|CUL3|TCF7|CD44|PAF1|CD24|FERMT2|LDB1|APC2|LRP6|CSNK1A1|LRRFIP2|LRP5|CCNY|TCF7L2|WNT7B	http://amigo.geneontology.org/amigo/term/GO:0016055
skeletal muscle tissue development	Gene Ontology	GO:0007519	13	50	0.0179706735396	0.0547161089838	FOXP1|SVIL|MYH14|MET|NR2F2|CFLAR|MEF2A|SKIL|NF1|MBNL1|FLNB|EP300|SIN3B	http://amigo.geneontology.org/amigo/term/GO:0007519
cellular response to mechanical stimulus	Gene Ontology	GO:0071260	16	66	0.0181379639633	0.0547161089838	IGF2|GJA1|ANKRD1|BAG3|GADD45A|CNN2|EGFR|GSK3B|HABP4|AKT1|TNFRSF10A|ITGB1|MAP3K14|ATP1A1|COL1A1|MAPK3	http://amigo.geneontology.org/amigo/term/GO:0071260
regulation of cell motility	Gene Ontology	GO:2000145	5	12	0.018154653672	0.0547161089838	ABL1|PKN1|ABL2|CDK6|ROCK2	http://amigo.geneontology.org/amigo/term/GO:2000145
negative regulation by host of viral transcription	Gene Ontology	GO:0043922	5	12	0.018154653672	0.0547161089838	HDAC1|HMGA2|INPP5K|JUN|TFAP4	http://amigo.geneontology.org/amigo/term/GO:0043922
CDP-diacylglycerol biosynthetic process	Gene Ontology	GO:0016024	5	12	0.018154653672	0.0547161089838	AGPAT6|AGPAT3|AGPAT2|AGPAT1|LCLAT1	http://amigo.geneontology.org/amigo/term/GO:0016024
sister chromatid cohesion	Gene Ontology	GO:0007062	5	12	0.018154653672	0.0547161089838	SMC1A|SMC3|FBXW7|PAPD7|DDX11	http://amigo.geneontology.org/amigo/term/GO:0007062
ribosomal large subunit biogenesis	Gene Ontology	GO:0042273	5	12	0.018154653672	0.0547161089838	SBDS|PES1|RPL5|RPL14|RPL11	http://amigo.geneontology.org/amigo/term/GO:0042273
activation of MAPKKK activity	Gene Ontology	GO:0000185	5	12	0.018154653672	0.0547161089838	DAB2IP|MAP4K3|MAP4K5|TAB1|GADD45A	http://amigo.geneontology.org/amigo/term/GO:0000185
regulation of insulin secretion involved in cellular response to glucose stimulus	Gene Ontology	GO:0061178	5	12	0.018154653672	0.0547161089838	NR1D1|EFNA5|BRSK2|TCF7L2|LRP5	http://amigo.geneontology.org/amigo/term/GO:0061178
negative regulation of neuron projection development	Gene Ontology	GO:0010977	9	30	0.0184687460771	0.0552788675687	PMP22|VIM|FKBP4|PRKCSH|SPOCK1|DGUOK|TRPV4|LGALS1|PAFAH1B1	http://amigo.geneontology.org/amigo/term/GO:0010977
DNA damage response, signal transduction by p53 class mediator resulting in induction of apoptosis	Gene Ontology	GO:0042771	9	30	0.0184687460771	0.0552788675687	SIRT1|SNW1|SHISA5|HIPK2|DYRK2|PML|EP300|BCL3|AEN	http://amigo.geneontology.org/amigo/term/GO:0042771
transcription from RNA polymerase III promoter	Gene Ontology	GO:0006383	11	40	0.0188519995418	0.0562320811074	POLR3A|POLR3D|POLR3G|GTF3C1|POLR3E|SNAPC1|POLR3C|GTF3C5|SNAPC4|POLR3H|GTF3C6	http://amigo.geneontology.org/amigo/term/GO:0006383
cellular response to lipopolysaccharide	Gene Ontology	GO:0071222	19	83	0.019417449518	0.0577203636356	RARA|CCL2|SGMS1|CDC73|HMGB2|PAF1|DAB2IP|GSTP1|TNFAIP3|ADAM9|SERPINE1|MEF2A|NFKBIL1|NR1D1|RELA|PDE4D|CACTIN|AXL|ANKRD1	http://amigo.geneontology.org/amigo/term/GO:0071222
cell-cell adhesion	Gene Ontology	GO:0016337	22	100	0.0196507574248	0.0582145305279	CYFIP2|NRCAM|KIRREL|EGFR|TENM2|PKP4|RAPGEF1|CTNND1|CD2AP|DLG5|MYH9|JUP|NLGN2|SHC1|CD44|DSP|CD24|LRP6|PIP5K1C|LMO7|SCRIB|FAT1	http://amigo.geneontology.org/amigo/term/GO:0016337
regulation of protein phosphorylation	Gene Ontology	GO:0001932	7	21	0.0203892552085	0.0601968487109	PLXNB2|CCDC88A|TADA2A|PHIP|PML|PPP1R9B|TADA3	http://amigo.geneontology.org/amigo/term/GO:0001932
response to estradiol stimulus	Gene Ontology	GO:0032355	18	78	0.0208061578882	0.0612194747353	RARA|PDGFA|STRN3|TGFB1|CDKN1B|CALR|EGFR|NR2F2|PTEN|ETS1|ANXA1|GPX4|COL1A1|NQO1|PTCH1|IGF2|NCOR2|ARNT2	http://amigo.geneontology.org/amigo/term/GO:0032355
negative regulation of phosphatase activity	Gene Ontology	GO:0010923	13	51	0.0211113069103	0.0619074810749	CD2BP2|KIAA0430|SH2D4A|FARP1|RRP1B|CAMSAP3|PPP1R37|PPP1R26|FKBP15|UBN1|PCIF1|SFI1|ELFN2	http://amigo.geneontology.org/amigo/term/GO:0010923
cell cycle	Gene Ontology	GO:0007049	41	214	0.0219819584991	0.0642435689467	STK10|ZMYND11|SPECC1L|SEPT9|DBF4B|CHMP3|CCAR1|SEPT7|USP22|MAEA|CCDC124|HJURP|HCFC1|CDC73|SUPT5H|PRPF40A|MAPK3|CCPG1|MAPK6|JAG2|PTP4A1|SEPT11|HMG20B|SRC|PIM1|NOLC1|TET2|DAB2IP|MCM2|CHTF18|TP53BP2|ING1|SPIN2A|TRNP1|PARD3|TLK1|CCND1|TACC1|PDCD6IP|GADD45GIP1|EID1	http://amigo.geneontology.org/amigo/term/GO:0007049
regulation of Rab GTPase activity	Gene Ontology	GO:0032313	8	26	0.0221269962158	0.0644504453535	SBF1|DENND5A|RAB3IL1|RIN3|RIN2|DENND3|ST5|DENND4B	http://amigo.geneontology.org/amigo/term/GO:0032313
toll-like receptor 2 signaling pathway	Gene Ontology	GO:0034134	17	73	0.0222655883864	0.0646372264864	MAPK3|NFKBIB|NFKB2|TAB1|RPS27A|JUN|MAP3K7|MAP2K3|MAP2K2|MEF2A|ELK1|UBA52|UBC|RELA|IRAK1|ATF1|MAPKAPK2	http://amigo.geneontology.org/amigo/term/GO:0034134
response to heat	Gene Ontology	GO:0009408	11	41	0.0225919421778	0.0651488565127	CCL2|DNAJA3|DNAJA1|PSIP1|HSF1|SOD1|DNAJA2|EIF2B5|EIF2B2|AKT1|ABCC2	http://amigo.geneontology.org/amigo/term/GO:0009408
collagen fibril organization	Gene Ontology	GO:0030199	11	41	0.0225919421778	0.0651488565127	LOXL2|ANXA2|ADAMTS3|TGFB2|COL5A2|COL5A1|COL12A1|NF1|COL1A1|COL3A1|GREM1	http://amigo.geneontology.org/amigo/term/GO:0030199
embryo implantation	Gene Ontology	GO:0007566	10	36	0.0229523817479	0.0653202208432	RECK|RPL29|SOD1|DDR1|RXRA|FKBP4|LAMB1|BSG|MMP2|TGFBR2	http://amigo.geneontology.org/amigo/term/GO:0007566
positive regulation of proteasomal ubiquitin-dependent protein catabolic process	Gene Ontology	GO:0032436	10	36	0.0229523817479	0.0653202208432	DVL1|AXIN1|TAF1|PLK1|AKT1|CSNK1D|PIAS1|MDM2|CSNK1E|HSPBP1	http://amigo.geneontology.org/amigo/term/GO:0032436
muscle cell differentiation	Gene Ontology	GO:0042692	10	36	0.0229523817479	0.0653202208432	HIRA|TCF3|SPAG9|MEF2A|NEO1|SMARCD3|ABL1|SYNE1|CTNNA1|BNIP2	http://amigo.geneontology.org/amigo/term/GO:0042692
bone development	Gene Ontology	GO:0060348	10	36	0.0229523817479	0.0653202208432	DYM|ASXL1|WHSC1|LRP5|SMAD1|SULF2|SLC38A10|ANKRD11|PPIB|CADM1	http://amigo.geneontology.org/amigo/term/GO:0060348
actomyosin structure organization	Gene Ontology	GO:0031032	6	17	0.0234801478045	0.0660783572807	MYH10|MYH14|CNN2|MYH9|MYO18A|CDC42BPA	http://amigo.geneontology.org/amigo/term/GO:0031032
mitotic spindle organization	Gene Ontology	GO:0007052	6	17	0.0234801478045	0.0660783572807	SMC1A|TNKS|SMC3|MAP4|DYNC1H1|KIF2A	http://amigo.geneontology.org/amigo/term/GO:0007052
long-chain fatty-acyl-CoA biosynthetic process	Gene Ontology	GO:0035338	6	17	0.0234801478045	0.0660783572807	ACACA|SLC25A1|ACSL4|FASN|TECR|ACLY	http://amigo.geneontology.org/amigo/term/GO:0035338
MyD88-dependent toll-like receptor signaling pathway	Gene Ontology	GO:0002755	18	79	0.0235232861748	0.0660783572807	TNIP1|MAPK3|NFKBIB|NFKB2|TAB1|RPS27A|JUN|MAP3K7|MAP2K3|MAP2K2|MEF2A|ELK1|UBA52|UBC|RELA|IRAK1|ATF1|MAPKAPK2	http://amigo.geneontology.org/amigo/term/GO:0002755
intracellular signal transduction	Gene Ontology	GO:0035556	67	379	0.0253012189127	0.069373351914	SHC4|MAP4K3|MAP4K5|MAP4K4|BAG4|ANP32A|PTPN6|SMAD2|SMAD3|LATS2|TNIK|PRKCSH|AKAP13|RAPGEF2|CIT|DDX3X|SPSB1|FKBP8|TYK2|BCR|DGKZ|DLG5|CNIH4|SIK2|ARHGEF7|DGKQ|TULP4|CRKL|DVL1|CDC42BPA|MARK2|JAK1|TNS3|KSR2|RASA3|NET1|KMT2C|SRC|ARHGEF12|PLCB4|SHC1|SHC2|HSPB1|PRKCA|SIPA1|PLCL2|PLEKHM1|ABR|STK4|PLCD3|ARFGEF2|SH2B1|SRPK1|ARHGAP29|SRPK2|SQSTM1|TLK1|AKT1|HMOX1|ROCK2|GSK3B|MAP3K12|MYO9B|STK38|PDPK1|PDZD8|PRKA…	http://amigo.geneontology.org/amigo/term/GO:0035556
cell-cell junction organization	Gene Ontology	GO:0045216	15	63	0.0253657851965	0.069373351914	TGFB1|TGFB2|PARD3|ACTG1|MLLT4|CDH4|SMAD3|JUP|PVRL2|NF2|CTNND1|ACTB|CADM2|CTNNA1|CADM1	http://amigo.geneontology.org/amigo/term/GO:0045216
negative regulation of NF-kappaB transcription factor activity	Gene Ontology	GO:0032088	15	63	0.0253657851965	0.069373351914	TAX1BP1|DNAJA3|SIRT1|TRAF3|NFKBIL1|ITCH|DAB2IP|TNFAIP3|KLF4|DAP|PARP10|RBCK1|CACTIN|IRAK1|NFKBID	http://amigo.geneontology.org/amigo/term/GO:0032088
glycolysis	Gene Ontology	GO:0006096	12	47	0.0258201371673	0.069373351914	GPI|PFKFB3|HK1|PFKFB4|PFKP|ENO1|ENO2|ENO3|ALDOA|LDHA|LDHB|PKM	http://amigo.geneontology.org/amigo/term/GO:0006096
positive regulation of stress-activated MAPK cascade	Gene Ontology	GO:0032874	5	13	0.0261573769398	0.069373351914	ARL6IP5|TAOK3|TGFB2|TAOK2|MID1	http://amigo.geneontology.org/amigo/term/GO:0032874
histone H3 deacetylation	Gene Ontology	GO:0070932	5	13	0.0261573769398	0.069373351914	SMARCAD1|HDAC1|SIRT1|PER1|HDAC4	http://amigo.geneontology.org/amigo/term/GO:0070932
positive regulation of protein dephosphorylation	Gene Ontology	GO:0035307	5	13	0.0261573769398	0.069373351914	TGFB1|SYMPK|ANKLE2|PPP2R4|CALM1	http://amigo.geneontology.org/amigo/term/GO:0035307
cellular response to peptide hormone stimulus	Gene Ontology	GO:0071375	5	13	0.0261573769398	0.069373351914	APEX1|MTUS1|MDM2|POR|CSK	http://amigo.geneontology.org/amigo/term/GO:0071375
lipid biosynthetic process	Gene Ontology	GO:0008610	5	13	0.0261573769398	0.069373351914	PRPF19|ACLY|PRKAA1|ACSL4|AGPAT6	http://amigo.geneontology.org/amigo/term/GO:0008610
inner cell mass cell proliferation	Gene Ontology	GO:0001833	5	13	0.0261573769398	0.069373351914	PRPF19|SBDS|INTS1|NDEL1|TAF8	http://amigo.geneontology.org/amigo/term/GO:0001833
cytoskeletal anchoring at plasma membrane	Gene Ontology	GO:0007016	5	13	0.0261573769398	0.069373351914	PIP5K1C|JUP|FLNB|EZR|TLN1	http://amigo.geneontology.org/amigo/term/GO:0007016
mitotic chromosome condensation	Gene Ontology	GO:0007076	5	13	0.0261573769398	0.069373351914	NUSAP1|AKAP8|PAPD7|NCAPD2|SMC4	http://amigo.geneontology.org/amigo/term/GO:0007076
white fat cell differentiation	Gene Ontology	GO:0050872	5	13	0.0261573769398	0.069373351914	AACS|CTBP1|SIRT1|CTBP2|NCOR2	http://amigo.geneontology.org/amigo/term/GO:0050872
regulation of MAPK cascade	Gene Ontology	GO:0043408	5	13	0.0261573769398	0.069373351914	SYNGAP1|VRK2|GRB2|PSAP|CD24	http://amigo.geneontology.org/amigo/term/GO:0043408
receptor clustering	Gene Ontology	GO:0043113	5	13	0.0261573769398	0.069373351914	SYNGAP1|FLNA|AGRN|DVL1|MAGI2	http://amigo.geneontology.org/amigo/term/GO:0043113
Notch receptor processing	Gene Ontology	GO:0007220	7	22	0.026374661442	0.069373351914	RPS27A|NOTCH1|NOTCH2|UBA52|UBC|JAG2|JAG1	http://amigo.geneontology.org/amigo/term/GO:0007220
neural tube development	Gene Ontology	GO:0021915	7	22	0.026374661442	0.069373351914	TCF7|EPHA2|TCF7L2|NOTCH1|DVL1|NF1|ZNF358	http://amigo.geneontology.org/amigo/term/GO:0021915
histone acetylation	Gene Ontology	GO:0016573	7	22	0.026374661442	0.069373351914	KAT8|SRCAP|TAF1|NCOA3|MBD3|KAT6A|CREBBP	http://amigo.geneontology.org/amigo/term/GO:0016573
positive regulation of Ras GTPase activity	Gene Ontology	GO:0032320	7	22	0.026374661442	0.069373351914	RAPGEF2|DAB2IP|SYNGAP1|NF1|RASAL2|ALDH1A1|RASA3	http://amigo.geneontology.org/amigo/term/GO:0032320
positive regulation of ATPase activity	Gene Ontology	GO:0032781	7	22	0.026374661442	0.069373351914	TOR1AIP2|TOR1AIP1|CHTOP|DNAJB6|TPM1|DNAJC1|DNAJC10	http://amigo.geneontology.org/amigo/term/GO:0032781
gastrulation	Gene Ontology	GO:0007369	7	22	0.026374661442	0.069373351914	TGFBR2|SYF2|HIRA|EXT1|SMAD2|JUP|CUL3	http://amigo.geneontology.org/amigo/term/GO:0007369
cytokine-mediated signaling pathway	Gene Ontology	GO:0019221	43	229	0.0265010732634	0.0694952616091	CCL2|HLA-C|HLA-A|RPS27A|HLA-G|HLA-E|MX1|UBE2L6|TYK2|STAT2|NEDD4|NUP188|MAPK3|OAS3|ZC3H15|JAK1|PML|RELA|NUP210|IFI27|NUMBL|KPNB1|POM121|CD44|CAMK2G|NUP93|IL6R|EIF4E2|TPR|USP18|IL6ST|PTPN6|XAF1|NUP50|EIF4G3|LRP8|UBA52|PIAS1|EREG|UBC|FLNB|EIF4A3|SP100	http://amigo.geneontology.org/amigo/term/GO:0019221
intrinsic apoptotic signaling pathway	Gene Ontology	GO:0097193	14	58	0.0269769086209	0.070529990009	YWHAZ|DYNLL1|AKT1|PRKCA|DYNLL2|BAX|CD24|CUL4A|HIPK2|DIABLO|YWHAB|DDX3X|YWHAG|CUL3	http://amigo.geneontology.org/amigo/term/GO:0097193
protein import into nucleus	Gene Ontology	GO:0006606	10	37	0.0276175320181	0.0713054942574	PTTG1IP|KPNB1|IPO7|SNUPN|PPP1R10|PHIP|TPR|IPO9|PPP3CA|ING1	http://amigo.geneontology.org/amigo/term/GO:0006606
somatic stem cell maintenance	Gene Ontology	GO:0035019	10	37	0.0276175320181	0.0713054942574	SFRP1|LRP5|HMGA2|ZFP36L2|LDB1|TCF7L2|BCL9L|KAT6A|SKI|SOX4	http://amigo.geneontology.org/amigo/term/GO:0035019
positive regulation of protein binding	Gene Ontology	GO:0032092	10	37	0.0276175320181	0.0713054942574	ADD2|MEN1|TCF7L2|GSK3B|HIPK2|CAPRIN2|RAPGEF2|KRIT1|PLXND1|EP300	http://amigo.geneontology.org/amigo/term/GO:0032092
regulation of RNA splicing	Gene Ontology	GO:0043484	8	27	0.0276842759962	0.0713054942574	RBFOX3|RBFOX2|AHNAK|HNRNPH1|MBNL1|CLK1|MBNL2|SNRNP70	http://amigo.geneontology.org/amigo/term/GO:0043484
platelet-derived growth factor receptor signaling pathway	Gene Ontology	GO:0048008	8	27	0.0276842759962	0.0713054942574	PDGFA|MYO1E|PTEN|RAPGEF1|ABL1|BCAR1|PTPRJ|BCR	http://amigo.geneontology.org/amigo/term/GO:0048008
negative regulation of protein binding	Gene Ontology	GO:0032091	9	32	0.0279763265602	0.0717440363244	KDM1A|AES|LRPAP1|PARK7|ZFPM1|BAX|GSK3B|DVL1|PEX14	http://amigo.geneontology.org/amigo/term/GO:0032091
signal transduction	Gene Ontology	GO:0007165	168	1045	0.028019848288	0.0717440363244	PRKCA|AKT1|PTK2B|RAPGEF1|RASAL2|LGALS1|ZYX|RARA|GAPVD1|DLG5|DLG4|CALM1|ARHGEF7|GRK5|INPP4A|ARHGAP23|CSNK1D|PDE7B|ARHGAP26|SP110|PLXND1|HDGF|VAC14|IGF1R|EXT1|RANGAP1|PPP2R2C|IMPA2|BRD8|NFAT5|GRB10|AKAP8|AKAP9|CD2AP|GNG5|PAK4|GJA1|PIP5K1A|CCL2|NFKBIB|FRS3|MX1|TRAF3|FAM13B|FAM13A|INTS6|PLXNB2|IGF2R|CAP2|CDC42EP3|PVRL2|AXL|NF1|GDF15|DPYSL2|MDK|MIER1|IGFBP6|GDI2|ITPR3|FGF2|BCAR3|PDAP1|CSNK1A1|VAV2|C18…	http://amigo.geneontology.org/amigo/term/GO:0007165
phospholipid metabolic process	Gene Ontology	GO:0006644	31	157	0.0290077288381	0.0740550253868	PTDSS1|PCSK9|LCLAT1|PTPMT1|MGLL|MBOAT7|PGS1|INPPL1|AGPAT6|HADHA|INPP4A|PLA2G6|PNPLA2|LPCAT4|SYNJ1|SYNJ2|VAC14|GPX4|GATA6|PLAA|INPP5E|PEMT|PLD3|PIP5K1C|PIP5K1A|INPP5K|EPT1|PTEN|AGPAT3|AGPAT2|AGPAT1	http://amigo.geneontology.org/amigo/term/GO:0006644
toll-like receptor signaling pathway	Gene Ontology	GO:0002224	23	110	0.0303435982186	0.0772382500109	NFKBIB|RPS27A|HSP90B1|MAP2K3|MAP2K2|UNC93B1|MAPKAPK2|TBK1|JUN|MAP3K7|MAPK3|UBA52|NFKB2|IRAK1|TRAF3|CTSL|CTSB|RELA|TAB1|MEF2A|ELK1|UBC|ATF1	http://amigo.geneontology.org/amigo/term/GO:0002224
apoptotic signaling pathway	Gene Ontology	GO:0097190	24	116	0.0307401804532	0.0774573707766	OBSCN|IFI27|RPS27A|ARHGEF12|BAX|AKAP13|HIP1|ARHGEF7|CFLAR|DAP|DIDO1|ARHGEF11|TRIO|NGEF|ARHGEF16|PRKCA|ABR|SQSTM1|SOS1|VAV2|UBA52|AATF|NET1|UBC	http://amigo.geneontology.org/amigo/term/GO:0097190
termination of RNA polymerase III transcription	Gene Ontology	GO:0006386	6	18	0.0311435741947	0.0774573707766	POLR3G|POLR3D|POLR3E|POLR3C|POLR3A|POLR3H	http://amigo.geneontology.org/amigo/term/GO:0006386
hindbrain development	Gene Ontology	GO:0030902	6	18	0.0311435741947	0.0774573707766	GLI2|NFIB|SMAD1|HNF1B|KDM2B|SMARCA4	http://amigo.geneontology.org/amigo/term/GO:0030902
nucleosome disassembly	Gene Ontology	GO:0006337	6	18	0.0311435741947	0.0774573707766	SMARCC1|ARID2|ARID1A|BAZ1B|SMARCD3|SMARCA4	http://amigo.geneontology.org/amigo/term/GO:0006337
positive regulation of cell cycle arrest	Gene Ontology	GO:0071158	6	18	0.0311435741947	0.0774573707766	TGFB1|HMGA2|DAB2IP|MED25|MYBBP1A|GATA6	http://amigo.geneontology.org/amigo/term/GO:0071158
lipid homeostasis	Gene Ontology	GO:0055088	6	18	0.0311435741947	0.0774573707766	COL4A3BP|HNF4A|USF2|ACACA|NR1D2|FBXW7	http://amigo.geneontology.org/amigo/term/GO:0055088
transcription elongation from RNA polymerase III promoter	Gene Ontology	GO:0006385	6	18	0.0311435741947	0.0774573707766	POLR3G|POLR3D|POLR3E|POLR3C|POLR3A|POLR3H	http://amigo.geneontology.org/amigo/term/GO:0006385
regulation of cell morphogenesis	Gene Ontology	GO:0022604	6	18	0.0311435741947	0.0774573707766	CAPZB|LARP4|ZMYM4|PHIP|BCL9L|PDZD8	http://amigo.geneontology.org/amigo/term/GO:0022604
chondrocyte differentiation	Gene Ontology	GO:0002062	10	38	0.0329196460549	0.0815725410828	TGFB1|CREB3L2|NFIB|PRKCA|HSPG2|HMGA2|GLI2|MEF2A|MEF2D|TGFBI	http://amigo.geneontology.org/amigo/term/GO:0002062
response to retinoic acid	Gene Ontology	GO:0032526	13	54	0.0329861312443	0.0815725410828	RARA|PDGFA|PTCH1|SCAMP3|ASXL1|RXRA|KLF4|TRIML2|MAP7|IGF2R|SERPINF1|EP300|SP100	http://amigo.geneontology.org/amigo/term/GO:0032526
filopodium assembly	Gene Ontology	GO:0046847	7	23	0.0334525806136	0.0824910226495	FGD6|MTSS1L|BAIAP2L1|EZR|ARHGAP26|BAIAP2|PPP1R9B	http://amigo.geneontology.org/amigo/term/GO:0046847
heart development	Gene Ontology	GO:0007507	30	153	0.0340816998519	0.0829987661626	TGFB2|HDAC5|CRKL|ITGA3|ECE1|COL3A1|ADAM19|SOX4|JMJD6|FOXP4|MED12|GLI2|MICAL2|NF1|TCF25|PCNA|TGFBR2|SHC1|GYS1|BCOR|TP53BP2|EP300|NRP2|GJA1|GNAQ|NOTCH1|PTEN|MEF2A|PTPRJ|COX17	http://amigo.geneontology.org/amigo/term/GO:0007507
positive regulation of cell cycle	Gene Ontology	GO:0045787	8	28	0.0341365893088	0.0829987661626	RARA|TGFB2|LRP6|HCFC1|TCF3|CALR|CCPG1|SRPK2	http://amigo.geneontology.org/amigo/term/GO:0045787
positive regulation of protein secretion	Gene Ontology	GO:0050714	8	28	0.0341365893088	0.0829987661626	TGFB1|TGFB2|ZNF384|ANKRD1|RPH3AL|ADAM9|MYO18A|EP300	http://amigo.geneontology.org/amigo/term/GO:0050714
positive regulation of Rho GTPase activity	Gene Ontology	GO:0032321	8	28	0.0341365893088	0.0829987661626	SOS1|JUN|AGRN|PKP4|ARHGAP35|ARHGAP29|NET1|ARHGAP26	http://amigo.geneontology.org/amigo/term/GO:0032321
regulation of circadian rhythm	Gene Ontology	GO:0042752	8	28	0.0341365893088	0.0829987661626	CSNK1D|ROCK2|PER1|CSNK1E|PRKAA1|PML|NR1D1|NR1D2	http://amigo.geneontology.org/amigo/term/GO:0042752
regulation of cell growth	Gene Ontology	GO:0001558	16	71	0.0346169960607	0.0839317111191	TSG101|ARHGEF11|EBAG9|DDR1|ITCH|MFI2|STK11|H2AFY|CDK11B|IGFBP3|IGFBP6|SPOCK1|NET1|CRIM1|BCAR1|TAOK2	http://amigo.geneontology.org/amigo/term/GO:0001558
negative regulation of epithelial cell proliferation	Gene Ontology	GO:0050680	12	49	0.035031268508	0.0846006459847	TGFB1|TGFB2|SFRP1|LRP6|CDC73|DAB2IP|RB1|PTEN|MEF2A|EREG|CDK6|PTCH1	http://amigo.geneontology.org/amigo/term/GO:0050680
positive regulation of sequence-specific DNA binding transcription factor activity	Gene Ontology	GO:0051091	20	94	0.0350878255236	0.0846006459847	UBE2I|KDM1A|DDX58|LRP5|HDAC5|HDAC4|TCF3|AKT1|TRIM25|TRIM27|HMGA2|TRIM8|HIPK2|PTEN|JUP|TRIM14|LRP6|EP300|SMARCA4|SP100	http://amigo.geneontology.org/amigo/term/GO:0051091
hemopoiesis	Gene Ontology	GO:0030097	14	60	0.035343575438	0.084981228477	TGFB2|ADD2|CNN2|CDK13|TACC3|MEN1|ZFP36L2|CD164|RUNX1|NOTCH2|TTC7A|KIRREL3|JAG1|PICALM	http://amigo.geneontology.org/amigo/term/GO:0030097
response to growth factor stimulus	Gene Ontology	GO:0070848	5	14	0.0360982128079	0.0856099691728	GATA6|SKIL|CDC34|MEIS2|EPHA2	http://amigo.geneontology.org/amigo/term/GO:0070848
regulation of JNK cascade	Gene Ontology	GO:0046328	5	14	0.0360982128079	0.0856099691728	IGF1R|MAPK8IP3|COPS5|MAP4K4|SH3RF1	http://amigo.geneontology.org/amigo/term/GO:0046328
limb morphogenesis	Gene Ontology	GO:0035108	5	14	0.0360982128079	0.0856099691728	MEGF8|PTCH1|ASPH|PCNT|SIK3	http://amigo.geneontology.org/amigo/term/GO:0035108
positive regulation of protein export from nucleus	Gene Ontology	GO:0046827	5	14	0.0360982128079	0.0856099691728	EMD|MDM2|TPR|TCF7L2|GSK3B	http://amigo.geneontology.org/amigo/term/GO:0046827
cardiac muscle cell proliferation	Gene Ontology	GO:0060038	5	14	0.0360982128079	0.0856099691728	TGFB2|RXRA|SMAD1|PRKAR1A|NOTCH1	http://amigo.geneontology.org/amigo/term/GO:0060038
positive regulation of protein catabolic process	Gene Ontology	GO:0045732	11	44	0.0370317182499	0.087584554335	GJA1|AXIN1|ITCH|DAB2IP|RHBDD1|NEDD4|TNFAIP3|GSK3B|GGA1|CDKN1B|CREBRF	http://amigo.geneontology.org/amigo/term/GO:0045732
forebrain development	Gene Ontology	GO:0030900	13	55	0.0378431994465	0.0892605899989	SRC|SMARCA4|APP|NOTCH1|NR2F2|ARHGAP35|NDST1|ATRX|APLP2|KDM2B|ZEB1|ARID1A|MAPK8IP3	http://amigo.geneontology.org/amigo/term/GO:0030900
positive regulation of DNA replication	Gene Ontology	GO:0045740	10	39	0.0388950829216	0.0912457620972	PDGFA|IGF1R|SHC1|JUN|CALR|EGFR|GLI2|EREG|CACYBP|ATF1	http://amigo.geneontology.org/amigo/term/GO:0045740
erythrocyte differentiation	Gene Ontology	GO:0030218	10	39	0.0388950829216	0.0912457620972	EPAS1|ACIN1|EXOC6|KMT2E|RPS14|RPS19|ZFPM1|HIPK2|RCOR1|NFE2L1	http://amigo.geneontology.org/amigo/term/GO:0030218
cellular response to tumor necrosis factor	Gene Ontology	GO:0071356	14	61	0.040162509216	0.093436770361	CCL2|SIRT1|SFRP1|ANKRD1|BAG4|INPP5K|DAB2IP|THBS1|SMPD4|TNFRSF21|SGMS1|RELA|CACTIN|YBX3	http://amigo.geneontology.org/amigo/term/GO:0071356
histone H4-K16 acetylation	Gene Ontology	GO:0043984	6	19	0.0402688613258	0.093436770361	KAT8|KANSL1|HCFC1|KMT2A|MCRS1|JADE2	http://amigo.geneontology.org/amigo/term/GO:0043984
osteoblast development	Gene Ontology	GO:0002076	6	19	0.0402688613258	0.093436770361	HDAC5|HDAC4|LRP5|MEN1|SMAD3|GLI2	http://amigo.geneontology.org/amigo/term/GO:0002076
cellular response to epidermal growth factor stimulus	Gene Ontology	GO:0071364	6	19	0.0402688613258	0.093436770361	BAG4|DAB2IP|INPP5K|EGFR|AKT1|MED1	http://amigo.geneontology.org/amigo/term/GO:0071364
response to unfolded protein	Gene Ontology	GO:0006986	12	50	0.0404188248138	0.093436770361	FAF2|HSPB1|STT3B|HSPA8|DAB2IP|THBS1|CREB3L2|ERP44|DNAJA1|HSP90AA1|CREBRF|TMBIM6	http://amigo.geneontology.org/amigo/term/GO:0006986
cellular response to calcium ion	Gene Ontology	GO:0071277	9	34	0.0404749143499	0.093436770361	JUN|JUNB|ASPH|DMTN|MEF2A|SLC25A24|KRT10|CACYBP|IQGAP1	http://amigo.geneontology.org/amigo/term/GO:0071277
nucleocytoplasmic transport	Gene Ontology	GO:0006913	8	29	0.0415355184597	0.0951262005883	ZNF384|AXIN1|RSRC1|KPNB1|UPF3A|MYBBP1A|ANP32A|RBM15B	http://amigo.geneontology.org/amigo/term/GO:0006913
branching morphogenesis of a tube	Gene Ontology	GO:0048754	8	29	0.0415355184597	0.0951262005883	MMP14|HNF1B|MKS1|TIMELESS|NOTCH1|GLI2|MET|PXN	http://amigo.geneontology.org/amigo/term/GO:0048754
endosome to lysosome transport	Gene Ontology	GO:0008333	8	29	0.0415355184597	0.0951262005883	STX8|FAM160A2|TRAK1|HGS|DENND3|KIF13A|SNX27|CHMP5	http://amigo.geneontology.org/amigo/term/GO:0008333
embryonic pattern specification	Gene Ontology	GO:0009880	7	24	0.0416880631407	0.0952243126477	SIM2|EFNB1|LRP6|TFAP2A|SMAD1|SMAD2|SMAD3	http://amigo.geneontology.org/amigo/term/GO:0009880
transcription elongation from RNA polymerase II promoter	Gene Ontology	GO:0006368	15	67	0.0420592287134	0.0958199751266	TAF6|TAF4|GTF2F1|TAF1|SSRP1|POLR2I|TCEB1|CTDP1|NELFB|POLR2G|SUPT5H|POLR2C|POLR2B|ELL2|ADRM1	http://amigo.geneontology.org/amigo/term/GO:0006368
activation of MAPK activity	Gene Ontology	GO:0000187	20	96	0.0427799852821	0.0972068775519	MAPKAPK2|MAPK3|RPS27A|SHC1|MAP3K11|CD81|TAB1|SOD1|MAP3K7|PRKAA1|THBS1|MAP2K3|MET|UBA52|PXN|UBC|LPAR3|IRAK1|FGF2|MAP2K2	http://amigo.geneontology.org/amigo/term/GO:0000187
negative regulation of Wnt receptor signaling pathway	Gene Ontology	GO:0030178	11	45	0.0430227942282	0.09724944112	TSKU|AXIN1|CCND1|CHD8|TLE1|SFRP1|CSNK1E|MED12|LRP1|GRB10|APC2	http://amigo.geneontology.org/amigo/term/GO:0030178
response to cAMP	Gene Ontology	GO:0051591	11	45	0.0430227942282	0.09724944112	FOSL2|JUNB|NME1|VGF|ALDH3A1|JUN|PPARGC1B|PTK2B|COL1A1|RELA|BSG	http://amigo.geneontology.org/amigo/term/GO:0051591
positive regulation of cell proliferation	Gene Ontology	GO:0008284	73	429	0.0435048707753	0.0980234222902	HDAC1|ITGB1|TGFB2|PTK2|CAPNS1|HDAC4|TIMP1|TGFB1|STAMBP|BIRC6|ALDH3A1|EGFR|IGF1R|PRKAA1|IL6ST|CIAO1|HIPK2|PTK2B|PDCD10|ODC1|AKR1C2|RARA|GCNT2|CD81|CDK13|NOTCH1|PTPN6|COL18A1|SRPK2|CCPG1|SOX4|CDKN1B|TNS3|RELA|NACC1|OSMR|ETS1|CUL3|IGF2|PDGFA|SIRT1|GREM1|SHC1|KMT2D|TSC22D1|CDC25B|PHIP|IL6R|NACC2|TGFBR2|NOP2|TBC1D8|MDM2|FGF2|ARNT2|ADRA1D|DNAJA2|SFRP1|E2F3|AKIRIN2|LRP5|WWTR1|CALR|DDX11|IRS1|ITGAV|PTEN|…	http://amigo.geneontology.org/amigo/term/GO:0008284
protein dephosphorylation	Gene Ontology	GO:0006470	22	108	0.0435910610645	0.0980234222902	PTPMT1|CTDP1|SBF1|PPM1G|PPM1D|PPM1A|PPP1R12A|DUSP5|CTDSP2|STYX|PTPN21|SSH2|SSH1|DUSP16|PTPN6|CTDNEP1|CDC14B|PTPN14|PTEN|SMEK1|PPP3CA|PTPRM	http://amigo.geneontology.org/amigo/term/GO:0006470
response to virus	Gene Ontology	GO:0009615	23	114	0.0437985069073	0.0982354108412	ACTA2|IFIH1|CD55|MX1|ODC1|CREBZF|DDX58|TBK1|FGR|CCT5|NPC2|OAS3|ZC3HAV1|DDX3X|HSPB1|HMGA2|ENO1|CCDC130|HNRNPUL1|GTF2F1|EEF1G|CDK6|BCL3	http://amigo.geneontology.org/amigo/term/GO:0009615
negative regulation of cell migration	Gene Ontology	GO:0030336	17	79	0.0448202338008	0.100267945719	GTPBP4|SFRP1|ARAP3|CNN2|SLC9A3R1|PTPRJ|VCL|TPM1|RNF20|PTEN|ABR|MAGI2|NF1|ABHD2|SERPINE1|BCR|NF2	http://amigo.geneontology.org/amigo/term/GO:0030336
intracellular protein transport	Gene Ontology	GO:0006886	37	200	0.0453530069545	0.101198997523	STX16-NPEPL1|AP3S2|CLTA|CLTB|UNC93B1|TNPO1|STAM|AP2B1|COPZ1|COPZ2|SNX8|TMED2|XPO7|NAPA|AP3D1|AP1M1|RPH3AL|CTSA|VTI1B|HGS|GGA1|HERC2|AP2A1|SEC24C|AP2A2|BCAP31|STX8|TLK1|SLU7|KIF13A|VTI1A|TOM1L2|STX16|RILPL1|IPO5|SNX27|MLPH	http://amigo.geneontology.org/amigo/term/GO:0006886
ovarian follicle development	Gene Ontology	GO:0001541	10	40	0.0455761107149	0.101436061796	MMP14|KMT2B|TAF4|IMMP2L|SOD1|VGF|EIF2B5|EIF2B2|BAX|CTNNA1	http://amigo.geneontology.org/amigo/term/GO:0001541
regulation of ARF GTPase activity	Gene Ontology	GO:0032312	9	35	0.0479485650771	0.104828355074	ARAP3|ARAP1|AGAP11|DAB2IP|AGAP1|AGAP3|GIT2|ASAP1|ASAP2	http://amigo.geneontology.org/amigo/term/GO:0032312
cell migration involved in sprouting angiogenesis	Gene Ontology	GO:0002042	5	15	0.0480664577415	0.104828355074	ITGB1|ROBO1|GREM1|FGF2|EPHB4	http://amigo.geneontology.org/amigo/term/GO:0002042
bone remodeling	Gene Ontology	GO:0046849	5	15	0.0480664577415	0.104828355074	LRP6|LTBP3|EPHA2|NOTCH2|LRP5	http://amigo.geneontology.org/amigo/term/GO:0046849
histone H4-K5 acetylation	Gene Ontology	GO:0043981	5	15	0.0480664577415	0.104828355074	KAT8|KANSL1|JADE2|HCFC1|MCRS1	http://amigo.geneontology.org/amigo/term/GO:0043981
positive regulation of nitric-oxide synthase activity	Gene Ontology	GO:0051000	5	15	0.0480664577415	0.104828355074	AKT1|SCARB1|NPR3|PTK2B|CALM1	http://amigo.geneontology.org/amigo/term/GO:0051000
histone H4-K8 acetylation	Gene Ontology	GO:0043982	5	15	0.0480664577415	0.104828355074	KAT8|KANSL1|JADE2|HCFC1|MCRS1	http://amigo.geneontology.org/amigo/term/GO:0043982
COPII vesicle coating	Gene Ontology	GO:0048208	5	15	0.0480664577415	0.104828355074	SEC16A|SEC24C|TMED2|SEC31A|CUL3	http://amigo.geneontology.org/amigo/term/GO:0048208
positive regulation of peptidyl-threonine phosphorylation	Gene Ontology	GO:0010800	5	15	0.0480664577415	0.104828355074	PLK1|TGFB1|GSK3B|AXIN1|PHIP	http://amigo.geneontology.org/amigo/term/GO:0010800
proteasomal ubiquitin-dependent protein catabolic process	Gene Ontology	GO:0043161	16	74	0.0486553053178	0.105846629112	SMURF1|UBE2I|SIRT1|TBL1X|TBL1XR1|CD2AP|CDC34|RNF34|UBXN1|AGAP3|RBCK1|PML|RNF4|RNF216|PSMC5|CUL3	http://amigo.geneontology.org/amigo/term/GO:0043161
JNK cascade	Gene Ontology	GO:0007254	13	57	0.0490360805641	0.10614293748	MAP4K3|MAP4K4|CRKL|TNIK|RPS27A|MAP3K7|MAP3K10|MAP3K11|MAP3K12|UBA52|UBC|IRAK1|TAB1	http://amigo.geneontology.org/amigo/term/GO:0007254
positive regulation of canonical Wnt receptor signaling pathway	Gene Ontology	GO:0090263	13	57	0.0490360805641	0.10614293748	TNKS|SRC|SFRP1|LRP6|CSNK1D|SMAD3|CSNK1E|JUP|DVL1|CAPRIN2|SOX4|COL1A1|UBR5	http://amigo.geneontology.org/amigo/term/GO:0090263
cell adhesion	Gene Ontology	GO:0007155	75	445	0.0494158560923	0.106698913154	CCL2|MYH10|EFNB1|ATP2A2|NUAK1|ITGA3|EPHA2|SPECC1|LRFN3|LAMB1|CTNND1|ABL1|SORBS3|TLN1|LAMB3|ZYX|LOXL2|CD99L2|INPPL1|PTPRF|ABL2|BCAN|THBS1|PRKCA|NEO1|PXN|NINJ1|DSG2|CADM2|CDH4|SRC|LAMA3|EPHB4|COL18A1|CD44|DST|VCL|BYSL|ITGA5|LGALS3BP|ATP1B1|COL5A1|LAMC1|LAMC2|LPP|BCAR1|CTNNA1|NRP2|COL7A1|MAEA|DCBLD2|DCBLD1|PTPRS|NME2|FN1|COL4A6|ROBO1|SCARB1|DDR1|CD164|ITGAV|ADAM9|SYMPK|MLLT4|FAT1|RND3|AATF|SPOCK1|FL…	http://amigo.geneontology.org/amigo/term/GO:0007155
substantia nigra development	Gene Ontology	GO:0021762	11	46	0.0496477806162	0.106933681327	DYNLL1|HSPA5|CALM1|FGF2|CCDC14|BASP1|ENO3|SEC16A|ACTB|MBP|LDHA	http://amigo.geneontology.org/amigo/term/GO:0021762
regulation of protein stability	Gene Ontology	GO:0031647	8	30	0.0499234356897	0.10711347806	TRIM24|TADA2A|USP3|ASPH|PTEN|TADA3|SOX4|TPR	http://amigo.geneontology.org/amigo/term/GO:0031647
adipose tissue development	Gene Ontology	GO:0060612	6	20	0.0509191595111	0.10711347806	SPG20|CREB5|LRP5|SOX8|SLC25A25|AACS	http://amigo.geneontology.org/amigo/term/GO:0060612
myeloid cell differentiation	Gene Ontology	GO:0030099	6	20	0.0509191595111	0.10711347806	KAT8|TET2|HOXB7|RUNX1|PML|KAT6A	http://amigo.geneontology.org/amigo/term/GO:0030099
regulation of lipid metabolic process	Gene Ontology	GO:0019216	6	20	0.0509191595111	0.10711347806	EDF1|PSAP|HNF4A|GOLM1|NR1D1|NR1D2	http://amigo.geneontology.org/amigo/term/GO:0019216
sarcomere organization	Gene Ontology	GO:0045214	7	25	0.0511314458456	0.10711347806	ITGB1|OBSCN|FOXP1|ANKRD1|TPM1|PRKAR1A|ACTG1	http://amigo.geneontology.org/amigo/term/GO:0045214
establishment of protein localization	Gene Ontology	GO:0045184	7	25	0.0511314458456	0.10711347806	DLG4|PLK1|CEP55|IST1|FLNA|WBP2|MDM2	http://amigo.geneontology.org/amigo/term/GO:0045184
positive regulation of phosphatidylinositol 3-kinase activity	Gene Ontology	GO:0043552	7	25	0.0511314458456	0.10711347806	TGFB1|PTK2|VAV2|IRS1|FGR|PTK2B|FGF2	http://amigo.geneontology.org/amigo/term/GO:0043552
positive regulation of DNA repair	Gene Ontology	GO:0045739	7	25	0.0511314458456	0.10711347806	SIRT1|TRIM28|RNF168|EGFR|NPAS2|APEX1|BRE	http://amigo.geneontology.org/amigo/term/GO:0045739
regulation of mitotic cell cycle	Gene Ontology	GO:0007346	7	25	0.0511314458456	0.10711347806	MAEA|SIRT1|ASUN|PLK1|RB1|AATF|PTCH1	http://amigo.geneontology.org/amigo/term/GO:0007346
phospholipid biosynthetic process	Gene Ontology	GO:0008654	7	25	0.0511314458456	0.10711347806	PIP5K1A|HEXB|SERINC1|EPT1|AGPAT3|PGS1|FADS1	http://amigo.geneontology.org/amigo/term/GO:0008654
organ morphogenesis	Gene Ontology	GO:0009887	19	92	0.0512120891647	0.10711347806	CCL2|IGF2|AES|SMARCC1|CRKL|PDGFA|COL18A1|BHLHE41|TLE1|NOTCH2|GSK3B|MAPK3|SLIT3|EREG|ABLIM1|RELA|PTCH1|FGF2|EP300	http://amigo.geneontology.org/amigo/term/GO:0009887
antigen processing and presentation of exogenous peptide antigen via MHC class II	Gene Ontology	GO:0019886	19	92	0.0512120891647	0.10711347806	AP1M1|CTSL|DYNC1LI2|DYNLL2|RACGAP1|DYNC1H1|KIF23|AP2B1|DCTN4|AP2A1|SEC31A|SEC24C|AP2A2|DYNLL1|CLTA|DCTN1|KIF2A|SPTBN2|CANX	http://amigo.geneontology.org/amigo/term/GO:0019886
cell morphogenesis	Gene Ontology	GO:0000902	12	52	0.0528742991957	0.110301274079	LIPA|TGFB2|GREM1|COL4A3BP|CAP2|JUP|MED1|STK4|MAP7|SSH1|NRG1|SMARCA4	http://amigo.geneontology.org/amigo/term/GO:0000902
regulation of protein localization	Gene Ontology	GO:0032880	10	41	0.0529903586301	0.110301274079	PTCH1|SIK3|CELSR3|AKT1|AAK1|B9D1|TMEM184A|WDPCP|PICALM|FBXW7	http://amigo.geneontology.org/amigo/term/GO:0032880
positive regulation of I-kappaB kinase/NF-kappaB cascade	Gene Ontology	GO:0043123	29	153	0.0538535155374	0.111829788245	C18orf32|RPS27A|VAPA|MTDH|TMED4|PPM1A|SHISA5|MAP3K7|CFLAR|ZC3HAV1|MIER1|RELA|IRAK1|TRAF1|CANT1|TRIM25|TERF2IP|RHOC|LGALS1|GJA1|SLC20A1|TBK1|HMOX1|TRIM8|UBA52|MAP3K14|RBCK1|UBC|FLNA	http://amigo.geneontology.org/amigo/term/GO:0043123
protein localization	Gene Ontology	GO:0008104	13	58	0.0554087302366	0.114784672662	SQSTM1|CEP250|CUTA|NRCAM|DDX42|CD81|IST1|ULK1|HSPG2|AKAP10|ALS2CL|TNS4|MAPK8IP3	http://amigo.geneontology.org/amigo/term/GO:0008104
muscle organ development	Gene Ontology	GO:0007517	18	87	0.0557706853053	0.115259416298	CACNA1H|EMD|SIRT1|CHD2|LAMA5|FOXK1|SGCE|UNC45A|SMTN|ZFHX3|CD164|FXR1|MEF2A|UTRN|MKL2|MEF2D|LMNA|ITGB1BP2	http://amigo.geneontology.org/amigo/term/GO:0007517
extrinsic apoptotic signaling pathway	Gene Ontology	GO:0097191	9	36	0.0562806261868	0.11548837714	TGFB1|TGFB2|CD70|BAX|SMAD3|TNFRSF10A|PML|PDPK1|IL6R	http://amigo.geneontology.org/amigo/term/GO:0097191
actin filament organization	Gene Ontology	GO:0007015	9	36	0.0562806261868	0.11548837714	INPPL1|MYLK|PPARGC1B|FAT1|DBN1|ALDOA|TRPV4|PPP1R9B|BCAR1	http://amigo.geneontology.org/amigo/term/GO:0007015
negative regulation of BMP signaling pathway	Gene Ontology	GO:0030514	9	36	0.0562806261868	0.11548837714	SMURF1|SFRP1|SPG20|NOTCH1|TCF7L2|FSTL3|HIPK2|GREM1|SKI	http://amigo.geneontology.org/amigo/term/GO:0030514
transcription-coupled nucleotide-excision repair	Gene Ontology	GO:0006283	11	47	0.0569284494479	0.116542203115	PCNA|HMGN1|ERCC1|RFC1|POLR2G|POLE|POLD4|LIG1|POLR2C|POLR2B|POLR2I	http://amigo.geneontology.org/amigo/term/GO:0006283
proteolysis involved in cellular protein catabolic process	Gene Ontology	GO:0051603	8	31	0.0593326372302	0.120610606829	LONP1|CTSL|CLPP|CTSB|CAPN2|PSMB7|PSMB6|PSMB5	http://amigo.geneontology.org/amigo/term/GO:0051603
response to interleukin-1	Gene Ontology	GO:0070555	8	31	0.0593326372302	0.120610606829	ANXA1|SRC|AES|HDAC4|PRKCA|ETS1|RELA|IRAK1	http://amigo.geneontology.org/amigo/term/GO:0070555
response to progesterone stimulus	Gene Ontology	GO:0032570	8	31	0.0593326372302	0.120610606829	CCL2|TGFB1|TGFB2|JUNB|THBS1|FOSL2|DSG2|RELA	http://amigo.geneontology.org/amigo/term/GO:0032570
cell growth	Gene Ontology	GO:0016049	12	53	0.0599807094032	0.121643120939	RPTOR|TGFB1|TGFB2|MTPN|SLC3A2|NOTCH2|DDX5|MTOR|EMP3|SGMS1|PAK4|ATP6V0E1	http://amigo.geneontology.org/amigo/term/GO:0016049
blood vessel development	Gene Ontology	GO:0001568	10	42	0.0611603532992	0.122508692566	TGFBR2|CRKL|MIB1|TCF7L2|MEF2A|COL5A1|RAPGEF1|RAPGEF2|COL1A1|COL3A1	http://amigo.geneontology.org/amigo/term/GO:0001568
signal transduction by phosphorylation	Gene Ontology	GO:0023014	7	26	0.0618172957092	0.122508692566	TGFB2|MAP4K4|STK10|STK4|SLK|PAK4|STK39	http://amigo.geneontology.org/amigo/term/GO:0023014
establishment or maintenance of cell polarity	Gene Ontology	GO:0007163	7	26	0.0618172957092	0.122508692566	PARD3|CLASP2|MACF1|CAP2|FAT1|MAP7|CTNNA1	http://amigo.geneontology.org/amigo/term/GO:0007163
glycogen biosynthetic process	Gene Ontology	GO:0005978	7	26	0.0618172957092	0.122508692566	RPS27A|GYS1|AKT1|UBA52|GBE1|UBC|NR1D1	http://amigo.geneontology.org/amigo/term/GO:0005978
cellular response to ionizing radiation	Gene Ontology	GO:0071479	7	26	0.0618172957092	0.122508692566	ITGB1|SIRT1|GADD45A|RAD9A|INO80|GRB2|NET1	http://amigo.geneontology.org/amigo/term/GO:0071479
cell motility	Gene Ontology	GO:0048870	5	16	0.0621011805634	0.122508692566	SKI|DST|ETS1|PTK2|FSCN1	http://amigo.geneontology.org/amigo/term/GO:0048870
positive regulation of dendrite morphogenesis	Gene Ontology	GO:0050775	5	16	0.0621011805634	0.122508692566	CUX1|NUMBL|CAPRIN2|SMAD1|CAPRIN1	http://amigo.geneontology.org/amigo/term/GO:0050775
mitochondrial ATP synthesis coupled proton transport	Gene Ontology	GO:0042776	5	16	0.0621011805634	0.122508692566	ATP5B|ATP5A1|ATP5I|ATP5E|ATP5L	http://amigo.geneontology.org/amigo/term/GO:0042776
cellular response to reactive oxygen species	Gene Ontology	GO:0034614	5	16	0.0621011805634	0.122508692566	PRDX5|AGAP3|TPM1|PPARGC1B|PXN	http://amigo.geneontology.org/amigo/term/GO:0034614
positive regulation of protein import into nucleus	Gene Ontology	GO:0042307	5	16	0.0621011805634	0.122508692566	TGFB1|JUP|IPO5|TPR|UACA	http://amigo.geneontology.org/amigo/term/GO:0042307
SMAD protein signal transduction	Gene Ontology	GO:0060395	5	16	0.0621011805634	0.122508692566	HIPK2|SKI|JUN|HNF4A|MAGI2	http://amigo.geneontology.org/amigo/term/GO:0060395
actin filament capping	Gene Ontology	GO:0051693	5	16	0.0621011805634	0.122508692566	SPTAN1|DMTN|RDX|SPTBN1|SPTBN2	http://amigo.geneontology.org/amigo/term/GO:0051693
positive regulation of transforming growth factor beta receptor signaling pathway	Gene Ontology	GO:0030511	6	21	0.0631311212321	0.123141153325	SNW1|AXIN1|STK11|MEN1|THBS1|HIPK2	http://amigo.geneontology.org/amigo/term/GO:0030511
signal transduction by p53 class mediator resulting in induction of apoptosis	Gene Ontology	GO:0072332	6	21	0.0631311212321	0.123141153325	STK11|BAX|DDX5|TP53BP2|HINT1|MYBBP1A	http://amigo.geneontology.org/amigo/term/GO:0072332
regulation of protein kinase activity	Gene Ontology	GO:0045859	6	21	0.0631311212321	0.123141153325	SOD1|SLC9A3R1|FGR|MTOR|AKAP13|TSC1	http://amigo.geneontology.org/amigo/term/GO:0045859
embryonic hemopoiesis	Gene Ontology	GO:0035162	6	21	0.0631311212321	0.123141153325	TGFBR2|KMT2A|RUNX1|ZFPM1|MED1|KAT6A	http://amigo.geneontology.org/amigo/term/GO:0035162
membrane protein ectodomain proteolysis	Gene Ontology	GO:0006509	6	21	0.0631311212321	0.123141153325	MYH9|ADAM9|RBMX|ADAM19|SPPL2B|HM13	http://amigo.geneontology.org/amigo/term/GO:0006509
ubiquitin-dependent protein catabolic process	Gene Ontology	GO:0006511	32	174	0.0633174176238	0.12322761995	USP8|ITCH|PSMD4|TCEB1|FBXO11|USP9X|C19orf68|CHFR|USP22|USP47|ANAPC10|USP43|RNF20|USP36|CUL3|USP3|TTC3|UBE2H|USP12|USP10|USP31|USP18|USP35|UBR5|USP37|UBE2I|SQSTM1|UBE2K|RNF168|PSMD11|AMFR|CUL4A	http://amigo.geneontology.org/amigo/term/GO:0006511
type I interferon-mediated signaling pathway	Gene Ontology	GO:0060337	14	65	0.0640807554781	0.124434218691	XAF1|STAT2|HLA-C|HLA-A|HLA-G|OAS3|HLA-E|MX1|IFI27|JAK1|PTPN6|TYK2|USP18|SP100	http://amigo.geneontology.org/amigo/term/GO:0060337
response to endoplasmic reticulum stress	Gene Ontology	GO:0034976	11	48	0.0648825967389	0.125710031182	CREB3L2|COL4A3BP|P4HB|EIF2B5|TXNDC11|THBS1|PLA2G6|ERP44|DNAJC10|CREBRF|ATF4	http://amigo.geneontology.org/amigo/term/GO:0034976
positive regulation of actin filament polymerization	Gene Ontology	GO:0030838	9	37	0.0654937635982	0.126050081604	BAG4|ARPC2|BAIAP2L1|PTK2B|GRB2|MTOR|KIRREL|VASP|RICTOR	http://amigo.geneontology.org/amigo/term/GO:0030838
hippocampus development	Gene Ontology	GO:0021766	9	37	0.0654937635982	0.126050081604	BCAN|PTPRS|NME1|ZEB2|UQCRQ|XRCC1|GSK3B|PAFAH1B1|TSC1	http://amigo.geneontology.org/amigo/term/GO:0021766
mitotic nuclear envelope disassembly	Gene Ontology	GO:0007077	9	37	0.0654937635982	0.126050081604	EMD|NUP50|POM121|PLK1|NUP93|NUP188|TPR|LMNA|NUP210	http://amigo.geneontology.org/amigo/term/GO:0007077
brain development	Gene Ontology	GO:0007420	33	181	0.0663352562546	0.127387173515	BAG3|ZNF335|IGF1R|CTNND1|HSPG2|MEN1|ZFHX3|MED1|CNTN4|GABRA5|SMARCA1|BCR|PLXNB2|TULP3|RAB18|NF1|CADM2|CADM1|TGFBR2|TCF7|NAPA|CSK|ABR|MAP1S|FPGS|COL4A1|CTNS|SFRP1|TCF7L2|MET|BMPR2|PTCH1|COX17	http://amigo.geneontology.org/amigo/term/GO:0007420
negative regulation of canonical Wnt receptor signaling pathway	Gene Ontology	GO:0090090	17	83	0.0668627216712	0.127834454649	AES|SFRP1|PFDN5|AXIN1|LATS2|WWTR1|DAB2IP|NOTCH1|TCF7L2|BICC1|SOX10|GREM1|STK4|GSK3B|CTNND1|APC2|MLLT3	http://amigo.geneontology.org/amigo/term/GO:0090090
neuron projection development	Gene Ontology	GO:0031175	17	83	0.0668627216712	0.127834454649	ITGB1|CAPZB|ULK1|DIAPH1|LINGO1|APP|NEDD4|VAPA|RAB11A|RAPGEF2|PTK2B|RB1|CNTN4|LAMB1|PTPRM|LAMC1|HMGB1	http://amigo.geneontology.org/amigo/term/GO:0031175
activation of MAPKK activity	Gene Ontology	GO:0000186	12	54	0.0676934460201	0.128855068301	CRKL|MAP2K2|EGFR|KIDINS220|ADAM9|MAPK3|RAPGEF1|MAP3K7|YWHAB|FGF2|TAOK2|TAOK3	http://amigo.geneontology.org/amigo/term/GO:0000186
smoothened signaling pathway	Gene Ontology	GO:0007224	12	54	0.0676934460201	0.128855068301	TGFBR2|GLI2|ARL13B|IFT172|EVC2|MAP3K10|HIPK2|DYRK2|NDST1|PTCH1|FKBP8|B9D1	http://amigo.geneontology.org/amigo/term/GO:0007224
response to estrogen stimulus	Gene Ontology	GO:0043627	13	60	0.0697810398465	0.131680771746	MMP14|TGFBR2|TBL1X|KMT2D|CCND1|TRIM25|HMOX1|CD24|GATA6|EP300|CTNNA1|ABCC2|CITED4	http://amigo.geneontology.org/amigo/term/GO:0043627
epithelial to mesenchymal transition	Gene Ontology	GO:0001837	8	32	0.0697847407869	0.131680771746	TGFB1|LOXL2|TRIM28|HMGA2|NOTCH1|GSK3B|FLNA|TGFB2	http://amigo.geneontology.org/amigo/term/GO:0001837
cellular response to UV	Gene Ontology	GO:0034644	8	32	0.0697847407869	0.131680771746	RUVBL2|USP47|NOC2L|NEDD4|INO80|BAX|RHBDD1|FBXW7	http://amigo.geneontology.org/amigo/term/GO:0034644
negative regulation of tumor necrosis factor production	Gene Ontology	GO:0032720	8	32	0.0697847407869	0.131680771746	RARA|HSF1|TRIM27|TNFAIP3|GSTP1|NFKBIL1|CACTIN|AXL	http://amigo.geneontology.org/amigo/term/GO:0032720
toll-like receptor 4 signaling pathway	Gene Ontology	GO:0034142	19	96	0.0733397580991	0.138088741931	TRAF3|TBK1|MAP2K2|NFKBIB|TAB1|RPS27A|JUN|MAP3K7|MAPKAPK2|MAP2K3|MAPK3|UBA52|ELK1|UBC|MEF2A|RELA|IRAK1|ATF1|NFKB2	http://amigo.geneontology.org/amigo/term/GO:0034142
cellular response to heat	Gene Ontology	GO:0034605	7	27	0.0737638526088	0.138287308994	HSF1|MKI67|SLU7|THBS1|TPR|TRPV4|MYOF	http://amigo.geneontology.org/amigo/term/GO:0034605
positive regulation of muscle cell differentiation	Gene Ontology	GO:0051149	7	27	0.0737638526088	0.138287308994	TCF3|SPAG9|MEF2A|NEO1|ABL1|CTNNA1|BNIP2	http://amigo.geneontology.org/amigo/term/GO:0051149
myelination	Gene Ontology	GO:0042552	9	38	0.075602972491	0.141429698539	TGFB1|EIF2B5|HEXB|EIF2B2|ATRN|TNFRSF21|MYO5A|MBP|TSC1	http://amigo.geneontology.org/amigo/term/GO:0042552
protein peptidyl-prolyl isomerization	Gene Ontology	GO:0000413	6	22	0.0769147936534	0.141445001888	PPP2R4|FKBP4|FKBP2|PPIE|FKBP8|PPIB	http://amigo.geneontology.org/amigo/term/GO:0000413
oligodendrocyte development	Gene Ontology	GO:0014003	6	22	0.0769147936534	0.141445001888	EIF2B5|EIF2B2|TCF7L2|MED12|HDAC10|MYRF	http://amigo.geneontology.org/amigo/term/GO:0014003
regulation of RNA biosynthetic process	Gene Ontology	GO:2001141	6	22	0.0769147936534	0.141445001888	NCOA3|PRDX5|TONSL|MED1|TRIP11|PSMC3	http://amigo.geneontology.org/amigo/term/GO:2001141
vascular endothelial growth factor receptor signaling pathway	Gene Ontology	GO:0048010	6	22	0.0769147936534	0.141445001888	CCL2|PTK2B|BMPR2|BCAR1|MAPKAPK2|NRP2	http://amigo.geneontology.org/amigo/term/GO:0048010
peptide cross-linking	Gene Ontology	GO:0018149	6	22	0.0769147936534	0.141445001888	ANXA1|FN1|DSP|THBS1|COL3A1|EVPL	http://amigo.geneontology.org/amigo/term/GO:0018149
DNA methylation	Gene Ontology	GO:0006306	6	22	0.0769147936534	0.141445001888	EHMT1|KMT2A|KMT2E|DNMT1|BAZ2A|ATRX	http://amigo.geneontology.org/amigo/term/GO:0006306
Golgi to plasma membrane protein transport	Gene Ontology	GO:0043001	6	22	0.0769147936534	0.141445001888	RAB34|MACF1|KIF13A|GOLGA4|GOLGA7|SPTBN1	http://amigo.geneontology.org/amigo/term/GO:0043001
bone morphogenesis	Gene Ontology	GO:0060349	6	22	0.0769147936534	0.141445001888	LTBP3|LRP5|TFAP2A|GLG1|LRP6|SKI	http://amigo.geneontology.org/amigo/term/GO:0060349
odontogenesis of dentin-containing tooth	Gene Ontology	GO:0042475	13	61	0.0778027252256	0.141991139979	HDAC1|NFIC|LRP6|LAMA5|TCF7L2|BAX|GLI2|ANKRD11|NF2|JAG2|BSG|CTNNA1|WNT7B	http://amigo.geneontology.org/amigo/term/GO:0042475
blood vessel morphogenesis	Gene Ontology	GO:0048514	5	17	0.0781932775462	0.141991139979	NR2F2|NEDD4|COL4A1|MKL2|THBS1	http://amigo.geneontology.org/amigo/term/GO:0048514
myoblast fusion	Gene Ontology	GO:0007520	5	17	0.0781932775462	0.141991139979	CACNA1H|MYH9|NEO1|CAPN2|GSK3B	http://amigo.geneontology.org/amigo/term/GO:0007520
negative regulation of myeloid cell differentiation	Gene Ontology	GO:0045638	5	17	0.0781932775462	0.141991139979	PAF1|CDC73|MEIS2|CDK6|PTK2B	http://amigo.geneontology.org/amigo/term/GO:0045638
smooth muscle contraction	Gene Ontology	GO:0006939	5	17	0.0781932775462	0.141991139979	ROCK2|SMTN|PDE4D|MYLK|TPCN2	http://amigo.geneontology.org/amigo/term/GO:0006939
intra-Golgi vesicle-mediated transport	Gene Ontology	GO:0006891	5	17	0.0781932775462	0.141991139979	COPZ1|CUX1|GOLGA3|NAPA|STX16	http://amigo.geneontology.org/amigo/term/GO:0006891
response to oxidative stress	Gene Ontology	GO:0006979	20	103	0.0792335660632	0.143579823263	MMP14|NQO1|SIRT1|SRXN1|PSIP1|HMOX1|ERCC1|PRDX5|PRNP|MSRB3|ATRN|NDUFA6|APP|GPX4|NDUFS8|PSMB5|MSRA|PXDN|ABCC2|EGFR	http://amigo.geneontology.org/amigo/term/GO:0006979
response to glucose stimulus	Gene Ontology	GO:0009749	13	62	0.0863914162394	0.155654664424	TGFBR2|TGFB1|EIF2B2|EIF2B5|HNF4A|SMAD2|THBS1|HNF1B|PTEN|PTK2B|TCF7L2|CDKN1B|EP300	http://amigo.geneontology.org/amigo/term/GO:0009749
amino acid transport	Gene Ontology	GO:0006865	9	39	0.0866153393618	0.155654664424	SLC38A1|SLC6A6|SLC7A6|SLC7A1|SLC38A10|SLC1A5|SLC3A2|SLC43A2|SLC6A15	http://amigo.geneontology.org/amigo/term/GO:0006865
protein sumoylation	Gene Ontology	GO:0016925	7	28	0.0869729403754	0.155654664424	UBE2I|IFIH1|TRIM28|SAE1|PIAS1|UBA2|RNF212	http://amigo.geneontology.org/amigo/term/GO:0016925
negative regulation of smooth muscle cell proliferation	Gene Ontology	GO:0048662	7	28	0.0869729403754	0.155654664424	NPR3|HMOX1|COMT|TNFAIP3|SF1|IGFBP3|KLF4	http://amigo.geneontology.org/amigo/term/GO:0048662
positive regulation of JUN kinase activity	Gene Ontology	GO:0043507	7	28	0.0869729403754	0.155654664424	DAB2IP|MAP3K7|MAP3K10|MAP3K11|PTK2B|ZEB2|TAOK3	http://amigo.geneontology.org/amigo/term/GO:0043507
endochondral ossification	Gene Ontology	GO:0001958	7	28	0.0869729403754	0.155654664424	COL1A1|SIK3|INPPL1|HSPG2|MEF2A|IMPAD1|MEF2D	http://amigo.geneontology.org/amigo/term/GO:0001958
skeletal muscle cell differentiation	Gene Ontology	GO:0035914	10	45	0.0903463919186	0.161359399558	EMD|ANKRD1|NOTCH1|RB1|SOX8|ATF3|GTF3C5|MEF2D|BCL9L|HMG20B	http://amigo.geneontology.org/amigo/term/GO:0035914
protein import into nucleus, translocation	Gene Ontology	GO:0000060	6	23	0.0922543982556	0.16409183952	TGFB1|TNPO1|KPNB1|AKT1|AGAP3|BCL3	http://amigo.geneontology.org/amigo/term/GO:0000060
G2/M transition DNA damage checkpoint	Gene Ontology	GO:0031572	6	23	0.0922543982556	0.16409183952	PLK1|CDC14B|BRE|MAPKAPK2|TAOK2|TAOK3	http://amigo.geneontology.org/amigo/term/GO:0031572
negative regulation of MAP kinase activity	Gene Ontology	GO:0043407	8	34	0.0938489386341	0.166246691295	INPP5K|DAB2IP|GSTP1|GSK3B|PTPN6|NF1|STK38|PTPRJ	http://amigo.geneontology.org/amigo/term/GO:0043407
negative regulation of viral genome replication	Gene Ontology	GO:0045071	8	34	0.0938489386341	0.166246691295	PARP10|MX1|OAS3|TNIP1|ZC3HAV1|SRPK1|ILF3|SRPK2	http://amigo.geneontology.org/amigo/term/GO:0045071
phosphatidylinositol biosynthetic process	Gene Ontology	GO:0006661	12	57	0.0945641716806	0.167172507167	INPP5E|INPPL1|CD81|PIP5K1A|INPP5K|INPP4A|PTEN|PIP5K1C|SYNJ1|SYNJ2|VAC14|FGF2	http://amigo.geneontology.org/amigo/term/GO:0006661
positive regulation of endothelial cell proliferation	Gene Ontology	GO:0001938	13	63	0.0955509110353	0.16782957312	CCL2|BMPR2|PRKCA|HMGB2|JUN|AKT1|RPTOR|POLD4|NF1|MTOR|RICTOR|FGF2|NRP2	http://amigo.geneontology.org/amigo/term/GO:0001938
positive regulation of cell-matrix adhesion	Gene Ontology	GO:0001954	5	18	0.0962893172968	0.16782957312	SFRP1|PTK2B|UTRN|CDK6|GSK3B	http://amigo.geneontology.org/amigo/term/GO:0001954
chaperone-mediated protein folding	Gene Ontology	GO:0061077	5	18	0.0962893172968	0.16782957312	FKBP4|CALR|UNC45A|PPIB|CANX	http://amigo.geneontology.org/amigo/term/GO:0061077
blastocyst development	Gene Ontology	GO:0001824	5	18	0.0962893172968	0.16782957312	ELF3|PSMC3|PSMC4|CAPN2|BNIP2	http://amigo.geneontology.org/amigo/term/GO:0001824
cortical actin cytoskeleton organization	Gene Ontology	GO:0030866	5	18	0.0962893172968	0.16782957312	EPB41L1|CALR|FMNL1|RHOQ|TLN1	http://amigo.geneontology.org/amigo/term/GO:0030866
activation of NF-kappaB-inducing kinase activity	Gene Ontology	GO:0007250	5	18	0.0962893172968	0.16782957312	IRAK1|TNFRSF10A|CARD10|MAP3K7|ZFP91	http://amigo.geneontology.org/amigo/term/GO:0007250
porphyrin-containing compound metabolic process	Gene Ontology	GO:0006778	5	18	0.0962893172968	0.16782957312	COX10|BLVRB|HMOX1|PPOX|ALAS1	http://amigo.geneontology.org/amigo/term/GO:0006778
response to hydrogen peroxide	Gene Ontology	GO:0042542	9	40	0.0985299541302	0.17104800037	SIRT1|SOD1|HMOX1|JUN|ADAM9|PTK2B|LIG1|COL1A1|RELA	http://amigo.geneontology.org/amigo/term/GO:0042542
cellular response to organic cyclic compound	Gene Ontology	GO:0071407	9	40	0.0985299541302	0.17104800037	CCL2|TGFB1|ANKRD1|AXIN1|CDKN1B|SMAD1|GLI2|LGALS1|EP300	http://amigo.geneontology.org/amigo/term/GO:0071407
response to organic substance	Gene Ontology	GO:0010033	7	29	0.101430301894	0.17368810153	ANXA5|SOD1|SUPT5H|CTSC|XRCC1|RELA|SQLE	http://amigo.geneontology.org/amigo/term/GO:0010033
mitotic cell cycle checkpoint	Gene Ontology	GO:0007093	7	29	0.101430301894	0.17368810153	SMC1A|TGFB1|PRCC|RB1|MAD1L1|CHFR|ZWILCH	http://amigo.geneontology.org/amigo/term/GO:0007093
skin development	Gene Ontology	GO:0043588	7	29	0.101430301894	0.17368810153	PDGFA|TCF7L2|COL5A2|LTB|JUP|COL5A1|COL3A1	http://amigo.geneontology.org/amigo/term/GO:0043588
substrate adhesion-dependent cell spreading	Gene Ontology	GO:0034446	7	29	0.101430301894	0.17368810153	ANTXR1|LAMA5|FN1|FERMT2|LAMB1|LAMC1|AXL	http://amigo.geneontology.org/amigo/term/GO:0034446
centrosome organization	Gene Ontology	GO:0051297	7	29	0.101430301894	0.17368810153	CHD3|PLK1|PCM1|PPP1R12A|TUBD1|BNIP2|CKAP5	http://amigo.geneontology.org/amigo/term/GO:0051297
ephrin receptor signaling pathway	Gene Ontology	GO:0048013	7	29	0.101430301894	0.17368810153	EPHB2|EFNB1|NGEF|EPHB4|EFNA5|EPHA2|PTK2	http://amigo.geneontology.org/amigo/term/GO:0048013
gluconeogenesis	Gene Ontology	GO:0006094	10	46	0.101651561725	0.17368810153	GPI|PC|SLC25A1|ENO1|ENO2|ENO3|MDH2|ALDOA|ATF4|ATF3	http://amigo.geneontology.org/amigo/term/GO:0006094
positive regulation of fibroblast proliferation	Gene Ontology	GO:0048146	10	46	0.101651561725	0.17368810153	PDGFA|ANXA2|EGFR|JUN|FBRS|EREG|CDK6|FOSL2|ZMIZ1|TGIF1	http://amigo.geneontology.org/amigo/term/GO:0048146
response to insulin stimulus	Gene Ontology	GO:0032868	11	52	0.10363729075	0.176733140219	SIRT1|INPP5K|INPPL1|GRB10|VGF|HADHA|IRS1|MTOR|FADS1|RELA|TSC1	http://amigo.geneontology.org/amigo/term/GO:0032868
regulation of cell migration	Gene Ontology	GO:0030334	12	58	0.104778634666	0.178329127235	TGFB1|RCC2|LAMA3|LAMA5|VCL|DDX58|AKT1|GNA13|JAG2|PLXND1|LMNA|JAG1	http://amigo.geneontology.org/amigo/term/GO:0030334
neuron apoptotic process	Gene Ontology	GO:0051402	8	35	0.107449049318	0.181804629255	APP|RB1|TNFRSF21|ATN1|DIABLO|BAX|PIGT|AIFM1	http://amigo.geneontology.org/amigo/term/GO:0051402
base-excision repair	Gene Ontology	GO:0006284	8	35	0.107449049318	0.181804629255	PCNA|USP47|HUWE1|HMGA2|APEX1|POLD4|LIG1|XRCC1	http://amigo.geneontology.org/amigo/term/GO:0006284
positive regulation of stress fiber assembly	Gene Ontology	GO:0051496	8	35	0.107449049318	0.181804629255	ARHGEF10|SFRP1|BAG4|TPM1|SMAD3|MTOR|NF2|SORBS3	http://amigo.geneontology.org/amigo/term/GO:0051496
positive regulation of proteolysis	Gene Ontology	GO:0045862	6	24	0.109109843294	0.184255533033	CYFIP2|PLK1|ASPH|IST1|MGEA5|EP300	http://amigo.geneontology.org/amigo/term/GO:0045862
lactation	Gene Ontology	GO:0007595	9	41	0.111337965365	0.18765311444	NME1|CCND1|DDR1|USF2|AGPAT6|MED1|SLC29A1|NCOR2|UMPS	http://amigo.geneontology.org/amigo/term/GO:0007595
glycerophospholipid biosynthetic process	Gene Ontology	GO:0046474	17	89	0.11194108883	0.188304002141	PTDSS1|PEMT|PLD3|LCLAT1|PTPMT1|HADHA|MGLL|PNPLA2|EPT1|PLA2G6|AGPAT6|LPCAT4|AGPAT3|AGPAT2|AGPAT1|PGS1|MBOAT7	http://amigo.geneontology.org/amigo/term/GO:0046474
protein complex assembly	Gene Ontology	GO:0006461	21	114	0.113230696834	0.190104922344	MDN1|TRAF1|KMT2A|PARD3|ADD2|TFAP4|CD2AP|SLC7A6|SLC9A3R1|CARD10|SF3B3|DMTN|PTK2B|PEX14|CREBBP|PML|MDM2|LAMC1|SLC2A1|PICALM|DLG4	http://amigo.geneontology.org/amigo/term/GO:0006461
telomere maintenance	Gene Ontology	GO:0000723	11	53	0.115071157294	0.192821939249	PCNA|SMG6|RAD50|RFC1|POLE|POLD4|TERF2IP|DKC1|SP100|RTEL1|LIG1	http://amigo.geneontology.org/amigo/term/GO:0000723
positive regulation of MAPK cascade	Gene Ontology	GO:0043410	13	65	0.115582270877	0.193012368575	IGF2|ITGB1|IGF1R|TIMP2|PDGFA|WWC1|C1QTNF1|DAB2IP|IL6R|IGFBP3|SORBS3|KSR2|BNIP2	http://amigo.geneontology.org/amigo/term/GO:0043410
smooth muscle cell differentiation	Gene Ontology	GO:0051145	5	19	0.116296623001	0.193012368575	GATA6|MEF2A|MKL1|MKL2|WNT7B	http://amigo.geneontology.org/amigo/term/GO:0051145
spinal cord development	Gene Ontology	GO:0021510	5	19	0.116296623001	0.193012368575	BAG3|SOX4|PTPRS|DPYSL2|NF1	http://amigo.geneontology.org/amigo/term/GO:0021510
positive regulation of establishment of protein localization in plasma membrane	Gene Ontology	GO:0090004	5	19	0.116296623001	0.193012368575	AKT1|KIF5B|EPHA2|ARHGEF16|PDPK1	http://amigo.geneontology.org/amigo/term/GO:0090004
protein destabilization	Gene Ontology	GO:0031648	5	19	0.116296623001	0.193012368575	PLK1|SIRT1|MDM2|ISOC2|CDC73	http://amigo.geneontology.org/amigo/term/GO:0031648
protein transport	Gene Ontology	GO:0015031	65	402	0.119585417078	0.198091874091	TNKS|TSG101|POM121C|RAB4B|KTN1|NECAP2|ARL3|LMAN2|FAM160A2|AFTPH|SNAP29|CHMP2B|RAB3IL1|ZMAT3|LIN7C|VPS37A|CHMP3|SEC16A|CHMP5|COPZ1|RAB11A|UBAP1|RAB34|VPS33B|MYH9|VPS37B|NDC1|NUP188|RAB18|SEC31A|RASEF|RRBP1|NUP210|ARL17A|AP1M1|POM121|SCAMP3|EPS15|COPZ2|RAB1B|NUP93|AP5Z1|AGAP1|TMED4|MON2|YKT6|ARFGEF2|YIF1A|GDI2|MCFD2|RAB15|NUP50|EXOC6|EXOC7|BTF3|SFT2D2|ACTN4|PDCD6IP|HSP90B1|SPIRE2|TRAM2|RANBP3|COL1A…	http://amigo.geneontology.org/amigo/term/GO:0015031
induction of apoptosis via death domain receptors	Gene Ontology	GO:0008625	8	36	0.122068598784	0.201054162702	BAG3|DDX3X|ROCK2|DAB2IP|BAX|TNFRSF10A|DIABLO|NF1	http://amigo.geneontology.org/amigo/term/GO:0008625
positive regulation of endothelial cell migration	Gene Ontology	GO:0010595	8	36	0.122068598784	0.201054162702	PRKCA|SCARB1|THBS1|PTK2B|ETS1|BMPR2|BCAR1|NRP2	http://amigo.geneontology.org/amigo/term/GO:0010595
ER-associated protein catabolic process	Gene Ontology	GO:0030433	8	36	0.122068598784	0.201054162702	HSPA5|HSP90B1|SYVN1|AMFR|DNAJC10|RHBDD1|STT3B|NPLOC4	http://amigo.geneontology.org/amigo/term/GO:0030433
axonogenesis	Gene Ontology	GO:0007409	15	78	0.124118946777	0.203682371766	IGF1R|PARD3|BRSK2|NRCAM|APP|STK11|NOTCH1|RTN4R|FLOT1|CNTN4|BAIAP2|ACTB|DST|PICALM|NUMBL	http://amigo.geneontology.org/amigo/term/GO:0007409
I-kappaB kinase/NF-kappaB cascade	Gene Ontology	GO:0007249	9	42	0.125022768655	0.203682371766	TBK1|TAB1|RPS27A|MAP3K7|UBA52|MAP3K14|NFKBIL1|UBC|BCL3	http://amigo.geneontology.org/amigo/term/GO:0007249
nucleotide-binding domain, leucine rich repeat containing receptor signaling pathway	Gene Ontology	GO:0035872	9	42	0.125022768655	0.203682371766	ITCH|TAB1|RPS27A|MAP3K7|TNFAIP3|UBA52|UBC|IRAK1|APP	http://amigo.geneontology.org/amigo/term/GO:0035872
microtubule-based movement	Gene Ontology	GO:0007018	14	72	0.125427400122	0.203682371766	KIF1B|KTN1|RACGAP1|KIF2A|KIF5B|KIF23|KIF18B|KIF13A|DYNC1LI2|DYNC1H1|DYNLRB1|KIF21A|KIFC3|KIFC1	http://amigo.geneontology.org/amigo/term/GO:0007018
positive regulation of peptidyl-tyrosine phosphorylation	Gene Ontology	GO:0050731	14	72	0.125427400122	0.203682371766	IGF2|ITGB1|TNK2|CD81|CD44|EFNA5|STK11|ITGA5|IL6R|PTK2B|MTOR|ABL1|RICTOR|LRP8	http://amigo.geneontology.org/amigo/term/GO:0050731
positive regulation of protein phosphorylation	Gene Ontology	GO:0001934	19	103	0.125784608313	0.203682371766	TGFB1|SQSTM1|SIRT1|ANXA2|NPTN|AXIN1|MAPK3|CCND1|EIF4G3|EGFR|PLA2G6|PRKCA|CSNK1D|PTK2|AKT1|C3|MTOR|EP300|IGF2	http://amigo.geneontology.org/amigo/term/GO:0001934
receptor-mediated endocytosis	Gene Ontology	GO:0006898	13	66	0.126446429876	0.203682371766	TGFBR2|PDLIM7|SCARB1|LRPAP1|LRP8|LRP1|LGALS3BP|LDLRAD3|DNM1|IGF2R|LDLRAP1|PICALM|HIP1R	http://amigo.geneontology.org/amigo/term/GO:0006898
protein ubiquitination involved in ubiquitin-dependent protein catabolic process	Gene Ontology	GO:0042787	11	54	0.127191036922	0.203682371766	SMURF1|ITCH|HECTD4|HUWE1|NEDD4|RBBP6|HERC2|TRIP12|MDM2|UBR5|UBR4	http://amigo.geneontology.org/amigo/term/GO:0042787
neurogenesis	Gene Ontology	GO:0022008	6	25	0.127418810909	0.203682371766	PCSK9|TACC1|TACC2|TACC3|SPOCK1|WDR62	http://amigo.geneontology.org/amigo/term/GO:0022008
response to radiation	Gene Ontology	GO:0009314	6	25	0.127418810909	0.203682371766	SMC1A|IGF2|PPM1D|TGFB1|JUN|COL3A1	http://amigo.geneontology.org/amigo/term/GO:0009314
membrane fusion	Gene Ontology	GO:0061025	6	25	0.127418810909	0.203682371766	SNAP29|VAPA|VPS33B|NAPA|VTI1B|NPLOC4	http://amigo.geneontology.org/amigo/term/GO:0061025
response to amino acid stimulus	Gene Ontology	GO:0043200	6	25	0.127418810909	0.203682371766	CCL2|CDKN1B|AARS|MTOR|ATP6V0E1|RELA	http://amigo.geneontology.org/amigo/term/GO:0043200
tissue development	Gene Ontology	GO:0009888	6	25	0.127418810909	0.203682371766	FOXJ2|FOXJ3|FOXK2|FOXK1|MBD3|GAA	http://amigo.geneontology.org/amigo/term/GO:0009888
hyaluronan metabolic process	Gene Ontology	GO:0030212	6	25	0.127418810909	0.203682371766	MKI67|PIM1|CD44|HEXB|AKT1|ABCC5	http://amigo.geneontology.org/amigo/term/GO:0030212
negative regulation of insulin receptor signaling pathway	Gene Ontology	GO:0046627	6	25	0.127418810909	0.203682371766	PRKCA|GRB10|INPP5K|IRS1|RELA|TSC1	http://amigo.geneontology.org/amigo/term/GO:0046627
synapse organization	Gene Ontology	GO:0050808	6	25	0.127418810909	0.203682371766	NLGN2|AGRN|DVL1|MYO5A|WNT7B|TSC1	http://amigo.geneontology.org/amigo/term/GO:0050808
response to stress	Gene Ontology	GO:0006950	16	85	0.132414014264	0.211278243348	SQSTM1|SMG1|TRAP1|TP53I11|EGFR|HSP90B1|CASC3|PTK2B|MTOR|STK39|UCN2|HSP90AA1|STIP1|AKR1B1|MAPKAPK2|TAOK2	http://amigo.geneontology.org/amigo/term/GO:0006950
response to antibiotic	Gene Ontology	GO:0046677	7	31	0.13395695765	0.212957214726	CCL2|RSRC1|PLK1|ETS1|SKIL|JAK1|MDM2	http://amigo.geneontology.org/amigo/term/GO:0046677
receptor internalization	Gene Ontology	GO:0031623	7	31	0.13395695765	0.212957214726	ULK1|NEDD4|EZR|GRB2|DNM1|LDLRAP1|PICALM	http://amigo.geneontology.org/amigo/term/GO:0031623
glycosaminoglycan biosynthetic process	Gene Ontology	GO:0006024	8	37	0.137675449869	0.217140123553	XYLT2|EXT1|GCNT2|NDST1|HSPG2|HS3ST3A1|AGRN|GPC1	http://amigo.geneontology.org/amigo/term/GO:0006024
cellular response to glucose stimulus	Gene Ontology	GO:0071333	8	37	0.137675449869	0.217140123553	NME1|ZNF236|MEF2A|SLC29A1|AACS|PPP3CA|LGALS1|SOX4	http://amigo.geneontology.org/amigo/term/GO:0071333
positive regulation of cell adhesion	Gene Ontology	GO:0045785	8	37	0.137675449869	0.217140123553	BAG4|PRKCA|ITGAV|LDB1|TPM1|TFE3|NRG1|PTPRJ	http://amigo.geneontology.org/amigo/term/GO:0045785
regulation of long-term neuronal synaptic plasticity	Gene Ontology	GO:0048169	5	20	0.138089110831	0.217140123553	SYNGAP1|RAB11A|SYP|DLG4|NF1	http://amigo.geneontology.org/amigo/term/GO:0048169
positive regulation of cardiac muscle cell proliferation	Gene Ontology	GO:0060045	5	20	0.138089110831	0.217140123553	NRG1|GATA6|MEF2A|NOTCH1|FGF2	http://amigo.geneontology.org/amigo/term/GO:0060045
cellular senescence	Gene Ontology	GO:0090398	5	20	0.138089110831	0.217140123553	PML|ULK3|CALR|KAT6A|SMC6	http://amigo.geneontology.org/amigo/term/GO:0090398
skeletal system development	Gene Ontology	GO:0001501	23	130	0.140152167665	0.219669841553	AES|FAM20C|HDAC4|ACP2|EPHA2|COL3A1|SOX4|ETS2|CHD7|GLI2|RAI1|JAG2|IGF2|NPR3|TCOF1|EXT1|COL5A2|GNAQ|BMP1|HEXB|RUNX1|COL1A1|COL12A1	http://amigo.geneontology.org/amigo/term/GO:0001501
regulation of catalytic activity	Gene Ontology	GO:0050790	10	49	0.140204023295	0.219669841553	ANKLE2|RALGDS|CTSB|PPP2R2C|RIN2|SH3BP4|ARPP19|SHOC2|KRIT1|IPO7	http://amigo.geneontology.org/amigo/term/GO:0050790
positive regulation of mitotic cell cycle	Gene Ontology	GO:0045931	6	26	0.147099265469	0.228821079619	PRKCA|CDC25B|APP|MDM2|PAFAH1B1|USP22	http://amigo.geneontology.org/amigo/term/GO:0045931
cell aging	Gene Ontology	GO:0007569	6	26	0.147099265469	0.228821079619	DNAJA3|SIRT1|SOD1|MNT|LIMS1|ZMIZ1	http://amigo.geneontology.org/amigo/term/GO:0007569
negative regulation of endothelial cell proliferation	Gene Ontology	GO:0001937	6	26	0.147099265469	0.228821079619	ATP5A1|NR2F2|NF1|KRIT1|PTPRM|THBS1	http://amigo.geneontology.org/amigo/term/GO:0001937
telomere maintenance via recombination	Gene Ontology	GO:0000722	6	26	0.147099265469	0.228821079619	PCNA|RFC1|SMC6|POLE|POLD4|LIG1	http://amigo.geneontology.org/amigo/term/GO:0000722
palate development	Gene Ontology	GO:0060021	13	68	0.149829597627	0.232651325116	EPHB2|TGFBR2|LRP6|CHD7|BNC2|TFAP2A|ASPH|MEN1|SMAD2|MEF2A|BCOR|INSIG1|SKI	http://amigo.geneontology.org/amigo/term/GO:0060021
peptidyl-tyrosine dephosphorylation	Gene Ontology	GO:0035335	12	62	0.151807597193	0.233813926997	PTPN21|PTPRS|PTEN|CDC25B|CDC14B|PTPN14|PTPRF|PTP4A1|PTPRA|DUSP5|PTPRM|PTPRJ	http://amigo.geneontology.org/amigo/term/GO:0035335
germ cell development	Gene Ontology	GO:0007281	7	32	0.151925178372	0.233813926997	RARA|DEAF1|BAX|AKT1|MTOR|MAP7|TIAL1	http://amigo.geneontology.org/amigo/term/GO:0007281
mitotic cell cycle spindle assembly checkpoint	Gene Ontology	GO:0007094	7	32	0.151925178372	0.233813926997	PLK1|KLHL22|MAD1L1|ANAPC10|CDC27|TPR|ANAPC7	http://amigo.geneontology.org/amigo/term/GO:0007094
positive regulation of bone mineralization	Gene Ontology	GO:0030501	7	32	0.151925178372	0.233813926997	TGFB1|CD276|TFAP2A|FAM20C|SMAD3|MEF2A|BMPR2	http://amigo.geneontology.org/amigo/term/GO:0030501
neuromuscular junction development	Gene Ontology	GO:0007528	7	32	0.151925178372	0.233813926997	DNAJA3|NEDD4|AGRN|NRD1|COL4A5|DVL1|COL4A1	http://amigo.geneontology.org/amigo/term/GO:0007528
positive regulation of JNK cascade	Gene Ontology	GO:0046330	11	56	0.153428171261	0.235709119742	AXIN1|MAP3K11|GADD45A|DAB2IP|MAP3K7|MAP3K10|HIPK2|PTK2B|WNT7B|TAOK2|TAOK3	http://amigo.geneontology.org/amigo/term/GO:0046330
embryonic digit morphogenesis	Gene Ontology	GO:0042733	10	50	0.154539763336	0.236327156978	HDAC1|LRP6|GNAQ|LRP5|TULP3|GLI2|IMPAD1|CREBBP|ECE1|B9D1	http://amigo.geneontology.org/amigo/term/GO:0042733
retina development in camera-type eye	Gene Ontology	GO:0060041	10	50	0.154539763336	0.236327156978	MYH10|IFT140|JMJD6|CHD7|GNB1|BAX|SOX8|PFDN5|SKI|TGIF1	http://amigo.geneontology.org/amigo/term/GO:0060041
glycosphingolipid metabolic process	Gene Ontology	GO:0006687	9	44	0.154919530323	0.236327156978	ARSD|GLB1|CTSA|HEXB|PSAP|BAX|SMPD4|MAP7|ST6GALNAC6	http://amigo.geneontology.org/amigo/term/GO:0006687
inositol phosphate metabolic process	Gene Ontology	GO:0043647	9	44	0.154919530323	0.236327156978	PLCB4|INPPL1|CALM1|ITPKC|INPP4A|PTEN|IMPA2|SYNJ1|PLCD3	http://amigo.geneontology.org/amigo/term/GO:0043647
cell-matrix adhesion	Gene Ontology	GO:0007160	15	81	0.156423714693	0.238203130445	ITGB1|PPFIA1|CD44|SGCE|ITGA3|VCL|ITGAV|ADAM9|FERMT2|TIMM10B|PXN|ADAM15|COL3A1|TSC1|EPDR1	http://amigo.geneontology.org/amigo/term/GO:0007160
ATP biosynthetic process	Gene Ontology	GO:0006754	5	21	0.16151348258	0.244239900487	ALDOA|TGFB1|ATP5A1|ATP1A1|ATP5B	http://amigo.geneontology.org/amigo/term/GO:0006754
positive regulation of neurogenesis	Gene Ontology	GO:0050769	5	21	0.16151348258	0.244239900487	SPEN|ZNF335|SNW1|SERPINF1|NUMBL	http://amigo.geneontology.org/amigo/term/GO:0050769
maternal process involved in female pregnancy	Gene Ontology	GO:0060135	5	21	0.16151348258	0.244239900487	ITGB1|DSG2|ITGA3|MEN1|PLA2G6	http://amigo.geneontology.org/amigo/term/GO:0060135
protein palmitoylation	Gene Ontology	GO:0018345	5	21	0.16151348258	0.244239900487	ZDHHC9|ZDHHC8|ZDHHC5|ZDHHC18|ZDHHC12	http://amigo.geneontology.org/amigo/term/GO:0018345
positive regulation of protein insertion into mitochondrial membrane involved in apoptotic signaling pathway	Gene Ontology	GO:1900740	6	27	0.168052240572	0.252369108679	YWHAZ|DYNLL1|DYNLL2|AKT1|YWHAB|YWHAG	http://amigo.geneontology.org/amigo/term/GO:1900740
cellular response to starvation	Gene Ontology	GO:0009267	6	27	0.168052240572	0.252369108679	SIRT1|SFRP1|PCSK9|BMPR2|TNRC6A|FADS1	http://amigo.geneontology.org/amigo/term/GO:0009267
regulation of type I interferon-mediated signaling pathway	Gene Ontology	GO:0060338	6	27	0.168052240572	0.252369108679	STAT2|CDC37|USP18|JAK1|TYK2|PTPN6	http://amigo.geneontology.org/amigo/term/GO:0060338
regulation of Rac GTPase activity	Gene Ontology	GO:0032314	6	27	0.168052240572	0.252369108679	FARP1|EFNA5|SOD1|MTOR|EPS8L2|RICTOR	http://amigo.geneontology.org/amigo/term/GO:0032314
regulation of transcription, DNA-dependent	Gene Ontology	GO:0006355	195	1305	0.168735218917	0.252957115752	DYNLL1|LRPPRC|SF1|SETD1A|PUF60|SETD1B|TULP4|ANP32A|SUPT3H|JMJD1C|RREB1|GLI2|BHLHE40|NFE2L1|VOPP1|ZNF707|IRF2BP2|FLII|KDM2A|ZNF579|ZFP64|ZFP62|HMG20B|KAT8|CCNL2|PSIP1|SRFBP1|SP1|CHTOP|CENPB|IWS1|SNAPC1|LDB1|BRD8|BRD9|SCYL1|TRNP1|HIPK3|HNRNPDL|NME2|SLTM|ZNF280D|ZNF280C|RFX2|PTPN14|ZKSCAN1|ATF4|HDAC10|ZBTB21|CCNK|EDF1|ZNF217|PNRC1|ZNF213|AKNA|PHF21A|ZNF592|BAZ2A|ARID4B|CHD3|TERF2IP|CHD5|CHD7|ASXL1|T…	http://amigo.geneontology.org/amigo/term/GO:0006355
positive regulation of NF-kappaB transcription factor activity	Gene Ontology	GO:0051092	22	127	0.170794727656	0.255383600885	TGFB1|TRIM14|NFKBIB|RPS27A|MTDH|AMH|MAP3K7|CFLAR|NFKB2|IRAK1|TRAF1|GREM1|TRIM25|IL6R|MTPN|TERF2IP|RELA|TAB1|TRIM8|UBA52|RBCK1|UBC	http://amigo.geneontology.org/amigo/term/GO:0051092
dendrite development	Gene Ontology	GO:0016358	7	33	0.17094224898	0.255383600885	MAP1B|APP|SYNGAP1|CIT|BAIAP2|BDNF|PPP1R9B	http://amigo.geneontology.org/amigo/term/GO:0016358
learning or memory	Gene Ontology	GO:0007611	8	39	0.171676567572	0.256039966757	GPI|PRNP|EGFR|AMFR|PTEN|MEF2A|BDNF|PAFAH1B1	http://amigo.geneontology.org/amigo/term/GO:0007611
regulation of GTPase activity	Gene Ontology	GO:0043087	12	64	0.178835809923	0.266259833642	GAPVD1|TRIO|VAV2|NGEF|EIF2B5|EIF2B2|PSD|DOCK5|HERC2|MON2|ARFGEF2|CYTH2	http://amigo.geneontology.org/amigo/term/GO:0043087
positive regulation of osteoblast differentiation	Gene Ontology	GO:0045669	11	58	0.182184830488	0.270781563123	IL6R|PDLIM7|SMAD1|CD276|MEN1|IL6ST|MEF2A|BMPR2|FAM20C|FGF2|WNT7B	http://amigo.geneontology.org/amigo/term/GO:0045669
positive regulation of neuron differentiation	Gene Ontology	GO:0045666	14	77	0.184499193278	0.272375842632	ITGB1|RARA|TIMP2|TCF3|SPAG9|NRCAM|GLI2|MEF2A|TGIF1|BDNF|HMG20B|ZEB1|BNIP2|MAPK8IP3	http://amigo.geneontology.org/amigo/term/GO:0045666
stem cell maintenance	Gene Ontology	GO:0019827	10	52	0.185273345553	0.272375842632	SMC1A|CDC73|SMARCA4|PAF1|NOTCH2|MED12|KLF4|MED15|ZNF358|SMC3	http://amigo.geneontology.org/amigo/term/GO:0019827
cognition	Gene Ontology	GO:0050890	5	22	0.186395449912	0.272375842632	CYFIP1|CTNS|CHD7|NF1|MAGT1	http://amigo.geneontology.org/amigo/term/GO:0050890
positive regulation of phosphorylation	Gene Ontology	GO:0042327	5	22	0.186395449912	0.272375842632	GRB10|EGFR|EREG|PPARGC1B|THBS1	http://amigo.geneontology.org/amigo/term/GO:0042327
negative regulation of smoothened signaling pathway	Gene Ontology	GO:0045879	5	22	0.186395449912	0.272375842632	TULP3|ULK3|PTCH1|RB1|WNT7B	http://amigo.geneontology.org/amigo/term/GO:0045879
nucleotide-excision repair, DNA gap filling	Gene Ontology	GO:0006297	5	22	0.186395449912	0.272375842632	PCNA|POLD4|POLE|RFC1|LIG1	http://amigo.geneontology.org/amigo/term/GO:0006297
ncRNA metabolic process	Gene Ontology	GO:0034660	5	22	0.186395449912	0.272375842632	GEMIN6|SNUPN|SNRPD3|SNRPD1|CLNS1A	http://amigo.geneontology.org/amigo/term/GO:0034660
oogenesis	Gene Ontology	GO:0048477	5	22	0.186395449912	0.272375842632	ERCC1|SRC|HEXB|KIAA0430|KMT2D	http://amigo.geneontology.org/amigo/term/GO:0048477
telomere maintenance via semi-conservative replication	Gene Ontology	GO:0032201	5	22	0.186395449912	0.272375842632	PCNA|POLD4|POLE|RFC1|LIG1	http://amigo.geneontology.org/amigo/term/GO:0032201
sprouting angiogenesis	Gene Ontology	GO:0002040	5	22	0.186395449912	0.272375842632	PTK2B|THBS1|JMJD6|NOTCH1|LOXL2	http://amigo.geneontology.org/amigo/term/GO:0002040
negative regulation of neuron differentiation	Gene Ontology	GO:0045665	9	46	0.187946633271	0.273262441673	ITGB1|TTC3|PRPF19|CALR|MIB1|MED1|CNTN4|JAG1|APP	http://amigo.geneontology.org/amigo/term/GO:0045665
synapse assembly	Gene Ontology	GO:0007416	9	46	0.187946633271	0.273262441673	NLGN2|FARP1|NRCAM|SPTBN2|PTEN|NRG1|PLXND1|SHANK2|CADM1	http://amigo.geneontology.org/amigo/term/GO:0007416
cilium morphogenesis	Gene Ontology	GO:0060271	9	46	0.187946633271	0.273262441673	WWTR1|ARL3|NOTCH1|MKS1|SEPT7|OFD1|WDPCP|ASAP1|B9D1	http://amigo.geneontology.org/amigo/term/GO:0060271
positive regulation of mitosis	Gene Ontology	GO:0045840	6	28	0.190164776989	0.275105044045	IGF2|NUSAP1|LRP5|PHIP|EREG|SH2B1	http://amigo.geneontology.org/amigo/term/GO:0045840
lipopolysaccharide-mediated signaling pathway	Gene Ontology	GO:0031663	6	28	0.190164776989	0.275105044045	CCL2|TGFB1|MTDH|SCARB1|MAPK3|IRAK1	http://amigo.geneontology.org/amigo/term/GO:0031663
regulation of defense response to virus by virus	Gene Ontology	GO:0050690	6	28	0.190164776989	0.275105044045	HLA-A|AP1M1|PACS1|AP2A1|AP2A2|AP2B1	http://amigo.geneontology.org/amigo/term/GO:0050690
cellular response to interleukin-1	Gene Ontology	GO:0071347	7	34	0.190929403514	0.275293558554	CCL2|SFRP1|ANKRD1|DAB2IP|RBMX|RELA|CACTIN	http://amigo.geneontology.org/amigo/term/GO:0071347
protein catabolic process	Gene Ontology	GO:0030163	7	34	0.190929403514	0.275293558554	LONP1|AXIN1|TRIM24|AKT1|MTOR|PJA1|PSMC3	http://amigo.geneontology.org/amigo/term/GO:0030163
glucose homeostasis	Gene Ontology	GO:0042593	15	84	0.192729184839	0.277427748657	INPP5K|HECTD4|RPS6|RPH3AL|VGF|STK11|HNF4A|IRS1|PRKAA1|MET|AKT1|TCF7L2|PTCH1|NCOR2|SOX4	http://amigo.geneontology.org/amigo/term/GO:0042593
interferon-gamma-mediated signaling pathway	Gene Ontology	GO:0060333	12	65	0.193157365934	0.277583764289	HLA-C|CD44|HLA-A|CAMK2G|HLA-G|HLA-E|OAS3|PIAS1|JAK1|PML|PTPN6|SP100	http://amigo.geneontology.org/amigo/term/GO:0060333
protein K48-linked ubiquitination	Gene Ontology	GO:0070936	8	41	0.209023888949	0.298409104619	UBE2H|UBE2K|ITCH|TTC3|CDC34|TNFAIP3|RNF4|RNF216	http://amigo.geneontology.org/amigo/term/GO:0070936
protein oligomerization	Gene Ontology	GO:0051259	8	41	0.209023888949	0.298409104619	GJA1|TRIM28|AHNAK|NBR1|TNFAIP3|AMFR|BAX|IRAK1	http://amigo.geneontology.org/amigo/term/GO:0051259
ureteric bud development	Gene Ontology	GO:0001657	8	41	0.209023888949	0.298409104619	RARA|TGFB1|SFRP1|TSHZ3|SMAD1|SMAD2|SMAD3|BDNF	http://amigo.geneontology.org/amigo/term/GO:0001657
negative regulation of cell cycle	Gene Ontology	GO:0045786	8	41	0.209023888949	0.298409104619	HDAC1|TAF6|TGFB1|SIPA1|MEN1|ETS1|CDK6|TP53BP2	http://amigo.geneontology.org/amigo/term/GO:0045786
hair follicle development	Gene Ontology	GO:0001942	7	35	0.211799492063	0.301875138112	PDGFA|TGFB2|LAMA5|AARS|EGFR|LDB1|RELA	http://amigo.geneontology.org/amigo/term/GO:0001942
embryonic placenta development	Gene Ontology	GO:0001892	5	23	0.212545742038	0.302048283858	HSF1|SP1|MED1|EGFR|EPAS1	http://amigo.geneontology.org/amigo/term/GO:0001892
developmental growth	Gene Ontology	GO:0048589	6	29	0.213312900927	0.302048283858	NCOA3|SOX10|SMAD2|SMAD3|GLI2|ZMIZ1	http://amigo.geneontology.org/amigo/term/GO:0048589
positive chemotaxis	Gene Ontology	GO:0050918	6	29	0.213312900927	0.302048283858	HMGB2|HMGB1|FGF2|SCRIB|MET|PTPRJ	http://amigo.geneontology.org/amigo/term/GO:0050918
mesoderm formation	Gene Ontology	GO:0001707	6	29	0.213312900927	0.302048283858	MACF1|SMAD2|SMAD3|BMPR2|PRKAR1A|NF2	http://amigo.geneontology.org/amigo/term/GO:0001707
hexose transport	Gene Ontology	GO:0008645	8	42	0.22878885843	0.32290850263	NUP50|POM121|HK1|NUP93|SLC2A1|NUP188|TPR|NUP210	http://amigo.geneontology.org/amigo/term/GO:0008645
tRNA aminoacylation for protein translation	Gene Ontology	GO:0006418	8	42	0.22878885843	0.32290850263	VARS|AARS|WARS|MARS|SARS|AARS2|LARS2|HARS	http://amigo.geneontology.org/amigo/term/GO:0006418
cellular response to insulin stimulus	Gene Ontology	GO:0032869	11	61	0.22953411716	0.323434437817	PCSK9|HDAC5|C2CD5|RHOQ|INPP5K|IRS1|KAT2B|AKT1|PDPK1|MYO5A|YWHAG	http://amigo.geneontology.org/amigo/term/GO:0032869
leukocyte migration	Gene Ontology	GO:0050900	19	113	0.230567720993	0.324364314136	ITGB1|SRC|ITGA3|SHC1|SOS1|MSN|SLC3A2|CD44|SLC7A6|MYH9|FN1|ITGAV|ATP1B1|ITGA5|GLG1|GRB2|COL1A1|BSG|PTPN6	http://amigo.geneontology.org/amigo/term/GO:0050900
protein localization in plasma membrane	Gene Ontology	GO:0072659	7	36	0.233458673199	0.32789988404	RAB34|C2CD5|BAG4|RAB11A|MAP7|MYO5A|FLOT1	http://amigo.geneontology.org/amigo/term/GO:0072659
transport	Gene Ontology	GO:0006810	54	349	0.23591176427	0.329298482532	DYNLL1|SLC6A6|ATP2A2|DYNLL2|SLC7A6|SEC14L1|AP1M1|MYO1C|SMAD3|SLC25A17|SLC25A37|GABRA5|SLC25A15|DCTN1|CACNA1H|TNPO3|TMED4|TMED2|PEA15|CPNE7|SLC12A4|SLC12A7|TM9SF2|CREBRF|DYNLRB1|SLC35C2|GRID2|GJA1|SLC25A1|NUP93|YKT6|ATP1B1|TMEM9|GOLIM4|DYNC1LI2|DYNC1H1|ATP2B1|SLC7A1|ATP2B4|ABCF2|STX8|SLC20A1|SLC25A45|TRPV1|AKAP9|LDLRAP1|ACBD5|PITPNM2|ABCC5|MYO5A|SLC19A1|ABCC1|ABCC2|ABCC3	http://amigo.geneontology.org/amigo/term/GO:0006810
fat cell differentiation	Gene Ontology	GO:0045444	10	55	0.235961008111	0.329298482532	SDF4|TBL1X|CCND1|CREB5|HMGA2|TCF7L2|GSK3B|SOX8|KLF4|MED1	http://amigo.geneontology.org/amigo/term/GO:0045444
negative regulation of angiogenesis	Gene Ontology	GO:0016525	10	55	0.235961008111	0.329298482532	CCL2|DAB2IP|ROCK2|THBS1|PML|SERPINF1|COL4A2|NF1|KRIT1|PTPRM	http://amigo.geneontology.org/amigo/term/GO:0016525
melanocyte differentiation	Gene Ontology	GO:0030318	6	30	0.237364549996	0.329298482532	RAB27A|SOX10|HPS4|MEF2A|MYO5A|MLPH	http://amigo.geneontology.org/amigo/term/GO:0030318
negative regulation of ERK1 and ERK2 cascade	Gene Ontology	GO:0070373	6	30	0.237364549996	0.329298482532	CSK|SLC9A3R1|DAB2IP|KLF4|GSTP1|TNIP1	http://amigo.geneontology.org/amigo/term/GO:0070373
positive regulation of cytokinesis	Gene Ontology	GO:0032467	6	30	0.237364549996	0.329298482532	IGF1R|RACGAP1|CDC25B|KIF23|PKP4|CUL3	http://amigo.geneontology.org/amigo/term/GO:0032467
multicellular organism growth	Gene Ontology	GO:0035264	12	68	0.239019440448	0.329298482532	RARA|NCOA3|GIGYF2|SIK3|ERCC1|RBBP6|FKBP8|PCNT|SLC25A25|PDE4D|SPTBN2|ANKRD11	http://amigo.geneontology.org/amigo/term/GO:0035264
activation of protein kinase activity	Gene Ontology	GO:0032147	5	24	0.239765715392	0.329298482532	TGFBR2|TGFB2|STK11|STRADA|AXIN1	http://amigo.geneontology.org/amigo/term/GO:0032147
digestive tract development	Gene Ontology	GO:0048565	5	24	0.239765715392	0.329298482532	COL3A1|TGFB1|EP300|RB1|TGFBR2	http://amigo.geneontology.org/amigo/term/GO:0048565
negative regulation of proteolysis	Gene Ontology	GO:0045861	5	24	0.239765715392	0.329298482532	CSTB|AKT1|DNAJC1|NR1H2|TIMP2	http://amigo.geneontology.org/amigo/term/GO:0045861
endoderm development	Gene Ontology	GO:0007492	5	24	0.239765715392	0.329298482532	TGFB1|LAMC1|NOTCH1|EXT1|SMAD3	http://amigo.geneontology.org/amigo/term/GO:0007492
anterograde axon cargo transport	Gene Ontology	GO:0008089	5	24	0.239765715392	0.329298482532	AP3S2|AP3D1|SPG7|KIF1B|SOD1	http://amigo.geneontology.org/amigo/term/GO:0008089
response to axon injury	Gene Ontology	GO:0048678	5	24	0.239765715392	0.329298482532	LGALS1|UCK2|FGF2|BAX|SOD1	http://amigo.geneontology.org/amigo/term/GO:0048678
negative regulation of protein catabolic process	Gene Ontology	GO:0042177	5	24	0.239765715392	0.329298482532	NRG1|FLNA|RELA|EGFR|SMAD3	http://amigo.geneontology.org/amigo/term/GO:0042177
circadian rhythm	Gene Ontology	GO:0007623	9	49	0.242530600488	0.332569606988	ARNTL2|TIMELESS|JUN|GSK3B|DDX5|PER1|EGFR|EP300|SETX	http://amigo.geneontology.org/amigo/term/GO:0007623
post-translational protein modification	Gene Ontology	GO:0043687	32	201	0.245042906718	0.335484610459	RPN1|RPN2|MLEC|GANAB|PRKCSH|MAGT1|STT3B|PMM2|STT3A|SEC31A|SUMF2|GCNT3|UBE2I|CANX|B4GALT5|UGGT1|ST3GAL2|MGAT4B|GMPPB|PIGT|SEC24C|MUC5AC|MCFD2|ALG12|MAN1A2|ARSD|GALNT10|CALR|SAE1|DDOST|RHBDD1|UBA2	http://amigo.geneontology.org/amigo/term/GO:0043687
double-strand break repair	Gene Ontology	GO:0006302	11	62	0.246298660682	0.336672814917	KIAA0430|ERCC1|RNF168|INO80|BAZ1B|PAPD7|RAD50|BRE|SETX|MDC1|LIG1	http://amigo.geneontology.org/amigo/term/GO:0006302
exocytosis	Gene Ontology	GO:0006887	13	75	0.247275211014	0.337476231383	MYH10|RAB27A|LIN7C|BRSK2|RPH3AL|SNAP29|TXLNA|TNFAIP2|MICAL3|ARFGEF2|SCRN1|MYO5A|EXOC7	http://amigo.geneontology.org/amigo/term/GO:0006887
embryonic limb morphogenesis	Gene Ontology	GO:0030326	8	43	0.249183953899	0.33901515985	GREM1|LRP6|LRP5|NOTCH2|MEGF8|MBNL1|PTCH1|SKI	http://amigo.geneontology.org/amigo/term/GO:0030326
positive regulation of protein kinase activity	Gene Ontology	GO:0045860	8	43	0.249183953899	0.33901515985	PTK2|CDC25B|MAP2K3|PTK2B|EREG|RAPGEF2|DBF4B|IQGAP1	http://amigo.geneontology.org/amigo/term/GO:0045860
DNA recombination	Gene Ontology	GO:0006310	14	82	0.254530950581	0.345747832714	SMC1A|RUVBL2|ERCC1|HMGB1|RBM14|SMC4|MCRS1|APEX1|LIG1|RAD50|ATRX|INO80D|INO80E|EME1	http://amigo.geneontology.org/amigo/term/GO:0006310
positive regulation of cysteine-type endopeptidase activity involved in apoptotic process	Gene Ontology	GO:0043280	7	37	0.255808091976	0.346939724742	BCAP31|SIRT1|DDX3X|ARL6IP5|MEN1|UACA|HMGB1	http://amigo.geneontology.org/amigo/term/GO:0043280
organ regeneration	Gene Ontology	GO:0031100	9	50	0.261845662302	0.351737711027	CCL2|TGFB1|MKI67|CCND1|MED1|FPGS|IGF2R|AXL|TGFBR2	http://amigo.geneontology.org/amigo/term/GO:0031100
cellular response to growth factor stimulus	Gene Ontology	GO:0071363	9	50	0.261845662302	0.351737711027	EMD|TWF2|LRP8|SFRP1|EGFR|THBS1|MEF2A|KLF4|TGIF1	http://amigo.geneontology.org/amigo/term/GO:0071363
mRNA capping	Gene Ontology	GO:0006370	6	31	0.262182372159	0.351737711027	GTF2F1|SUPT5H|POLR2G|POLR2C|POLR2B|POLR2I	http://amigo.geneontology.org/amigo/term/GO:0006370
phosphatidic acid biosynthetic process	Gene Ontology	GO:0006654	6	31	0.262182372159	0.351737711027	LCLAT1|AGPAT6|LPCAT4|AGPAT3|AGPAT2|AGPAT1	http://amigo.geneontology.org/amigo/term/GO:0006654
regulation of glucose transport	Gene Ontology	GO:0010827	6	31	0.262182372159	0.351737711027	NUP50|POM121|NUP93|NUP188|TPR|NUP210	http://amigo.geneontology.org/amigo/term/GO:0010827
DNA strand elongation involved in DNA replication	Gene Ontology	GO:0006271	6	31	0.262182372159	0.351737711027	PCNA|RFC1|MCM4|POLD4|LIG1|MCM2	http://amigo.geneontology.org/amigo/term/GO:0006271
insulin secretion	Gene Ontology	GO:0030073	6	31	0.262182372159	0.351737711027	ANXA1|VGF|CAMK2G|SMAD2|HNF1B|MYO5A	http://amigo.geneontology.org/amigo/term/GO:0030073
apoptotic DNA fragmentation	Gene Ontology	GO:0006309	5	25	0.267852441513	0.356042755334	HMGB2|HMGB1|KPNB1|MAP1S|AIFM1	http://amigo.geneontology.org/amigo/term/GO:0006309
regulation of excitatory postsynaptic membrane potential	Gene Ontology	GO:0060079	5	25	0.267852441513	0.356042755334	PPP3CA|BDNF|GRID2|SLC29A1|ATXN1	http://amigo.geneontology.org/amigo/term/GO:0060079
protein K63-linked ubiquitination	Gene Ontology	GO:0070534	5	25	0.267852441513	0.356042755334	RNF4|RNF168|NEDD4|ITCH|ZFP91	http://amigo.geneontology.org/amigo/term/GO:0070534
negative regulation of intrinsic apoptotic signaling pathway	Gene Ontology	GO:2001243	5	25	0.267852441513	0.356042755334	NOC2L|SRC|BCL2L2|DDX3X|MCL1	http://amigo.geneontology.org/amigo/term/GO:2001243
DNA-dependent DNA replication	Gene Ontology	GO:0006261	5	25	0.267852441513	0.356042755334	BAZ1A|CHRAC1|POLE3|RFC1|POLH	http://amigo.geneontology.org/amigo/term/GO:0006261
endosome organization	Gene Ontology	GO:0007032	5	25	0.267852441513	0.356042755334	USP8|FAM160A2|ALS2CL|DNM1|ARFGEF2	http://amigo.geneontology.org/amigo/term/GO:0007032
nucleobase-containing compound metabolic process	Gene Ontology	GO:0006139	8	44	0.270131603583	0.358523290382	DPYSL2|CMPK1|OAS3|FPGS|SLC29A1|DGUOK|CRMP1|POLR3H	http://amigo.geneontology.org/amigo/term/GO:0006139
nucleotide-excision repair	Gene Ontology	GO:0006289	12	70	0.271684145398	0.360033340772	PCNA|SLX4|ERCC1|RFC1|POLE|POLR2G|POLD4|LIG1|POLR2C|POLR2B|DDB2|POLR2I	http://amigo.geneontology.org/amigo/term/GO:0006289
kidney development	Gene Ontology	GO:0001822	15	90	0.275578871447	0.364637896975	GLI2|PCSK9|JMJD6|TFAP2A|ARL3|TET2|FSTL3|BAX|SULF2|HNF1B|CUX1|SMAD1|SERPINF1|ODC1|TSC1	http://amigo.geneontology.org/amigo/term/GO:0001822
blood vessel remodeling	Gene Ontology	GO:0001974	7	38	0.278745507147	0.368266514769	EPAS1|TGFB2|BAX|MEF2A|HOXA3|BMPR2|AXL	http://amigo.geneontology.org/amigo/term/GO:0001974
phosphatidylinositol-mediated signaling	Gene Ontology	GO:0048015	22	137	0.279290096939	0.36842523426	CDKN1B|EGFR|AKT1|TNRC6B|TNRC6A|RICTOR|THEM4|HMGB2|NRG1|PCNA|PDGFA|IGF1R|NPR3|MTOR|MDM2|FGF2|IRS1|GSK3B|PTEN|GRB2|EREG|PDPK1	http://amigo.geneontology.org/amigo/term/GO:0048015
negative regulation of neuron apoptotic process	Gene Ontology	GO:0043524	20	124	0.284591092953	0.374848359155	CCL2|MDK|LRP1|GPI|SOD1|TFAP2A|JUN|PARK7|STAMBP|HMOX1|BAX|AARS|SYNGAP1|HIPK2|MEF2A|CPEB4|GABRA5|BDNF|KDM2B|AXL	http://amigo.geneontology.org/amigo/term/GO:0043524
dendrite morphogenesis	Gene Ontology	GO:0048813	6	32	0.287626339956	0.377129400426	RBFOX2|FARP1|KIDINS220|MEF2A|DVL1|PICALM	http://amigo.geneontology.org/amigo/term/GO:0048813
midbrain development	Gene Ontology	GO:0030901	6	32	0.287626339956	0.377129400426	LRP6|NDST1|SMAD1|UQCRQ|APLP2|KDM2B	http://amigo.geneontology.org/amigo/term/GO:0030901
regulation of synaptic plasticity	Gene Ontology	GO:0048167	6	32	0.287626339956	0.377129400426	RARA|RAPGEF2|SYNGAP1|CNTN4|BAIAP2|YWHAG	http://amigo.geneontology.org/amigo/term/GO:0048167
epidermis development	Gene Ontology	GO:0008544	13	78	0.294995587362	0.385984371238	KRT5|LAMA3|COL7A1|ATP2A2|DSP|FABP5|AGPAT2|FLOT2|LAMC2|EVPL|LAMB3|PTCH1|ELF3	http://amigo.geneontology.org/amigo/term/GO:0008544
transcription initiation from RNA polymerase I promoter	Gene Ontology	GO:0006361	5	26	0.296603197714	0.385984371238	PTRF|MAPK3|UBTF|KAT2B|POLR1A	http://amigo.geneontology.org/amigo/term/GO:0006361
regulation of axonogenesis	Gene Ontology	GO:0050770	5	26	0.296603197714	0.385984371238	RTN4R|SSH2|LINGO1|MARK2|SSH1	http://amigo.geneontology.org/amigo/term/GO:0050770
pyruvate metabolic process	Gene Ontology	GO:0006090	5	26	0.296603197714	0.385984371238	PC|PDPR|BSG|LDHA|LDHB	http://amigo.geneontology.org/amigo/term/GO:0006090
protein K11-linked ubiquitination	Gene Ontology	GO:0070979	5	26	0.296603197714	0.385984371238	CDC27|UBE2H|RNF4|ANAPC10|ANAPC7	http://amigo.geneontology.org/amigo/term/GO:0070979
chromosome segregation	Gene Ontology	GO:0007059	11	65	0.298961485892	0.388470912806	UBE2I|INCENP|DDX3X|TOP1|CIAO1|USP9X|NDEL1|HJURP|CENPT|SRPK1|CTCF	http://amigo.geneontology.org/amigo/term/GO:0007059
positive regulation of peptidyl-serine phosphorylation	Gene Ontology	GO:0033138	9	52	0.30178332836	0.390880499412	TGFB1|TBK1|BAG4|CD44|AXIN1|GSK3B|AKT1|CAPRIN2|PHIP	http://amigo.geneontology.org/amigo/term/GO:0033138
protein homooligomerization	Gene Ontology	GO:0051260	26	166	0.302013176736	0.390880499412	KCNC3|CLPP|KCTD9|BAX|STOM|ST13|KCNA7|PEX14|AXIN1|PRNP|KCNMA1|SHKBP1|KCNS3|NACC2|NACC1|CHMP4B|LONP1|AKR1C1|SPAG9|SMARCAD1|ITPR3|SCUBE3|SYT1|C1QTNF1|HMOX1|RBMX	http://amigo.geneontology.org/amigo/term/GO:0051260
termination of G-protein coupled receptor signaling pathway	Gene Ontology	GO:0038032	7	39	0.302166837679	0.390880499412	ARHGEF11|ARHGEF12|MYH9|AXIN1|GRK5|AKAP10|RGS3	http://amigo.geneontology.org/amigo/term/GO:0038032
positive regulation of angiogenesis	Gene Ontology	GO:0045766	15	92	0.305592241207	0.394723311559	GREM1|HSPB1|PRKCA|HMOX1|THBS1|SERPINE1|HIPK2|PTK2B|RUNX1|GATA6|C3|MTDH|FGF2|ETS1|DDAH1	http://amigo.geneontology.org/amigo/term/GO:0045766
cholesterol homeostasis	Gene Ontology	GO:0042632	10	59	0.310162143937	0.399437301093	SIRT1|PCSK9|AKR1C1|LRP5|SCARB1|CD24|NPC2|NR1H2|LDLRAP1|NCOR1	http://amigo.geneontology.org/amigo/term/GO:0042632
positive regulation of epithelial cell proliferation	Gene Ontology	GO:0050679	10	59	0.310162143937	0.399437301093	TGFB1|SFRP1|NME1|NME2|EGFR|NOTCH1|TCF7L2|FOXP1|LAMB1|LAMC1	http://amigo.geneontology.org/amigo/term/GO:0050679
negative regulation of gene expression	Gene Ontology	GO:0010629	13	79	0.311473664155	0.40053205998	AES|SFRP1|NME1|INPPL1|PARP10|MEF2A|TBK1|SLIT3|MYADM|UCN2|SLC35C2|PICALM|ZNF281	http://amigo.geneontology.org/amigo/term/GO:0010629
intracellular receptor mediated signaling pathway	Gene Ontology	GO:0030522	6	33	0.313556137951	0.401425852127	DCBLD2|NOTCH2|NR2F2|BRD8|NR1D1|NR1D2	http://amigo.geneontology.org/amigo/term/GO:0030522
cellular response to transforming growth factor beta stimulus	Gene Ontology	GO:0071560	6	33	0.313556137951	0.401425852127	SFRP1|ANKRD1|LIMS1|COL4A2|COL1A1|ZEB1	http://amigo.geneontology.org/amigo/term/GO:0071560
lysosome organization	Gene Ontology	GO:0007040	6	33	0.313556137951	0.401425852127	FAM160A2|ACP2|HEXB|HPS4|CHMP5|GAA	http://amigo.geneontology.org/amigo/term/GO:0007040
DNA replication	Gene Ontology	GO:0006260	23	147	0.31844889897	0.407089314147	SSRP1|RAD9A|RFC1|POLE|MED1|UPF1|SLX4|CCDC88A|POLD4|LIG1|RBM14|PCNA|SIRT1|MCM4|MCM2|CHTF18|INO80E|NFIC|NFIB|RBBP7|TOP1|POLE3|NAP1L1	http://amigo.geneontology.org/amigo/term/GO:0006260
negative regulation of T cell proliferation	Gene Ontology	GO:0042130	5	27	0.325819324337	0.412261185896	TGFB1|TNFRSF21|CD276|HLA-G|PTPN6	http://amigo.geneontology.org/amigo/term/GO:0042130
positive regulation of reactive oxygen species metabolic process	Gene Ontology	GO:2000379	5	27	0.325819324337	0.412261185896	GADD45A|PTK2B|GRB2|TGFBR2|THBS1	http://amigo.geneontology.org/amigo/term/GO:2000379
positive regulation of glucose import	Gene Ontology	GO:0046326	5	27	0.325819324337	0.412261185896	RHOQ|AKT1|MGEA5|IRS1|ARPP19	http://amigo.geneontology.org/amigo/term/GO:0046326
protein tetramerization	Gene Ontology	GO:0051262	5	27	0.325819324337	0.412261185896	CPSF7|CPSF6|RPS19|IGF1R|UXS1	http://amigo.geneontology.org/amigo/term/GO:0051262
regulation of multicellular organism growth	Gene Ontology	GO:0040014	5	27	0.325819324337	0.412261185896	AGPAT6|APP|SOD1|NCOR1|ATRN	http://amigo.geneontology.org/amigo/term/GO:0040014
positive regulation of vasodilation	Gene Ontology	GO:0045909	5	27	0.325819324337	0.412261185896	PLA2G6|HMOX1|PTPRM|EGFR|GJA1	http://amigo.geneontology.org/amigo/term/GO:0045909
spliceosomal snRNP assembly	Gene Ontology	GO:0000387	5	27	0.325819324337	0.412261185896	GEMIN6|CLNS1A|SNUPN|SNRPD3|SNRPD1	http://amigo.geneontology.org/amigo/term/GO:0000387
double-strand break repair via homologous recombination	Gene Ontology	GO:0000724	10	60	0.329547634141	0.416371683311	SHFM1|TONSL|SLX4|MDC1|INO80|AP5Z1|SMC6|ZSWIM7|LIG1|RAD50	http://amigo.geneontology.org/amigo/term/GO:0000724
small molecule metabolic process	Gene Ontology	GO:0044281	204	1413	0.331320776682	0.418003538023	HADHA|SEC24C|PTDSS1|STK11|NDUFB2|UQCRQ|AKT1|SLC25A17|SLC25A15|PFKP|UQCRB|SQLE|SLC25A1|LBR|CALM1|LDHA|NDST1|FADS2|ITPKC|INPP4A|PLA2G6|PYGB|VAC14|SLC2A1|NME1|GPI|EXT1|SP1|P4HB|KCNS3|NUP93|IMPA2|NDOR1|SMARCD3|TPR|HELZ2|PSMD11|NQO1|GMPR|INPP5E|MLYCD|FDPS|NME2|BMP1|PLD3|SIN3B|SCARB1|INPP5K|ACSL4|PSMC5|PTEN|UBA52|GNG5|TNFRSF21|DLST|ACLY|SLC19A1|PDXK|CYB5R3|PTPMT1|HSPG2|CIAO1|PPOX|SLC25A37|MGST1|EPT1|PG…	http://amigo.geneontology.org/amigo/term/GO:0044281
anterior/posterior pattern specification	Gene Ontology	GO:0009952	14	87	0.332599218169	0.419007433049	KMT2A|LRP6|CRKL|LRP5|HOXB6|HOXB7|SMAD2|NR2F2|HNF1B|HIPK2|HOXA3|SCMH1|BMPR2|MLLT3	http://amigo.geneontology.org/amigo/term/GO:0009952
adult locomotory behavior	Gene Ontology	GO:0008344	8	47	0.335484818594	0.421561054818	EPS8|GIGYF2|CSTB|APP|GRIN2D|PAFAH1B1|PARK7|ATXN1	http://amigo.geneontology.org/amigo/term/GO:0008344
regulation of translation	Gene Ontology	GO:0006417	11	67	0.335597567833	0.421561054818	RPS14|APP|DNAJC1|GCN1L1|CASC3|AKT1|MTPN|PUM1|TNRC6B|LSM14A|TSC1	http://amigo.geneontology.org/amigo/term/GO:0006417
neuron projection morphogenesis	Gene Ontology	GO:0048812	6	34	0.339833295331	0.424424892586	GJA1|ZNF335|EGFR|DAB2IP|MAP1S|WNT7B	http://amigo.geneontology.org/amigo/term/GO:0048812
cholesterol biosynthetic process	Gene Ontology	GO:0006695	6	34	0.339833295331	0.424424892586	FDPS|LBR|CYB5R3|PRKAA1|INSIG1|SQLE	http://amigo.geneontology.org/amigo/term/GO:0006695
heterophilic cell-cell adhesion	Gene Ontology	GO:0007157	6	34	0.339833295331	0.424424892586	GRID2|ITGA5|CD164|TENM2|CDH4|CADM1	http://amigo.geneontology.org/amigo/term/GO:0007157
binding of sperm to zona pellucida	Gene Ontology	GO:0007339	6	34	0.339833295331	0.424424892586	UBAP2L|CCT3|CCT7|CCT4|CCT5|TCP1	http://amigo.geneontology.org/amigo/term/GO:0007339
vasculogenesis	Gene Ontology	GO:0001570	10	61	0.349158127667	0.434819590839	TGFBR2|PTK2|HDAC7|MYO1E|JUNB|EPHA2|ZMIZ1|SMARCA4|PTPRJ|FBXW7	http://amigo.geneontology.org/amigo/term/GO:0001570
regulation of gene expression	Gene Ontology	GO:0010468	10	61	0.349158127667	0.434819590839	KIAA0430|HNRNPDL|TOB2|IRS1|MEGF8|TSKU|CDK6|SART3|FKBP8|MAPK8IP3	http://amigo.geneontology.org/amigo/term/GO:0010468
pituitary gland development	Gene Ontology	GO:0021983	5	28	0.355309443325	0.44121401546	GLI2|KDM1A|ETS1|HMGA2|TCF7L2	http://amigo.geneontology.org/amigo/term/GO:0021983
leukocyte cell-cell adhesion	Gene Ontology	GO:0007159	5	28	0.355309443325	0.44121401546	ITGB1|MSN|TNIP1|ITGA5|EZR	http://amigo.geneontology.org/amigo/term/GO:0007159
regulation of inflammatory response	Gene Ontology	GO:0050727	8	48	0.357834597704	0.443714901153	SBNO2|PARK7|MGLL|GPX4|STK39|RELA|NR1D2|ZYX	http://amigo.geneontology.org/amigo/term/GO:0050727
positive regulation of mesenchymal cell proliferation	Gene Ontology	GO:0002053	6	35	0.366323047731	0.452946446482	TGFBR2|FOXP1|LRP6|PDGFA|LRP5|IRS1	http://amigo.geneontology.org/amigo/term/GO:0002053
peripheral nervous system development	Gene Ontology	GO:0007422	6	35	0.366323047731	0.452946446482	PMP22|SOX10|ASIC2|SOX8|NF1|NRG1	http://amigo.geneontology.org/amigo/term/GO:0007422
T cell receptor signaling pathway	Gene Ontology	GO:0050852	15	96	0.36798493938	0.454354093004	STK11|CSK|BCAR1|ENAH|RPS27A|MAP3K7|PTEN|UBA52|TNFRSF21|RBCK1|UBC|PDPK1|RELA|PDE4D|VASP	http://amigo.geneontology.org/amigo/term/GO:0050852
glucose transport	Gene Ontology	GO:0015758	10	62	0.368938794395	0.454884763544	NUP50|POM121|HK1|NUP93|SLC2A1|NUP188|AKT1|FABP5|TPR|NUP210	http://amigo.geneontology.org/amigo/term/GO:0015758
protein ubiquitination	Gene Ontology	GO:0016567	40	269	0.369605576795	0.455060483203	MARCH10|ITCH|PLK1|BIRC6|FBXO11|LRRC41|AKT1|CUL3|RNF34|SPSB1|SMURF1|NEDD4|SAE1|TULP4|SYVN1|TRIML2|CDC34|IRAK1|FBXW7|SIRT1|TRIM28|SH3RF1|TRIM24|TRIM27|HERC2|UBA1|MDM2|UBE2M|DCAF12|RNF168|LMO7|CUL4A|TRIM8|CCNF|DCAF7|FBXO32|FBXO33|DCAF8|BTBD1|RNF213	http://amigo.geneontology.org/amigo/term/GO:0016567
cellular response to cAMP	Gene Ontology	GO:0071320	7	42	0.374295331028	0.459530901461	SLC26A6|INPP5K|DMTN|APEX1|RAPGEF1|RAPGEF2|PDE4D	http://amigo.geneontology.org/amigo/term/GO:0071320
embryonic skeletal system morphogenesis	Gene Ontology	GO:0048704	7	42	0.374295331028	0.459530901461	HSPG2|HOXB6|HOXB7|MEN1|MEGF8|HOXA3|ZEB1	http://amigo.geneontology.org/amigo/term/GO:0048704
positive regulation of cell division	Gene Ontology	GO:0051781	8	49	0.380332938624	0.466283885205	IGF2|PDGFA|TGFB2|TGFB1|MDK|MEN1|EREG|FGF2	http://amigo.geneontology.org/amigo/term/GO:0051781
odontogenesis	Gene Ontology	GO:0042476	5	29	0.384892056325	0.470080478468	LAMB1|MYO5A|TGFB2|TUFT1|BCOR	http://amigo.geneontology.org/amigo/term/GO:0042476
response to gamma radiation	Gene Ontology	GO:0010332	5	29	0.384892056325	0.470080478468	CCL2|BAX|MEN1|PRKAA1|PML	http://amigo.geneontology.org/amigo/term/GO:0010332
DNA damage response, signal transduction resulting in induction of apoptosis	Gene Ontology	GO:0008630	9	56	0.385054401141	0.470080478468	SIRT1|BCL2L2|HMOX1|EPHA2|BAX|UACA|ABL1|MCL1|PML	http://amigo.geneontology.org/amigo/term/GO:0008630
neuron migration	Gene Ontology	GO:0001764	16	104	0.385756029806	0.47027560937	MYH10|PTK2|MARK2|NRCAM|ITGA3|CELSR3|BAX|NR2F2|NAV1|SPOCK1|RAPGEF2|NDEL1|KIRREL3|PAFAH1B1|AXL|PCNT	http://amigo.geneontology.org/amigo/term/GO:0001764
pattern specification process	Gene Ontology	GO:0007389	10	63	0.388835350256	0.473364774225	GLI2|FOXJ2|FOXP1|FOXK2|FOXK1|ASPH|SYNGAP1|FOXJ3|ZEB1|MID1	http://amigo.geneontology.org/amigo/term/GO:0007389
autophagy	Gene Ontology	GO:0006914	12	77	0.39446804577	0.479549388976	SQSTM1|ULK3|PARK7|STK11|PRKAA1|KIAA0226|ATG2A|USP10|DAP|LAMP1|ABL1|MAP1LC3B	http://amigo.geneontology.org/amigo/term/GO:0006914
post-Golgi vesicle-mediated transport	Gene Ontology	GO:0006892	7	43	0.398622543248	0.483246323379	HSPA8|SCAMP3|ARL3|AP1M1|PUM1|CLTA|NAPA	http://amigo.geneontology.org/amigo/term/GO:0006892
cellular protein localization	Gene Ontology	GO:0034613	7	43	0.398622543248	0.483246323379	GAS8|SLC9A3R1|GRID2|ZDHHC18|LATS2|CSNK1E|CTNNA1	http://amigo.geneontology.org/amigo/term/GO:0034613
cellular response to retinoic acid	Gene Ontology	GO:0071300	9	57	0.406198550112	0.491743851461	RARA|TWF2|KMT2E|PTK2B|MEF2A|SNW1|COL1A1|ABL2|WNT7B	http://amigo.geneontology.org/amigo/term/GO:0071300
water-soluble vitamin metabolic process	Gene Ontology	GO:0006767	12	78	0.412553947299	0.498742097849	NADK|PDXK|CYB5R3|SLC2A1|ABCC1|PC|FPGS|FASN|ACACA|GPHN|MCCC2|SLC19A1	http://amigo.geneontology.org/amigo/term/GO:0006767
vitamin metabolic process	Gene Ontology	GO:0006766	13	85	0.413927571638	0.498886380012	NADK|PDXK|ACACA|RXRA|SLC2A1|MCCC2|PC|CYB5R3|FPGS|FASN|SLC19A1|ABCC1|GPHN	http://amigo.geneontology.org/amigo/term/GO:0006766
cellular response to hormone stimulus	Gene Ontology	GO:0032870	5	30	0.414397557591	0.498886380012	CACNA1H|INPP5K|SLIT3|JUNB|FOSL2	http://amigo.geneontology.org/amigo/term/GO:0032870
response to activity	Gene Ontology	GO:0014823	5	30	0.414397557591	0.498886380012	ITGB1|CCL2|ZEB1|PRKAA1|SLC25A25	http://amigo.geneontology.org/amigo/term/GO:0014823
anatomical structure morphogenesis	Gene Ontology	GO:0009653	14	92	0.415055579997	0.498986486756	DYNLL1|HIRA|SOX10|WHSC1|NFE2L1|DEAF1|TPD52|FAT1|EREG|SCMH1|EYA4|IGF2BP2|FSCN2|LIG1	http://amigo.geneontology.org/amigo/term/GO:0009653
outflow tract morphogenesis	Gene Ontology	GO:0003151	6	37	0.419429051153	0.502851403868	TFAP2A|NEDD4|ZFPM1|JUN|THBS1|MEF2A	http://amigo.geneontology.org/amigo/term/GO:0003151
neural crest cell migration	Gene Ontology	GO:0001755	6	37	0.419429051153	0.502851403868	EFNB1|LAMA5|SOX10|SOX8|NRP2|ZEB2	http://amigo.geneontology.org/amigo/term/GO:0001755
cilium assembly	Gene Ontology	GO:0042384	13	86	0.43127556046	0.515689693141	ARL13B|IFT140|LAMA5|TTLL3|CEP89|PCM1|FBF1|CELSR3|MKS1|PCNT|IFT172|FLNA|B9D1	http://amigo.geneontology.org/amigo/term/GO:0042384
energy reserve metabolic process	Gene Ontology	GO:0006112	15	100	0.432067670403	0.515689693141	ACACA|TALDO1|PRKCA|GNB3|STK11|GNB1|SLC2A1|GNG5|FASN|PRKAR1A|AGPAT1|KCNS3|ITPR3|ACLY|IQGAP1	http://amigo.geneontology.org/amigo/term/GO:0006112
cellular metabolic process	Gene Ontology	GO:0044237	21	142	0.432411120671	0.515689693141	NDUFA6|ATP5E|IDH3B|DLST|IDH3G|UXS1|EIF2B2|ATP5A1|NDUFB2|PDPR|UQCRQ|ATP5I|MDH2|ATP5L|NDUFS8|ATP5B|BSG|UQCRB|LDHA|LDHB|WNT7B	http://amigo.geneontology.org/amigo/term/GO:0044237
sensory perception of sound	Gene Ontology	GO:0007605	18	121	0.432513936183	0.515689693141	FBXO11|MYH14|CHD7|AXIN1|SOD1|TFAP2A|CDKN1B|TBL1X|HEXB|KCNMA1|ASIC2|NAV2|TIMM10|COL1A1|GABRA5|EYA4|WDR1|DIAPH1	http://amigo.geneontology.org/amigo/term/GO:0007605
carbohydrate metabolic process	Gene Ontology	GO:0005975	51	354	0.440469032985	0.523576555189	GANAB|TALDO1|HSPG2|IDH3G|AGRN|RPS27A|MDH2|GCNT3|CALM1|NDST1|MAN2B1|HS3ST3A1|PFKP|NUP188|PC|PYGB|GBE1|GLO1|NUP210|GAA|PKM|ST3GAL2|HK1|POM121|GPI|EXT1|CD44|SLC25A1|MGAT4B|NUP93|GYS1|ENO1|ENO2|ENO3|TPR|ALDOA|AKR1B1|BCAN|NUP50|GLB1|GPC1|SLC3A2|B4GALT5|PFKFB3|HEXB|PFKFB4|SLC2A1|UBA52|UBC|ABCC5|CHPF	http://amigo.geneontology.org/amigo/term/GO:0005975
response to cold	Gene Ontology	GO:0009409	5	31	0.443669708635	0.523576555189	PCSK1N|VGF|YBX3|IMMT|GMPR	http://amigo.geneontology.org/amigo/term/GO:0009409
embryonic hindlimb morphogenesis	Gene Ontology	GO:0035116	5	31	0.443669708635	0.523576555189	SMARCA4|MED1|LRP6|NOTCH1|CHD7	http://amigo.geneontology.org/amigo/term/GO:0035116
protein polymerization	Gene Ontology	GO:0051258	5	31	0.443669708635	0.523576555189	TUBB6|TUBA1B|TUBB3|TUBD1|TUBA4A	http://amigo.geneontology.org/amigo/term/GO:0051258
transcription from RNA polymerase I promoter	Gene Ontology	GO:0006360	5	31	0.443669708635	0.523576555189	PTRF|POLR1A|UBTF|KAT2B|MAPK3	http://amigo.geneontology.org/amigo/term/GO:0006360
negative regulation of cell death	Gene Ontology	GO:0060548	6	38	0.445807215654	0.523576555189	PARK7|NPAS2|TNFAIP3|CACYBP|FGF2|SOX4	http://amigo.geneontology.org/amigo/term/GO:0060548
lipoprotein metabolic process	Gene Ontology	GO:0042157	6	38	0.445807215654	0.523576555189	PCSK9|BMP1|P4HB|HSPG2|LRP1|SCARB1	http://amigo.geneontology.org/amigo/term/GO:0042157
glutathione metabolic process	Gene Ontology	GO:0006749	6	38	0.445807215654	0.523576555189	SOD1|GSTP1|MGST1|GPX4|GLO1|CTNS	http://amigo.geneontology.org/amigo/term/GO:0006749
extrinsic apoptotic signaling pathway in absence of ligand	Gene Ontology	GO:0097192	6	38	0.445807215654	0.523576555189	BAG3|BCL2L2|ITGAV|GSK3B|BAX|MCL1	http://amigo.geneontology.org/amigo/term/GO:0097192
positive regulation of smooth muscle cell proliferation	Gene Ontology	GO:0048661	7	45	0.44713317426	0.523576555189	TGFBR2|JUN|HMOX1|IL6R|EREG|EGFR|IRAK1	http://amigo.geneontology.org/amigo/term/GO:0048661
learning	Gene Ontology	GO:0007612	7	45	0.44713317426	0.523576555189	EPHB2|DLG4|JUN|ATAD1|COMT|SYNJ1|SHANK2	http://amigo.geneontology.org/amigo/term/GO:0007612
ER to Golgi vesicle-mediated transport	Gene Ontology	GO:0006888	8	52	0.447954198592	0.523576555189	TMED2|YKT6|ERGIC1|CREB3L2|NRBP1|SEC24C|SEC31A|CUL3	http://amigo.geneontology.org/amigo/term/GO:0006888
positive regulation of GTPase activity	Gene Ontology	GO:0043547	8	52	0.447954198592	0.523576555189	GNAQ|AXIN1|RACGAP1|ARHGEF7|RGS3|SIPA1|IQGAP1|BNIP2	http://amigo.geneontology.org/amigo/term/GO:0043547
cell redox homeostasis	Gene Ontology	GO:0045454	9	59	0.448440358173	0.523576555189	P4HB|TXNDC11|APEX1|ERP44|DNAJC10|TMX2|KRIT1|AIFM1|TXNL1	http://amigo.geneontology.org/amigo/term/GO:0045454
cholesterol metabolic process	Gene Ontology	GO:0008203	10	66	0.448693857667	0.523576555189	LRP1|LRP5|APP|HDLBP|RXRA|LDLRAP1|NPC2|PCSK9|APLP2|SQLE	http://amigo.geneontology.org/amigo/term/GO:0008203
positive regulation of cell growth	Gene Ontology	GO:0030307	11	73	0.448779904448	0.523576555189	MMP14|TGFB2|SFRP1|DDX3X|MTPN|USP47|INO80|ACSL4|AKT1|PTK2B|NRG1	http://amigo.geneontology.org/amigo/term/GO:0030307
innate immune response	Gene Ontology	GO:0045087	107	754	0.462886942382	0.539309887232	ACTG1|AKT1|POLR3D|POLR3E|POLR3C|TNRC6A|POLR3A|AXL|TRIM14|CALM1|MAP3K7|FGR|PLA2G6|ZC3HAV1|RELA|IRAK1|DDX3X|SHC1|TRIM25|CTSB|TRIM27|NRG1|MDM2|LRRFIP1|POLR3G|DDX41|APP|GSK3B|PTEN|UBA52|ELK1|UBC|ACTB|TNRC6B|NFKBIB|CDKN1B|RPS27A|HLA-E|MX1|UBE2L6|UNC93B1|RICTOR|MAPKAPK2|DDX58|THEM4|JUN|GRB2|POLR3H|ARPC2|ITPR3|FGF2|VAV2|HSP90B1|TRIM8|MEF2A|BAIAP2|CREBBP|MYO1C|PRKCSH|ABL1|STAT6|TBK1|MAPK3|CD55|HLA-C|PML|…	http://amigo.geneontology.org/amigo/term/GO:0045087
regulation of cyclin-dependent protein kinase activity	Gene Ontology	GO:0000079	8	53	0.47029708044	0.545826787152	CCNL2|PTEN|GADD45A|CDC37|GTPBP4|CCNYL1|CDKN1B|CCNK	http://amigo.geneontology.org/amigo/term/GO:0000079
camera-type eye development	Gene Ontology	GO:0043010	6	39	0.471923648013	0.545826787152	CHD7|FKBP8|ARHGAP35|SLC25A25|SKI|B9D1	http://amigo.geneontology.org/amigo/term/GO:0043010
neutrophil chemotaxis	Gene Ontology	GO:0030593	6	39	0.471923648013	0.545826787152	CCL2|CXCL3|PRKCA|TGFB2|PIP5K1C|PDE4D	http://amigo.geneontology.org/amigo/term/GO:0030593
endocrine pancreas development	Gene Ontology	GO:0031018	6	39	0.471923648013	0.545826787152	ANXA1|HNF4A|IL6R|HNF1B|AKT1|SOX4	http://amigo.geneontology.org/amigo/term/GO:0031018
DNA catabolic process, endonucleolytic	Gene Ontology	GO:0000737	5	32	0.472566628761	0.545826787152	APEX1|ERCC1|HMGA2|SLX4|RAD50	http://amigo.geneontology.org/amigo/term/GO:0000737
mitochondrion organization	Gene Ontology	GO:0007005	5	32	0.472566628761	0.545826787152	EPAS1|PARK7|SPG7|LONP1|YME1L1	http://amigo.geneontology.org/amigo/term/GO:0007005
defense response to virus	Gene Ontology	GO:0051607	21	145	0.472882193477	0.545826787152	POLR3E|SAMHD1|STAT2|ITCH|DDX41|TRIM25|POLR3H|ABCC9|OAS3|MX1|IFI44L|POLR3G|POLR3D|TBK1|ZC3HAV1|POLR3A|PML|UNC93B1|RELA|ILF3|POLR3C	http://amigo.geneontology.org/amigo/term/GO:0051607
T cell costimulation	Gene Ontology	GO:0031295	11	75	0.486408481729	0.559950347667	SRC|CSK|CD24|AKT1|GRB2|MTOR|PDPK1|MAP3K14|LGALS1|RICTOR|PTPN6	http://amigo.geneontology.org/amigo/term/GO:0031295
response to nutrient	Gene Ontology	GO:0007584	11	75	0.486408481729	0.559950347667	TGFBR2|ERCC1|ALDH3A1|POR|TULP4|NQO1|PTEN|MTOR|ACSL4|COL1A1|AACS	http://amigo.geneontology.org/amigo/term/GO:0007584
response to wounding	Gene Ontology	GO:0009611	8	54	0.492430746828	0.566132302314	TGFB1|TGFB2|FN1|PDGFA|DST|MDK|FABP5|ABHD2	http://amigo.geneontology.org/amigo/term/GO:0009611
cellular response to drug	Gene Ontology	GO:0035690	7	47	0.494883314943	0.568199361601	ANKRD1|EIF2B5|EGFR|NME1|MEF2A|PPP3CA|UMPS	http://amigo.geneontology.org/amigo/term/GO:0035690
negative regulation of endopeptidase activity	Gene Ontology	GO:0010951	13	90	0.500219221715	0.573567086458	SPINT2|RECK|PCSK1N|TIMP2|TIMP1|AKT1|CSTB|BIRC6|APP|CAST|SERPINF1|SPOCK1|SERPINE1	http://amigo.geneontology.org/amigo/term/GO:0010951
lung alveolus development	Gene Ontology	GO:0048286	5	33	0.500961359263	0.573660237256	TNS3|PDGFA|BMPR2|MAN1A2|MAPK8IP3	http://amigo.geneontology.org/amigo/term/GO:0048286
lipid metabolic process	Gene Ontology	GO:0006629	22	155	0.511054041942	0.584446519638	MGLL|FABP5|ATP5B|ATP5A1|CPNE7|TECR|NR2F2|PLA2G6|PC|PNPLA7|LIPA|DAGLB|PLCB4|LIPH|PLCL2|PLCD3|FADS1|FADS2|PEMT|LRP8|HNF4A|ACSL4	http://amigo.geneontology.org/amigo/term/GO:0006629
memory	Gene Ontology	GO:0007613	7	48	0.518281876423	0.591932458862	IGF2|ITGA3|ATAD1|ITGA5|PLA2G6|PTEN|ITPR3	http://amigo.geneontology.org/amigo/term/GO:0007613
neuron differentiation	Gene Ontology	GO:0030182	12	84	0.520169449492	0.593307598107	PCSK9|BRSK2|HIPK2|EPHA2|PSD|MTPN|LDB1|PIGT|NAPA|SMARCA1|AIFM1|WNT7B	http://amigo.geneontology.org/amigo/term/GO:0030182
GTP catabolic process	Gene Ontology	GO:0006184	20	142	0.528681406032	0.602225013695	GNL3|GNL2|GSPT1|SRP54|GNL3L|GNG5|GTPBP4|GTPBP1|RHOQ|EFTUD2|GNB1|EIF5|GNB3|RAB11A|RAB18|RND3|DNM1|SEPT9|AGAP3|EIF2S3	http://amigo.geneontology.org/amigo/term/GO:0006184
protein targeting to mitochondrion	Gene Ontology	GO:0006626	7	49	0.541273366056	0.61457762807	YWHAZ|TOMM40|HSPA9|TOMM20|TIMM10|TOMM22|TIMM10B	http://amigo.geneontology.org/amigo/term/GO:0006626
chondroitin sulfate metabolic process	Gene Ontology	GO:0030204	7	49	0.541273366056	0.61457762807	BCAN|HSPG2|HEXB|AGRN|GPC1|IMPAD1|CHPF	http://amigo.geneontology.org/amigo/term/GO:0030204
activation of cysteine-type endopeptidase activity involved in apoptotic process	Gene Ontology	GO:0006919	11	78	0.541649637642	0.61457762807	DNAJA3|ROBO1|CDKN1B|IFI27|BAX|SMAD3|DAP|DIABLO|PML|AIFM1|HIP1	http://amigo.geneontology.org/amigo/term/GO:0006919
multicellular organismal development	Gene Ontology	GO:0007275	66	474	0.546178840131	0.618907615188	OBSCN|EDF1|AES|ST6GAL2|MNT|LSM14A|EPHA2|CACTIN|MCL1|ELF3|TNFRSF12A|IGF2|MXD1|RREB1|RERE|DRG1|ZNF3|AXIN1|GCNT2|CDK13|PIM1|NUDC|C19orf68|BICC1|GGNBP2|TUBD1|PTP4A1|PHC3|PHC2|EYA4|SPIN1|TLE1|CLPTM1|ITGB1|ODF2|PDLIM7|ZBTB7A|ZMYM4|ZBTB7B|PSME4|HMGA2|HOXB7|FLII|CUX1|LDB1|SERPINF1|CHURC1|PLXND1|TMEM2|PTTG1IP|POGK|ADRA1D|BMP1|DDX41|PLXNA1|RBBP7|CD164|NOTCH2|DCAF7|GPX4|PPDPF|TULP3|LCLAT1|PHF3|TGIF1|WNT7B	http://amigo.geneontology.org/amigo/term/GO:0007275
inner ear development	Gene Ontology	GO:0048839	6	42	0.547772076675	0.619903732143	PDGFA|TGFB1|CDKN1B|EYA4|BDNF|MAPKAPK2	http://amigo.geneontology.org/amigo/term/GO:0048839
patterning of blood vessels	Gene Ontology	GO:0001569	5	35	0.555811895309	0.627366352572	TGFBR2|STK4|GNA13|COL4A1|PLXND1	http://amigo.geneontology.org/amigo/term/GO:0001569
dorsal/ventral pattern formation	Gene Ontology	GO:0009953	5	35	0.555811895309	0.627366352572	AIDA|IFT172|PTCH1|TGIF1|ARL13B	http://amigo.geneontology.org/amigo/term/GO:0009953
determination of left/right symmetry	Gene Ontology	GO:0007368	6	43	0.571958487501	0.644753204092	ARL13B|AXIN1|IFT172|NOTCH1|NOTCH2|TGIF1	http://amigo.geneontology.org/amigo/term/GO:0007368
central nervous system development	Gene Ontology	GO:0007417	15	109	0.573708013683	0.645886583498	SZT2|TIMP2|CHD7|NRCAM|EIF2B2|NPAS2|ASIC2|PTEN|GSTP1|RUNX1|STK4|TP53BP2|ATN1|MBP|ARNT2	http://amigo.geneontology.org/amigo/term/GO:0007417
positive regulation of signal transduction	Gene Ontology	GO:0009967	8	58	0.577745234722	0.649589201734	CRKL|ITSN2|GRB2|EPS8|TP53BP2|LASP1|STAM|LDLRAP1	http://amigo.geneontology.org/amigo/term/GO:0009967
positive regulation of cell-substrate adhesion	Gene Ontology	GO:0010811	5	36	0.582088665094	0.653626081891	ITGB1|ABI3BP|ITGA3|ITGA5|THBS1	http://amigo.geneontology.org/amigo/term/GO:0010811
epithelial cell differentiation	Gene Ontology	GO:0030855	10	73	0.583315665415	0.654157619613	PCNA|SULT1B1|COL4A1|CTSB|TAGLN2|PIH1D1|HNRNPH3|ELF3|AKR1C1|AKR1C2	http://amigo.geneontology.org/amigo/term/GO:0030855
positive regulation of phosphatidylinositol 3-kinase cascade	Gene Ontology	GO:0014068	7	51	0.585806401412	0.656103169581	RARA|PDGFA|TGFB2|PTK2|NEDD4|FGR|PTPN6	http://amigo.geneontology.org/amigo/term/GO:0014068
elevation of cytosolic calcium ion concentration	Gene Ontology	GO:0007204	15	110	0.588686755523	0.658479515198	BCAP31|GJA1|NPTN|DLG4|CD55|LRP6|C1QTNF1|GNB1|CD24|PLA2G6|PTK2B|GNA13|LPAR3|TRPV4|ITPR3	http://amigo.geneontology.org/amigo/term/GO:0007204
nervous system development	Gene Ontology	GO:0007399	38	278	0.5949221727	0.664375949594	EPHB2|SMARCC1|HDAC4|SPG7|MAFK|CNTN4|BDNF|DCTN1|KIF2A|SIM2|DLG4|ARHGEF7|JUP|CYB5D2|ARHGAP26|CRMP1|MBNL1|JAG1|NUMBL|DOC2A|DPYSL2|MDK|NINJ1|EFNA5|CAMK2G|NRG1|MAP1S|EP300|FGF2|ZEB2|ROBO1|ARID1B|APP|NOTCH2|SPOCK1|MEF2D|CRIM1|BZW2	http://amigo.geneontology.org/amigo/term/GO:0007399
cation transport	Gene Ontology	GO:0006812	6	44	0.595489042378	0.664375949594	ATP13A1|ATP13A3|ATP13A2|ANO10|PIEZO1|GAR1	http://amigo.geneontology.org/amigo/term/GO:0006812
positive regulation of MAP kinase activity	Gene Ontology	GO:0043406	6	45	0.618313022089	0.688071414324	PDGFA|CSK|TGFB1|EGFR|CD24|PDCD10	http://amigo.geneontology.org/amigo/term/GO:0043406
cell chemotaxis	Gene Ontology	GO:0060326	6	45	0.618313022089	0.688071414324	ARHGEF16|HMGB2|PIP5K1A|EPHA2|DOCK4|BCAR1	http://amigo.geneontology.org/amigo/term/GO:0060326
male gonad development	Gene Ontology	GO:0008584	11	83	0.628353046929	0.69834884089	MMP14|SFRP1|HMGB2|PRDX4|HMGA2|FSTL3|SOX8|ERCC1|GATA6|CTNNA1|YBX3	http://amigo.geneontology.org/amigo/term/GO:0008584
fertilization	Gene Ontology	GO:0009566	5	38	0.632003777366	0.701508029097	BAX|PVRL2|MAP7|YBX3|NR2F2	http://amigo.geneontology.org/amigo/term/GO:0009566
BMP signaling pathway	Gene Ontology	GO:0030509	8	61	0.637071060553	0.706229477088	SMURF1|SMAD1|FSTL1|MAPK3|USP9X|BMPR2|SKI|MEGF8	http://amigo.geneontology.org/amigo/term/GO:0030509
oxidation-reduction process	Gene Ontology	GO:0055114	19	144	0.64966976889	0.719277244129	FAM213A|LOXL2|NDOR1|MGST1|SMOX|PXDN|PARK7|ALDH3A1|POR|CYB5B|APEX1|PPOX|MICAL2|MICAL3|GPX4|GMPR2|UQCRB|AKR1C1|AKR1C2	http://amigo.geneontology.org/amigo/term/GO:0055114
cell maturation	Gene Ontology	GO:0048469	5	39	0.655544972859	0.724857371263	SOX10|EPAS1|SOX8|KCNMA1|AXL	http://amigo.geneontology.org/amigo/term/GO:0048469
chloride transport	Gene Ontology	GO:0006821	6	47	0.661681951343	0.730712383926	ANO10|SLC12A4|SLC12A7|SLC26A6|TTYH3|GABRA5	http://amigo.geneontology.org/amigo/term/GO:0006821
dephosphorylation	Gene Ontology	GO:0016311	7	55	0.667837117998	0.736572577411	CAMK2G|PPM1A|ACP2|INPP5K|PPP3CA|DUSP16|NT5C2	http://amigo.geneontology.org/amigo/term/GO:0016311
nucleobase-containing small molecule metabolic process	Gene Ontology	GO:0055086	10	78	0.669618795698	0.73666554457	NME1|NME2|DPYD|CMPK1|UCK2|DGUOK|GMPR2|NT5C2|GMPR|UMPS	http://amigo.geneontology.org/amigo/term/GO:0055086
lipid catabolic process	Gene Ontology	GO:0016042	10	78	0.669618795698	0.73666554457	LIPA|DAGLB|PLCB4|PLBD2|PLD3|LIPH|IRS1|PLA2G6|PLCD3|PAFAH1B1	http://amigo.geneontology.org/amigo/term/GO:0016042
metabolic process	Gene Ontology	GO:0008152	15	116	0.673361642063	0.739497977165	SLC25A42|DDX10|NAT8L|INSIG1|PRNP|YKT6|KIF18B|KIF13A|KIF23|PITPNM2|KIFC1|DYNLRB1|KIF2A|KIFC3|MYO10	http://amigo.geneontology.org/amigo/term/GO:0008152
negative regulation of inflammatory response	Gene Ontology	GO:0050728	8	63	0.673897350158	0.739497977165	CD276|UACA|SMAD3|ABR|KLF4|SERPINF1|TNFAIP3|BCR	http://amigo.geneontology.org/amigo/term/GO:0050728
adult walking behavior	Gene Ontology	GO:0007628	5	40	0.678097026581	0.743166943274	HIPK2|CTNS|KCNMA1|CHD7|ABHD12	http://amigo.geneontology.org/amigo/term/GO:0007628
Rho protein signal transduction	Gene Ontology	GO:0007266	6	48	0.682167676332	0.7466854263	ARHGEF11|SRGAP1|GNA13|EPS8L2|ARHGAP29|MYO9B	http://amigo.geneontology.org/amigo/term/GO:0007266
sphingolipid metabolic process	Gene Ontology	GO:0006665	10	79	0.685562941901	0.749456717342	ARSD|COL4A3BP|PSAP|HEXB|SERINC1|VAPA|SMPD4|GLB1|SGMS1|CTSA	http://amigo.geneontology.org/amigo/term/GO:0006665
retinoid metabolic process	Gene Ontology	GO:0001523	7	56	0.686694498858	0.749749465419	AKR1B10|LRP8|HSPG2|AGRN|GPC1|LRP1|AKR1C1	http://amigo.geneontology.org/amigo/term/GO:0001523
cellular nitrogen compound metabolic process	Gene Ontology	GO:0034641	24	185	0.692244350452	0.754859417327	PSMD4|PSMD6|PSMD1|NQO1|SLC25A15|ASS1|ODC1|SMOX|AFMID|PSMC3|PSMC4|SUOX|MAT2A|PSME4|SRM|PSMB6|MCCC2|DLST|PSMD11|PSMD13|OAZ1|PSMB7|PSMC5|PSMB5	http://amigo.geneontology.org/amigo/term/GO:0034641
regulation of G-protein coupled receptor protein signaling pathway	Gene Ontology	GO:0008277	5	41	0.69963971299	0.76196646283	ITGB1|TULP3|GRK5|GIT2|RGS3	http://amigo.geneontology.org/amigo/term/GO:0008277
response to organic cyclic compound	Gene Ontology	GO:0014070	6	49	0.701827347533	0.763391149948	MKI67|SFRP1|AMH|COMT|FADS1|ATF1	http://amigo.geneontology.org/amigo/term/GO:0014070
response to ethanol	Gene Ontology	GO:0045471	11	88	0.705787852001	0.766738242224	CCL2|IGF2|SDF4|SOD1|CCND1|NQO1|PTEN|PTK2B|RARA|AACS|EP300	http://amigo.geneontology.org/amigo/term/GO:0045471
sodium ion transmembrane transport	Gene Ontology	GO:0035725	8	65	0.708347346524	0.768556870978	SLC20A1|SLC3A2|SLC13A4|ATP1B1|SLC4A7|TRAPPC10|ATP1A1|ASIC2	http://amigo.geneontology.org/amigo/term/GO:0035725
response to glucocorticoid stimulus	Gene Ontology	GO:0051384	9	73	0.712109586297	0.771674308247	CCL2|MDK|PAPPA|ALDH3A1|PPARGC1B|ADAM9|SERPINF1|EP300|WNT7B	http://amigo.geneontology.org/amigo/term/GO:0051384
post-embryonic development	Gene Ontology	GO:0009791	10	81	0.71601658467	0.77494064276	DDX17|GNAQ|GIGYF2|SZT2|TET2|SMAD2|IMPAD1|INPPL1|IGF2R|MAPK8IP3	http://amigo.geneontology.org/amigo/term/GO:0009791
cellular amino acid metabolic process	Gene Ontology	GO:0006520	5	42	0.720162366546	0.777048051096	SLC7A6|ATF4|SLC25A15|CTNS|SLC6A6	http://amigo.geneontology.org/amigo/term/GO:0006520
visual learning	Gene Ontology	GO:0008542	5	42	0.720162366546	0.777048051096	SYNGAP1|APP|CTNS|NF1|ATXN1	http://amigo.geneontology.org/amigo/term/GO:0008542
regulation of growth	Gene Ontology	GO:0040008	6	50	0.720649402226	0.777048051096	AES|SHC1|RUVBL2|ZMAT3|BRD8|PHIP	http://amigo.geneontology.org/amigo/term/GO:0040008
humoral immune response	Gene Ontology	GO:0006959	7	58	0.722297612913	0.777858967752	CCL2|GPI|TNFRSF21|NOTCH2|NOTCH1|MEF2A|TFE3	http://amigo.geneontology.org/amigo/term/GO:0006959
potassium ion transport	Gene Ontology	GO:0006813	10	82	0.730508341497	0.785726444139	KCNC3|CDKN1B|KCNMA1|KCNAB3|ATP1B1|SLC12A4|SLC12A7|ABCC9|KCNS3|TSC1	http://amigo.geneontology.org/amigo/term/GO:0006813
calcium ion transmembrane transport	Gene Ontology	GO:0070588	7	59	0.739026167184	0.79292300756	ATP2A2|ASPH|ITGAV|SLC25A25|TRPV4|TRPV1|RASA3	http://amigo.geneontology.org/amigo/term/GO:0070588
regulation of blood pressure	Gene Ontology	GO:0008217	7	59	0.739026167184	0.79292300756	ACTA2|NPR3|LRP5|SOD1|HMOX1|GNB3|ATP1A1	http://amigo.geneontology.org/amigo/term/GO:0008217
positive regulation of ERK1 and ERK2 cascade	Gene Ontology	GO:0070374	13	107	0.752643639868	0.805472873001	RARA|SRC|PDGFA|MAPK3|PRKCA|CD44|GCNT2|EGFR|ST5|PTK2B|RAPGEF2|FGF2|FBXW7	http://amigo.geneontology.org/amigo/term/GO:0070374
cartilage development	Gene Ontology	GO:0051216	8	68	0.755375867123	0.805472873001	TGFBR2|CD44|SULF2|SMAD1|CREB3L2|MAPK3|HOXA3|ZEB1	http://amigo.geneontology.org/amigo/term/GO:0051216
generation of precursor metabolites and energy	Gene Ontology	GO:0006091	6	52	0.755764780949	0.805472873001	DLST|VGF|GBE1|SCO1|ATP5B|COX17	http://amigo.geneontology.org/amigo/term/GO:0006091
heart looping	Gene Ontology	GO:0001947	6	52	0.755764780949	0.805472873001	LRP6|MIB1|NOTCH1|SMAD3|MEF2A|MICAL2	http://amigo.geneontology.org/amigo/term/GO:0001947
antigen processing and presentation	Gene Ontology	GO:0019882	5	44	0.758146701892	0.805472873001	HLA-C|RELB|RAB34|CTSL|RAB27A	http://amigo.geneontology.org/amigo/term/GO:0019882
response to ionizing radiation	Gene Ontology	GO:0010212	5	44	0.758146701892	0.805472873001	BRE|STK11|AEN|TP53BP2|RNF168	http://amigo.geneontology.org/amigo/term/GO:0010212
regulation of sequence-specific DNA binding transcription factor activity	Gene Ontology	GO:0051090	5	44	0.758146701892	0.805472873001	CREBZF|MAPK3|JUN|HMOX1|TAF6	http://amigo.geneontology.org/amigo/term/GO:0051090
response to UV	Gene Ontology	GO:0009411	5	44	0.758146701892	0.805472873001	PML|DDB2|MAP4K3|MEN1|UACA	http://amigo.geneontology.org/amigo/term/GO:0009411
arachidonic acid metabolic process	Gene Ontology	GO:0019369	6	53	0.772063593301	0.81925574448	DAGLB|MGLL|ABCC1|GPX4|FADS1|MAPKAPK2	http://amigo.geneontology.org/amigo/term/GO:0019369
T cell activation	Gene Ontology	GO:0042110	5	45	0.775625911867	0.822030880953	SMAD3|PPP3CA|DDOST|NEDD4|CD276	http://amigo.geneontology.org/amigo/term/GO:0042110
glycosaminoglycan metabolic process	Gene Ontology	GO:0030203	14	117	0.777786296865	0.823315250828	BCAN|ST3GAL2|HEXB|EXT1|CD44|HSPG2|HS3ST3A1|GLB1|AGRN|GPC1|NDST1|ABCC5|CHPF|B4GALT5	http://amigo.geneontology.org/amigo/term/GO:0030203
female pregnancy	Gene Ontology	GO:0007565	10	86	0.783475900051	0.828327748166	RARA|TGFB1|BYSL|UMPS|EPN1|COMT|PAPPA|ETS1|FOSL2|IGF2	http://amigo.geneontology.org/amigo/term/GO:0007565
proteolysis	Gene Ontology	GO:0006508	26	211	0.790787938516	0.835041278141	MMP14|PCSK9|CAPNS1|SPG7|PSMD6|C9orf3|DPP8|DPP9|CAPN2|PITRM1|PSMC4|TPP2|CTSL|CTSB|CTSC|MMP24|SHFM1|SFRP1|TBL1X|BMP1|LRP8|NRD1|ANPEP|RCE1|MMP2|CAPN15	http://amigo.geneontology.org/amigo/term/GO:0006508
positive regulation of T cell proliferation	Gene Ontology	GO:0042102	5	46	0.792118278144	0.835429727131	EFNB1|DNAJA3|CD276|CD59|IL6ST	http://amigo.geneontology.org/amigo/term/GO:0042102
fatty acid metabolic process	Gene Ontology	GO:0006631	6	55	0.802191449599	0.845026915355	AACS|THEM4|HADHA|AGPAT6|FASN|C3	http://amigo.geneontology.org/amigo/term/GO:0006631
protein glycosylation	Gene Ontology	GO:0006486	11	96	0.80674717776	0.847812554091	RPN1|FUT11|ST6GAL2|EXT1|GCNT2|GALNT18|DDOST|PMM2|ST6GALNAC6|STT3A|UGGT1	http://amigo.geneontology.org/amigo/term/GO:0006486
tRNA processing	Gene Ontology	GO:0008033	5	47	0.807646412287	0.847812554091	FBL|SARS|AARS|ELAC2|PUS7	http://amigo.geneontology.org/amigo/term/GO:0008033
cellular calcium ion homeostasis	Gene Ontology	GO:0006874	9	80	0.807766108563	0.847812554091	ITGB1|TGFB1|ATP2A2|TPCN2|PRKCA|CALR|HEXB|TRPV4|CCL2	http://amigo.geneontology.org/amigo/term/GO:0006874
phototransduction, visible light	Gene Ontology	GO:0007603	10	89	0.81797381681	0.857489460134	AKR1B10|CALM1|PRKCA|LRP8|HSPG2|GNB1|AGRN|GPC1|LRP1|AKR1C1	http://amigo.geneontology.org/amigo/term/GO:0007603
locomotory behavior	Gene Ontology	GO:0007626	9	81	0.81923479905	0.857775398764	SOD1|ZDHHC8|APP|HEXB|PTEN|NAV2|NRG1|APLP2|GAA	http://amigo.geneontology.org/amigo/term/GO:0007626
ossification	Gene Ontology	GO:0001503	8	74	0.832687045427	0.870810066784	MMP14|PDLIM7|BMP1|EXT1|SP1|EGFR|FSTL3|PPARGC1B	http://amigo.geneontology.org/amigo/term/GO:0001503
respiratory electron transport chain	Gene Ontology	GO:0022904	11	100	0.846473281654	0.884162224399	NDUFA6|ATP5A1|ATP5L|NDUFB2|UQCRQ|ATP5I|MYBBP1A|NDUFS8|ATP5B|UQCRB|ATP5E	http://amigo.geneontology.org/amigo/term/GO:0022904
branching involved in ureteric bud morphogenesis	Gene Ontology	GO:0001658	5	50	0.848727704003	0.885451498888	CD44|PTCH1|FGF2|GREM1|LAMA5	http://amigo.geneontology.org/amigo/term/GO:0001658
nucleosome assembly	Gene Ontology	GO:0006334	13	117	0.852994607611	0.886770549436	HJURP|NAP1L1|NAP1L4|H2AFY|RSF1|HIST1H2BD|RBBP7|HP1BP3|MCM2|HMGB2|ATRX|KAT6A|BRD2	http://amigo.geneontology.org/amigo/term/GO:0006334
inner ear morphogenesis	Gene Ontology	GO:0042472	6	59	0.853056922556	0.886770549436	EPHB2|CHD7|TFAP2A|ABR|INSIG1|BCR	http://amigo.geneontology.org/amigo/term/GO:0042472
activation of phospholipase C activity	Gene Ontology	GO:0007202	6	59	0.853056922556	0.886770549436	GNAQ|CALM1|PRKCA|EGFR|PRKAR1A|ITPR3	http://amigo.geneontology.org/amigo/term/GO:0007202
spermatogenesis	Gene Ontology	GO:0007283	42	346	0.865360875062	0.898484736309	HSF1|BCL2L2|IMMP2L|CD55|ERCC1|PRDX4|YBX3|SBF1|SOX8|MAP7|CIT|IGF2R|AXL|RARA|RACGAP1|SPAG9|FSTL3|CDYL|PHC2|JAG2|TUBD1|KDM2B|CADM1|SIRT1|STYX|SOD1|TRIM27|HMGA2|HERC2|SKIL|SCMH1|BRD2|BCAP31|DNAJA1|EIF4G3|CALR|PIAS1|GPX4|ZNF296|ALKBH5|CCNI|GGNBP2	http://amigo.geneontology.org/amigo/term/GO:0007283
fatty acid biosynthetic process	Gene Ontology	GO:0006633	5	52	0.871857802709	0.903069895885	MLYCD|ACACA|MGLL|PRKAA1|FASN	http://amigo.geneontology.org/amigo/term/GO:0006633
protein homotetramerization	Gene Ontology	GO:0051289	5	52	0.871857802709	0.903069895885	CRTC1|ALDOA|VASP|SAMHD1|ACACA	http://amigo.geneontology.org/amigo/term/GO:0051289
nuclear-transcribed mRNA catabolic process, deadenylation-dependent decay	Gene Ontology	GO:0000288	5	53	0.882253032856	0.911661467285	PABPC1|TNKS1BP1|ZFP36L2|EIF4A3|EIF4B	http://amigo.geneontology.org/amigo/term/GO:0000288
neurotransmitter secretion	Gene Ontology	GO:0007269	5	53	0.882253032856	0.911661467285	BAIAP3|SYT1|LIN7C|HSPA8|DVL1	http://amigo.geneontology.org/amigo/term/GO:0007269
regulation of membrane potential	Gene Ontology	GO:0042391	6	62	0.883724456254	0.912096109428	CACNA1H|PIEZO1|NEDD4|KCNMA1|ASIC2|KIF5B	http://amigo.geneontology.org/amigo/term/GO:0042391
transmembrane receptor protein tyrosine kinase signaling pathway	Gene Ontology	GO:0007169	6	63	0.892665688442	0.920230187134	IGF1R|MPZL1|DDR1|EGFR|RAPGEF1|NRG1	http://amigo.geneontology.org/amigo/term/GO:0007169
regulation of insulin secretion	Gene Ontology	GO:0050796	8	82	0.904346571632	0.931165864978	SEC11A|PRKCA|HNF4A|SLC2A1|PRKAR1A|KCNS3|ITPR3|IQGAP1	http://amigo.geneontology.org/amigo/term/GO:0050796
cell differentiation	Gene Ontology	GO:0030154	47	395	0.906508403367	0.93175083358	CADM1|FOXK1|FAM120B|GNA13|HUWE1|AKT1|ELF1|NR1D1|PPDPF|KIF2A|SMURF1|MDK|TAF8|ZNF3|HIP1|ETS2|ELK1|BHLHE41|NHS|JAG2|TUBD1|CLPTM1|PDLIM7|ZBTB7A|LAMA5|ZBTB7B|CAMK2G|PAPPA|BZW2|FXR1|PTPN6|SRPK2|SQSTM1|NAA15|ETV4|BMP1|UNC45A|TNFAIP2|SIM2|GRB2|ANPEP|EID1|FLNB|ALKBH5|CCDC85B|GGNBP2|SLFN5	http://amigo.geneontology.org/amigo/term/GO:0030154
Fc-epsilon receptor signaling pathway	Gene Ontology	GO:0038095	34	294	0.90783843406	0.93175083358	CDKN1B|RPS27A|EGFR|MAP2K2|TNRC6B|TNRC6A|RICTOR|THEM4|CALM1|JUN|MAP3K7|MAPK3|YWHAB|RELA|PDGFA|SHC1|NRG1|MTOR|PPP3CA|ITPR3|MDM2|FGF2|SOS1|AKT1|TAB1|VAV2|IRS1|GSK3B|PTEN|UBA52|GRB2|EREG|UBC|PDPK1	http://amigo.geneontology.org/amigo/term/GO:0038095
cellular iron ion homeostasis	Gene Ontology	GO:0006879	6	65	0.90879770067	0.93175083358	SOD1|MFI2|HMOX1|ATP6V0A1|TTC7A|ATP6V0E1	http://amigo.geneontology.org/amigo/term/GO:0006879
O-glycan processing	Gene Ontology	GO:0016266	5	56	0.909208474703	0.93175083358	MUC5AC|ST3GAL2|B4GALT5|GALNT10|GCNT3	http://amigo.geneontology.org/amigo/term/GO:0016266
defense response	Gene Ontology	GO:0006952	6	66	0.916045864517	0.936324879221	HSF1|MLF2|MX1|TNIP1|TIAL1|RELA	http://amigo.geneontology.org/amigo/term/GO:0006952
spermatid development	Gene Ontology	GO:0007286	5	57	0.916908003846	0.936324879221	STK11|SIX5|AFF4|PVRL2|ODF2	http://amigo.geneontology.org/amigo/term/GO:0007286
lipid transport	Gene Ontology	GO:0006869	5	57	0.916908003846	0.936324879221	SPNS1|PSAP|HDLBP|OSBPL9|OSBP	http://amigo.geneontology.org/amigo/term/GO:0006869
ion transmembrane transport	Gene Ontology	GO:0034220	19	179	0.928066370684	0.946605886902	GJA1|UBC|GRIN2D|ATP2A2|GRID2|TRPV1|RPS27A|ANO10|ATP1B1|ATP2B1|UBA52|ATP1A1|TTYH3|GABRA5|TRPV4|ASIC2|TPCN2|ATP2B4|TPCN1	http://amigo.geneontology.org/amigo/term/GO:0034220
ion transport	Gene Ontology	GO:0006811	17	163	0.930160246115	0.947628044164	CNNM1|TOMM40|SLC38A1|SLC6A6|SLC7A6|SLC4A7|SLC7A1|SLC43A2|SLC12A4|SLC12A7|SLC20A1|SLC26A6|SLC4A2|LASP1|SLC1A5|SLC3A2|SLC6A15	http://amigo.geneontology.org/amigo/term/GO:0006811
calcium ion transport	Gene Ontology	GO:0006816	7	78	0.934214256718	0.950642408946	TPCN1|TPCN2|SLC3A2|CAMK2G|PPP3CA|TRPV4|CACNG6	http://amigo.geneontology.org/amigo/term/GO:0006816
sodium ion transport	Gene Ontology	GO:0006814	6	74	0.958008858064	0.973713921311	SLC38A7|SLC38A10|SLC13A4|ATP1B1|SLC22A5|TRAPPC10	http://amigo.geneontology.org/amigo/term/GO:0006814
B cell differentiation	Gene Ontology	GO:0030183	5	65	0.960379831825	0.974982098273	ITGB1|TPD52|HDAC5|HDAC4|TCF3	http://amigo.geneontology.org/amigo/term/GO:0030183
homophilic cell adhesion	Gene Ontology	GO:0007156	13	141	0.967794926317	0.981362144911	ITGB1|NPTN|ROBO1|CELSR3|CLSTN1|FAT1|PVRL2|DSG2|DSG3|PTPRM|CLSTN3|CDH4|CADM1	http://amigo.geneontology.org/amigo/term/GO:0007156
inflammatory response	Gene Ontology	GO:0006954	32	307	0.976064741345	0.988592993568	CCL2|TGFB1|HDAC5|HDAC4|ITCH|PRDX5|MGLL|SMAD1|NFKBID|MAP2K3|AKT1|SGMS1|ELF3|MAPKAPK2|AXL|NFX1|ABCF1|NDST1|PARK7|THBS1|C3|RELA|LIPA|DAB2IP|ATRN|TNIP1|PLAA|CXCL3|TBK1|TNFAIP3|ANXA1|NFE2L1	http://amigo.geneontology.org/amigo/term/GO:0006954
cell surface receptor signaling pathway	Gene Ontology	GO:0007166	14	160	0.984387539445	0.995606914747	ANXA1|TNK2|JMJD6|CSNK1A1|CABIN1|CD59|EGFR|MET|PTK2B|OSMR|BRD8|CCL2|BSG|TRPV1	http://amigo.geneontology.org/amigo/term/GO:0007166
response to lipopolysaccharide	Gene Ontology	GO:0032496	10	124	0.985283801576	0.995606914747	HSF1|AKIRIN2|TCF3|JUN|COMT|ABR|MGST1|IRAK1|MAPKAPK2|BCR	http://amigo.geneontology.org/amigo/term/GO:0032496
transmembrane transport	Gene Ontology	GO:0055085	63	578	0.990115163799	0.999325537416	SLC1A5|NUP50|SLC6A6|PRKAR1A|SLC7A6|SLC25A25|SLC7A1|SPNS1|SLC25A17|SLC4A7|TOMM40|ANO10|SLC29A1|SLC4A2|GABRA5|POM121|NUP188|SLC39A10|ATP2A2|SLC39A14|UBA52|ATP2B4|RAB11A|SLC12A4|SLC12A7|TTYH3|TRPV4|NUP210|SLC6A15|ATP6V0A1|RPS27A|SLC38A1|NUP93|HK1|SLC13A4|ASIC2|SLC25A23|SLC25A45|TPR|SLC26A6|ABCC5|ATP2B1|ATP1B1|SLC43A2|SLC39A7|GJA1|SLC20A1|TPCN1|TPCN2|SLC3A2|TRPV1|HMOX1|SLCO1B3|SLC2A1|SLC22A5|HIAT1|AB…	http://amigo.geneontology.org/amigo/term/GO:0055085
Fc-gamma receptor signaling pathway involved in phagocytosis	Gene Ontology	GO:0038096	17	201	0.994345256448	0.999999879464	SRC|PTK2|ACTG1|CYFIP2|ARPC2|ITPR3|VAV2|MYO1C|FGR|PLA2G6|MAPK3|GRB2|HSP90AA1|ABL1|BAIAP2|ACTB|MYO10	http://amigo.geneontology.org/amigo/term/GO:0038096
xenobiotic metabolic process	Gene Ontology	GO:0006805	11	146	0.99485621958	0.999999879464	SULT1B1|AKR1C1|SMOX|HNF4A|COMT|CYP4B1|GSTP1|MGST1|MAT2A|NQO1|ALDH1A1	http://amigo.geneontology.org/amigo/term/GO:0006805
cell-cell signaling	Gene Ontology	GO:0007267	20	237	0.997004072217	0.999999879464	AMH|PDGFA|EFNB1|CD70|ADRA1D|GJA1|MLLT4|GREM1|MPZL1|ASH1L|PKP4|LTB|FAT1|GRB2|ZYX|EREG|DLGAP4|FADS1|GDF15|TGFB2	http://amigo.geneontology.org/amigo/term/GO:0007267
synaptic transmission	Gene Ontology	GO:0007268	36	389	0.998463106614	0.999999879464	EPB41L1|KCNC3|HSPA8|GABRA5|KCNA7|AP2B1|DLG4|CALM1|KCNMA1|PDE7B|KCNS3|PDPK1|MBP|DOC2A|SLC38A1|PRKCA|CAMK2G|GNB1|COMT|KCNAB3|KCNAB2|AP2A1|GNB3|AP2A2|MDM2|ASIC2|PAFAH1B1|PMP22|LRP6|SYT1|AKAP9|GNG5|ABCC9|GRIN2D|LPAR3|MYO5A	http://amigo.geneontology.org/amigo/term/GO:0007268
visual perception	Gene Ontology	GO:0007601	12	193	0.999825574503	0.999999879464	EPAS1|COL18A1|COL1A1|KIFC3|EFEMP1|NOB1|TGFBI|ABLIM1|EYA4|ATXN7|MYO5A|FSCN2	http://amigo.geneontology.org/amigo/term/GO:0007601
G-protein coupled receptor signaling pathway	Gene Ontology	GO:0007186	23	317	0.999948839692	0.999999879464	CCL2|AKT1|AKAP12|RAPGEF2|APLP2|AKR1C2|CALM1|TULP3|DGKQ|C3|ARHGEF11|ARHGEF12|ENTPD2|CELSR3|GNB3|ITPR3|BCAR1|PTPN6|ADRA1D|GNAQ|INPP5K|GNG5|BAIAP3	http://amigo.geneontology.org/amigo/term/GO:0007186
regulation of immune response	Gene Ontology	GO:0050776	11	213	0.999992461378	0.999999879464	ITGB1|HLA-C|HLA-A|CD276|HLA-G|HLA-E|SMAD3|CD81|PVRL2|C3|SPPL2B	http://amigo.geneontology.org/amigo/term/GO:0050776
immune response	Gene Ontology	GO:0006955	32	476	0.999999879464	0.999999879464	CCL2|CD70|HLA-C|HLA-A|HLA-G|IGF1R|HLA-E|CD164|DPP8|NOTCH1|THBS1|IFI44L|OAS3|ETS1|C3|MBP|TCF7|COL4A3BP|CTSC|LTB|GTPBP1|SMAD3|ZEB1|BCAP31|CXCL3|SAMHD1|CD276|RFX1|MAP3K14|C1R|PXDN|ILF2	http://amigo.geneontology.org/amigo/term/GO:0006955
