# Supplementary material for: IGF2BP3 May Contributes to Lung Tumorigenesis by Regulating the Alternative Splicing of PKM
Source: Front Bioeng Biotechnol. 2020 Sep 2;8:679. doi: 10.3389/fbioe.2020.00679 (PMC7492387; doi:10.3389/fbioe.2020.00679)
Supplement: Supplementary file 7 [file Data_Sheet_1.zip › Supplementary Dataset 1/SD1-group_KEGG_pathway.xls]

Term	Database	ID	Input number	Background number	P-Value	Corrected P-Value	Input	Hyperlink	img
Spliceosome	KEGG PATHWAY	hsa03040	48	134	1.3685064193e-09	2.95006451378e-07	SYF2|SF3B4|HSPA8|TCERG1|SF3B3|SF3B2|DHX38|PRPF8|PUF60|ZMAT2|DHX16|PRPF6|SRSF3|PRPF19|U2AF2|SRSF9|SNRPA1|PRPF40A|EFTUD2|HNRNPK|RBM17|HNRNPM|SF3A2|PCBP1|HNRNPC|TRA2B|SF3A1|ACIN1|HNRNPA3|CTNNBL1|ALYREF|U2SURP|THOC2|SNRPA|DDX23|SNW1|SNRPD3|SNRPD1|SNRNP70|PRPF38B|DDX42|SLU7|RBMX|DDX5|RBM25|PHF5A|PPIE|EIF4A3	http://www.genome.jp/kegg-bin/show_pathway?hsa03040/hsa:10262%09red/hsa:27316%09red/hsa:22938%09red/hsa:10291%09red/hsa:8683%09red/hsa:23350%09red/hsa:3312%09red/hsa:6625%09red/hsa:58517%09red/hsa:9343%09red/hsa:1655%09red/hsa:6428%09red/hsa:3183%09red/hsa:6626%09red/hsa:6627%09red/hsa:27339%09red/hsa:57187%09red/hsa:8449%09red/hsa:5093%09red/hsa:22985%09red/hsa:11325%09red/hsa:84991%09red/hsa:55…	img/hsa03040.html
Epstein-Barr virus infection	KEGG PATHWAY	hsa05169	63	201	2.04156713757e-09	2.95006451378e-07	HDAC1|HDAC5|HDAC4|HLA-C|PSMD4|HLA-A|HSPA8|PSMD1|HLA-E|MAP2K3|AKT1|POLR3D|POLR3E|POLR3C|HLA-G|POLR3A|CDKN1B|TYK2|GSK3B|PSMD6|NCOR2|NFKBIB|YWHAZ|DDX58|TBK1|NEDD4|JUN|MAP3K7|RB1|AKAP8L|POLR3H|FGR|JAK1|YWHAB|RELB|NFKB2|PSMC3|PSMC4|PSMC5|TRAF1|TRAF3|CD44|HSPB1|YWHAG|IRAK1|POLR2G|POLR2C|POLR2B|MDM2|EP300|POLR2I|RELA|SHFM1|SNW1|PTMA|POLR3G|TAB1|PSMD11|TNFAIP3|VIM|PSMD13|MAP3K14|CREBBP	http://www.genome.jp/kegg-bin/show_pathway?hsa05169/hsa:29110%09red/hsa:22938%09red/hsa:171568%09red/hsa:7297%09red/hsa:3725%09red/hsa:661%09red/hsa:5431%09red/hsa:10622%09red/hsa:7431%09red/hsa:960%09red/hsa:26993%09red/hsa:23586%09red/hsa:6885%09red/hsa:7532%09red/hsa:5925%09red/hsa:5438%09red/hsa:7534%09red/hsa:5436%09red/hsa:3312%09red/hsa:5432%09red/hsa:7128%09red/hsa:5606%09red/hsa:4793%09r…	img/hsa05169.html
Focal adhesion	KEGG PATHWAY	hsa04510	62	203	8.47295789086e-09	8.16228276819e-07	ITGB1|VAV2|ACTG1|CRKL|SRC|ITGA3|EGFR|ITGA5|AKT1|PIP5K1C|PTK2|RAPGEF1|LAMB1|LAMB3|TLN1|ZYX|LAMA5|PTEN|JUN|THBS1|MAPK3|GRB2|CAPN2|ITGAV|PPP1R12C|PXN|PPP1R12A|SHC4|PDGFA|IGF1R|LAMA3|DIAPH1|SHC2|PRKCA|VCL|FN1|COL4A6|COL4A5|COL4A2|COL4A1|FLNA|LAMC2|VASP|LAMC1|BCAR1|FLNB|MYL12B|SOS1|ACTN4|CCND1|COL6A1|MYLK|ROCK2|GSK3B|MET|ELK1|ARHGAP35|COL1A1|PAK4|PDPK1|ACTB|SHC1	http://www.genome.jp/kegg-bin/show_pathway?hsa04510/hsa:3918%09red/hsa:10298%09red/hsa:2889%09red/hsa:3911%09red/hsa:2885%09red/hsa:595%09red/hsa:3725%09red/hsa:3915%09red/hsa:3914%09red/hsa:9564%09red/hsa:1277%09red/hsa:2909%09red/hsa:1729%09red/hsa:7414%09red/hsa:54776%09red/hsa:2317%09red/hsa:7791%09red/hsa:3480%09red/hsa:5578%09red/hsa:824%09red/hsa:7094%09red/hsa:1291%09red/hsa:4659%09red/hs…	img/hsa04510.html
Endocytosis	KEGG PATHWAY	hsa04144	69	260	5.80629358371e-07	4.19504711423e-05	TSG101|CAPZB|TGFB2|EPS15L1|ITCH|TGFB1|HLA-C|CHMP4B|HSPA8|EGFR|PIP5K1A|HLA-E|SMAD3|CHMP2B|IST1|CLTA|CLTB|CHMP3|SRC|STAM|AP2B1|CHMP5|SMURF1|EPS15|IGF2R|ARAP3|ARAP1|SPG20|EEA1|GRK5|NEDD4|VPS37B|VPS37A|RAB11A|RNF103-CHMP3|ARPC2|PML|HLA-A|TGFBR2|IGF1R|STAMBP|RUFY1|HLA-G|EPN1|HGS|SH3GLB2|AGAP1|AGAP3|AP2A1|SMAD2|ARFGEF2|AP2A2|MDM2|CYTH2|RAB11FIP3|USP8|PARD3|RBSN|PIP5K1C|ARPC1B|KIF5B|PDCD6IP|PSD|ASAP1|ME…	http://www.genome.jp/kegg-bin/show_pathway?hsa04144/hsa:8411%09red/hsa:8394%09red/hsa:64411%09red/hsa:64145%09red/hsa:10109%09red/hsa:2060%09red/hsa:3482%09red/hsa:79720%09red/hsa:3480%09red/hsa:1211%09red/hsa:1212%09red/hsa:9727%09red/hsa:23396%09red/hsa:10617%09red/hsa:25978%09red/hsa:9815%09red/hsa:51652%09red/hsa:8766%09red/hsa:83737%09red/hsa:9146%09red/hsa:2869%09red/hsa:10095%09red/hsa:885…	img/hsa04144.html
Adherens junction	KEGG PATHWAY	hsa04520	28	74	1.0677616219e-06	5.49834550583e-05	ACTG1|SRC|EGFR|IGF1R|SMAD2|SMAD3|PTPRM|CTNND1|IQGAP1|PTPRF|MLLT4|MAP3K7|CTNNA1|MAPK3|TGFBR2|TCF7|VCL|EP300|PTPN6|PARD3|ACTN4|TCF7L2|LMO7|MET|BAIAP2|ACTB|PTPRJ|CREBBP	http://www.genome.jp/kegg-bin/show_pathway?hsa04520/hsa:3480%09red/hsa:7414%09red/hsa:6932%09red/hsa:6934%09red/hsa:1500%09red/hsa:4301%09red/hsa:4008%09red/hsa:81%09red/hsa:4088%09red/hsa:4087%09red/hsa:60%09red/hsa:1956%09red/hsa:5595%09red/hsa:6885%09red/hsa:6714%09red/hsa:5792%09red/hsa:5795%09red/hsa:5797%09red/hsa:2033%09red/hsa:1387%09red/hsa:8826%09red/hsa:4233%09red/hsa:5777%09red/hsa:10…	img/hsa04520.html
Proteoglycans in cancer	KEGG PATHWAY	hsa05205	57	205	1.14152501851e-06	5.49834550583e-05	TGFB1|TGFB2|CTTN|IGF1R|ACTG1|HSPG2|EGFR|ITGA5|SMAD2|ITGB1|AKT1|PTK2|EZR|NUDT16L1|FLNB|IQGAP1|DROSHA|DDX5|RPS6|THBS1|MAPK3|GRB2|PPP1R12A|ITGAV|PPP1R12C|PXN|IGF2|SRC|ARHGEF12|FN1|PRKCA|CD44|CAMK2G|RDX|GPC1|MTOR|FLNA|ITPR3|MDM2|PTPN6|EIF4B|CTSL|FGF2|TFAP4|SOS1|MSN|CCND1|VAV2|ROCK2|MAP2K2|MET|ELK1|PDPK1|ACTB|PTCH1|MMP2|WNT7B	http://www.genome.jp/kegg-bin/show_pathway?hsa05205/hsa:1975%09red/hsa:3481%09red/hsa:3480%09red/hsa:54776%09red/hsa:5747%09red/hsa:5962%09red/hsa:7430%09red/hsa:960%09red/hsa:7410%09red/hsa:2317%09red/hsa:7477%09red/hsa:4659%09red/hsa:1655%09red/hsa:595%09red/hsa:3339%09red/hsa:5605%09red/hsa:2002%09red/hsa:2335%09red/hsa:2316%09red/hsa:7057%09red/hsa:1956%09red/hsa:2885%09red/hsa:84309%09red/hs…	img/hsa05205.html
Pathways in cancer	KEGG PATHWAY	hsa05200	93	397	2.96412859102e-06	0.000122376166115	CRKL|AKT1|RARA|DVL1|RELA|ARHGEF11|IGF1R|STK4|TPR|MDM2|FN1|CCND1|TCF7L2|GSK3B|PTEN|GNG5|CTBP1|CTBP2|WNT7B|TRAF1|CDKN1B|ITGA3|HSP90B1|SLC2A1|LAMB1|LAMB3|JUN|JUP|GRB2|JAK1|TCF7|PLCB4|COL4A6|COL4A5|COL4A2|COL4A1|HSP90AA1|LAMC2|LAMC1|FGF2|ARNT2|EPAS1|EGLN1|GNAQ|ITGAV|CREBBP|HDAC1|SMAD2|SMAD3|ABL1|BCR|RUNX1|MAPK3|PML|NFKB2|TGFBR2|LAMA3|LAMA5|GNB1|RXRA|GNB3|MTOR|EP300|SOS1|MET|CDK6|LPAR3|TGFB1|TGFB2|PTK…	http://www.genome.jp/kegg-bin/show_pathway?hsa05200/hsa:3918%09red/hsa:3728%09red/hsa:3911%09red/hsa:3725%09red/hsa:3915%09red/hsa:3914%09red/hsa:6932%09red/hsa:6934%09red/hsa:2335%09red/hsa:1871%09red/hsa:3480%09red/hsa:6921%09red/hsa:1027%09red/hsa:2034%09red/hsa:3320%09red/hsa:2033%09red/hsa:1021%09red/hsa:1387%09red/hsa:4233%09red/hsa:2736%09red/hsa:6513%09red/hsa:2885%09red/hsa:10297%09red/h…	img/hsa05200.html
RNA transport	KEGG PATHWAY	hsa03013	48	172	7.18848696413e-06	0.000259684091579	POM121C|CYFIP1|CYFIP2|PABPC1|EEF1A2|EIF2B5|EIF2B2|EIF5|UPF1|EIF3F|POM121|EIF5B|EIF2S3|EIF3H|EIF3J|ELAC2|SNUPN|EIF2S1|EIF3B|EIF3D|NDC1|EIF3G|NUP188|SAP18|NUP210|ACIN1|CLNS1A|NXF1|PABPC4|KPNB1|NUP93|RANGAP1|ALYREF|CASC3|FXR1|EIF4E2|TPR|THOC2|EIF4B|UBE2I|NUP50|EIF4G3|TACC3|GEMIN6|UPF3B|UPF3A|EIF3A|EIF4A3	http://www.genome.jp/kegg-bin/show_pathway?hsa03013/hsa:3837%09red/hsa:1983%09red/hsa:100101267%09red/hsa:7329%09red/hsa:8761%09red/hsa:79833%09red/hsa:9688%09red/hsa:65109%09red/hsa:55706%09red/hsa:60528%09red/hsa:22794%09red/hsa:5905%09red/hsa:1917%09red/hsa:26999%09red/hsa:1975%09red/hsa:57187%09red/hsa:1207%09red/hsa:10460%09red/hsa:8087%09red/hsa:23225%09red/hsa:8893%09red/hsa:8892%09red/hsa…	img/hsa03013.html
Chronic myeloid leukemia	KEGG PATHWAY	hsa05220	26	73	9.44068898479e-06	0.000303151012956	HDAC1|TGFB1|TGFB2|CRKL|CDKN1B|SMAD3|MAP2K2|ABL1|BCR|RB1|MAPK3|RUNX1|RELA|SHC4|TGFBR2|SHC1|SHC2|MDM2|E2F3|SOS1|AKT1|CCND1|GRB2|CDK6|CTBP1|CTBP2	http://www.genome.jp/kegg-bin/show_pathway?hsa05220/hsa:2885%09red/hsa:595%09red/hsa:5925%09red/hsa:25%09red/hsa:1399%09red/hsa:861%09red/hsa:1871%09red/hsa:5605%09red/hsa:3065%09red/hsa:1487%09red/hsa:1488%09red/hsa:6464%09red/hsa:5595%09red/hsa:4088%09red/hsa:7040%09red/hsa:6654%09red/hsa:5970%09red/hsa:207%09red/hsa:613%09red/hsa:1027%09red/hsa:399694%09red/hsa:1021%09red/hsa:25759%09red/hsa:7…	img/hsa05220.html
Prostate cancer	KEGG PATHWAY	hsa05215	28	89	5.99159297769e-05	0.00173157037055	CDKN1B|EGFR|IGF1R|HSP90B1|AKT1|RB1|HSP90AA1|MAPK3|RELA|PDGFA|TCF7|CREB5|MTOR|ATF4|MDM2|EP300|E2F3|SOS1|MAP2K2|CCND1|TCF7L2|GSK3B|CREB3L2|PTEN|GSTP1|GRB2|PDPK1|CREBBP	http://www.genome.jp/kegg-bin/show_pathway?hsa05215/hsa:64764%09red/hsa:9586%09red/hsa:2885%09red/hsa:595%09red/hsa:3480%09red/hsa:468%09red/hsa:6932%09red/hsa:6934%09red/hsa:5925%09red/hsa:5728%09red/hsa:1871%09red/hsa:5605%09red/hsa:1956%09red/hsa:5170%09red/hsa:7184%09red/hsa:5595%09red/hsa:5154%09red/hsa:6654%09red/hsa:5970%09red/hsa:207%09red/hsa:1027%09red/hsa:3320%09red/hsa:2033%09red/hsa:…	img/hsa05215.html
EGFR tyrosine kinase inhibitor resistance	KEGG PATHWAY	hsa01521	26	81	7.47451527984e-05	0.00196375901443	SRC|EGFR|BAX|MAP2K2|AXL|PTEN|RPS6|MAPK3|NF1|JAK1|NRG1|SHC4|PDGFA|IGF1R|SHC1|SHC2|PRKCA|IL6R|MTOR|FGF2|EIF4E2|SOS1|AKT1|GSK3B|MET|GRB2	http://www.genome.jp/kegg-bin/show_pathway?hsa01521/hsa:2885%09red/hsa:3480%09red/hsa:558%09red/hsa:3084%09red/hsa:5578%09red/hsa:5728%09red/hsa:5605%09red/hsa:1956%09red/hsa:6464%09red/hsa:5595%09red/hsa:5154%09red/hsa:6194%09red/hsa:3570%09red/hsa:581%09red/hsa:3716%09red/hsa:6654%09red/hsa:9470%09red/hsa:6714%09red/hsa:207%09red/hsa:399694%09red/hsa:2932%09red/hsa:25759%09red/hsa:4763%09red/hs…	img/hsa01521.html
Bacterial invasion of epithelial cells	KEGG PATHWAY	hsa05100	25	78	0.000105066900992	0.0022876382146	ITGB1|CTTN|ACTG1|CRKL|ITGA5|PTK2|CLTA|CLTB|PXN|SEPT11|SHC4|SRC|SHC1|SHC2|ARPC2|VCL|DNM1|BCAR1|CTNNA1|FN1|ARPC1B|CD2AP|MET|SEPT9|ACTB	http://www.genome.jp/kegg-bin/show_pathway?hsa05100/hsa:10109%09red/hsa:1211%09red/hsa:1212%09red/hsa:23607%09red/hsa:7414%09red/hsa:10801%09red/hsa:1399%09red/hsa:5829%09red/hsa:5747%09red/hsa:2335%09red/hsa:6464%09red/hsa:60%09red/hsa:3678%09red/hsa:1759%09red/hsa:9564%09red/hsa:55752%09red/hsa:6714%09red/hsa:3688%09red/hsa:399694%09red/hsa:2017%09red/hsa:25759%09red/hsa:4233%09red/hsa:10095%09…	img/hsa05100.html
Glioma	KEGG PATHWAY	hsa05214	22	65	0.000109671879292	0.0022876382146	EGFR|MAP2K2|CALM3|CALM1|RB1|MAPK3|SHC4|PDGFA|IGF1R|SHC1|SHC2|PRKCA|CAMK2G|MTOR|MDM2|E2F3|SOS1|AKT1|CCND1|PTEN|GRB2|CDK6	http://www.genome.jp/kegg-bin/show_pathway?hsa05214/hsa:2885%09red/hsa:595%09red/hsa:3480%09red/hsa:801%09red/hsa:5578%09red/hsa:5925%09red/hsa:808%09red/hsa:5728%09red/hsa:1871%09red/hsa:5605%09red/hsa:1956%09red/hsa:6464%09red/hsa:5595%09red/hsa:5154%09red/hsa:6654%09red/hsa:207%09red/hsa:399694%09red/hsa:1021%09red/hsa:818%09red/hsa:25759%09red/hsa:4193%09red/hsa:2475%09red	img/hsa05214.html
Viral carcinogenesis	KEGG PATHWAY	hsa05203	51	205	0.000110819844306	0.0022876382146	HDAC1|HDAC5|HDAC4|HDAC7|SRC|HLA-C|CDKN1B|HLA-A|HLA-G|KAT2B|BAX|IL6ST|MAPKAPK2|YWHAZ|SCRIB|HIST4H4|MAD1L1|JUN|RB1|MAPK3|HNRNPK|PXN|JAK1|C3|NFKB2|VAC14|YWHAG|PKM|TRAF1|TRAF3|DDX3X|CREB5|MRPS18B|HIST1H2BD|YWHAB|HLA-E|HDAC10|MDM2|EP300|RELA|UBR4|DNAJA3|SNW1|ACTN4|CCND1|CREB3L2|GRB2|CDK6|ATF4|CREBBP|SP100	http://www.genome.jp/kegg-bin/show_pathway?hsa05203/hsa:64764%09red/hsa:9586%09red/hsa:22938%09red/hsa:2885%09red/hsa:595%09red/hsa:3725%09red/hsa:23352%09red/hsa:6714%09red/hsa:468%09red/hsa:55697%09red/hsa:8379%09red/hsa:1654%09red/hsa:7532%09red/hsa:5925%09red/hsa:51564%09red/hsa:121504%09red/hsa:8850%09red/hsa:5829%09red/hsa:83933%09red/hsa:3065%09red/hsa:81%09red/hsa:3572%09red/hsa:5315%09re…	img/hsa05203.html
Endocrine resistance	KEGG PATHWAY	hsa01522	29	97	0.000124180658504	0.00239254735383	PTK2|CDKN1B|EGFR|BAX|AKT1|MED1|NCOR1|NCOA3|JUN|RB1|MAPK3|JAG2|JAG1|SHC4|SRC|IGF1R|SHC1|SHC2|SP1|MTOR|MDM2|E2F3|SOS1|MAP2K2|CCND1|NOTCH1|NOTCH2|GRB2|MMP2	http://www.genome.jp/kegg-bin/show_pathway?hsa01522/hsa:2885%09red/hsa:595%09red/hsa:3725%09red/hsa:6667%09red/hsa:8202%09red/hsa:5925%09red/hsa:5747%09red/hsa:1871%09red/hsa:5605%09red/hsa:1956%09red/hsa:6464%09red/hsa:4851%09red/hsa:4853%09red/hsa:9611%09red/hsa:5595%09red/hsa:3480%09red/hsa:581%09red/hsa:3714%09red/hsa:6654%09red/hsa:6714%09red/hsa:182%09red/hsa:207%09red/hsa:1027%09red/hsa:39…	img/hsa01522.html
Thyroid hormone signaling pathway	KEGG PATHWAY	hsa04919	33	118	0.000181941215363	0.0032863132025	HDAC1|ACTG1|ATP2A2|KAT2B|AKT1|MED1|ITGAV|NCOR1|NCOA3|PFKP|MAPK3|MED12|MED13|MED16|SLC2A1|SRC|PLCB4|PRKCA|RXRA|ATP1B1|MTOR|PLCD3|MDM2|EP300|MAP2K2|CCND1|NOTCH1|NOTCH2|GSK3B|ATP1A1|PDPK1|ACTB|CREBBP	http://www.genome.jp/kegg-bin/show_pathway?hsa04919/hsa:595%09red/hsa:481%09red/hsa:113026%09red/hsa:8202%09red/hsa:5578%09red/hsa:8850%09red/hsa:488%09red/hsa:6256%09red/hsa:5605%09red/hsa:3065%09red/hsa:6513%09red/hsa:5214%09red/hsa:4851%09red/hsa:5170%09red/hsa:60%09red/hsa:9611%09red/hsa:5595%09red/hsa:5332%09red/hsa:9969%09red/hsa:6714%09red/hsa:476%09red/hsa:207%09red/hsa:2033%09red/hsa:293…	img/hsa04919.html
Small cell lung cancer	KEGG PATHWAY	hsa05222	26	86	0.000224814611069	0.00382184838818	PTK2|CDKN1B|ITGA3|AKT1|LAMA3|LAMB1|LAMB3|RB1|RELA|ITGB1|TRAF1|TRAF3|LAMA5|RXRA|COL4A6|COL4A5|COL4A2|COL4A1|LAMC2|LAMC1|E2F3|FN1|CCND1|ITGAV|PTEN|CDK6	http://www.genome.jp/kegg-bin/show_pathway?hsa05222/hsa:3918%09red/hsa:3911%09red/hsa:595%09red/hsa:3912%09red/hsa:3915%09red/hsa:3914%09red/hsa:6256%09red/hsa:5925%09red/hsa:5747%09red/hsa:2335%09red/hsa:5728%09red/hsa:1871%09red/hsa:7187%09red/hsa:7185%09red/hsa:3675%09red/hsa:5970%09red/hsa:207%09red/hsa:3909%09red/hsa:1027%09red/hsa:3688%09red/hsa:1284%09red/hsa:1282%09red/hsa:1021%09red/hsa:…	img/hsa05222.html
Regulation of actin cytoskeleton	KEGG PATHWAY	hsa04810	51	215	0.000387975344328	0.00622915969504	MYH10|PTK2|CYFIP1|ACTG1|CRKL|SRC|ENAH|ITGA3|EGFR|ITGA5|MSN|EZR|MYH14|CYFIP2|IQGAP1|ARHGEF7|MYH9|MAPK3|PPP1R12A|PPP1R12C|PXN|GNA13|ITGB1|PDGFA|ARHGEF12|FN1|DIAPH1|ARPC2|VCL|RDX|SSH2|CFL2|SSH1|APC2|BCAR1|FGF2|MYL12B|SOS1|ACTN4|PIP5K1C|ARPC1B|PIP5K1A|VAV2|MYLK|ROCK2|MAP2K2|ITGAV|ARHGAP35|PAK4|BAIAP2|ACTB	http://www.genome.jp/kegg-bin/show_pathway?hsa04810/hsa:8394%09red/hsa:10298%09red/hsa:10109%09red/hsa:3685%09red/hsa:10297%09red/hsa:54776%09red/hsa:9564%09red/hsa:5962%09red/hsa:7430%09red/hsa:2909%09red/hsa:1729%09red/hsa:55740%09red/hsa:10672%09red/hsa:7414%09red/hsa:54434%09red/hsa:26999%09red/hsa:4638%09red/hsa:4659%09red/hsa:1399%09red/hsa:7410%09red/hsa:5829%09red/hsa:1073%09red/hsa:5747%…	img/hsa04810.html
Insulin signaling pathway	KEGG PATHWAY	hsa04910	36	139	0.000490369331733	0.00745877562478	CRKL|PRKAA1|AKT1|RAPGEF1|TSC1|RPTOR|CALM3|INPPL1|CALM1|RPS6|MAPK3|PYGB|ELK1|FASN|SHC4|ACACA|SHC1|SHC2|RHOQ|HK1|GYS1|MTOR|PRKAR1A|TRIP10|EIF4E2|EXOC7|SOS1|MAP2K2|INPP5K|IRS1|GSK3B|PTPRF|GRB2|FLOT1|FLOT2|PDPK1	http://www.genome.jp/kegg-bin/show_pathway?hsa04910/hsa:3667%09red/hsa:2889%09red/hsa:2885%09red/hsa:6194%09red/hsa:801%09red/hsa:1399%09red/hsa:808%09red/hsa:5573%09red/hsa:7248%09red/hsa:2002%09red/hsa:5605%09red/hsa:6464%09red/hsa:5170%09red/hsa:5595%09red/hsa:2997%09red/hsa:9322%09red/hsa:57521%09red/hsa:3636%09red/hsa:6654%09red/hsa:3098%09red/hsa:23265%09red/hsa:5792%09red/hsa:207%09red/hsa…	img/hsa04910.html
Protein processing in endoplasmic reticulum	KEGG PATHWAY	hsa04141	41	166	0.000596526886273	0.00861981350665	RPN1|GANAB|HSPA5|HSPA8|RPN2|HSP90B1|DDOST|LMAN2|NPLOC4|EIF2S1|STT3A|SEC31A|SYVN1|DNAJB12|DNAJB11|CAPN2|DNAJC10|UBXN6|ERN1|UGGT1|BCAP31|HSPBP1|NSFL1C|P4HB|CANX|AMFR|BAX|SEC24C|ATF4|STT3B|PLAA|RRBP1|MAN1A2|DNAJA2|DNAJA1|CALR|DNAJC1|PRKCSH|SSR4|HSP90AA1|CKAP4	http://www.genome.jp/kegg-bin/show_pathway?hsa04141/hsa:80700%09red/hsa:9373%09red/hsa:6184%09red/hsa:56886%09red/hsa:3703%09red/hsa:5589%09red/hsa:23640%09red/hsa:10294%09red/hsa:64215%09red/hsa:468%09red/hsa:6185%09red/hsa:10960%09red/hsa:54431%09red/hsa:54788%09red/hsa:10905%09red/hsa:824%09red/hsa:1650%09red/hsa:821%09red/hsa:6238%09red/hsa:55968%09red/hsa:6748%09red/hsa:3312%09red/hsa:7184%0…	img/hsa04141.html
Hepatitis B	KEGG PATHWAY	hsa05161	37	146	0.00064608652525	0.00889138122845	TGFB1|IFIH1|CDKN1B|HSPG2|TGFB2|BAX|SMAD3|AKT1|PTK2B|YWHAZ|STAT6|DDX58|STAT2|TBK1|JUN|RB1|MAPK3|GRB2|JAK1|YWHAB|RELA|PCNA|SRC|DDX3X|PRKCA|CREB5|DDB2|EP300|E2F3|MAP2K2|CCND1|CREB3L2|PTEN|ELK1|CDK6|ATF4|CREBBP	http://www.genome.jp/kegg-bin/show_pathway?hsa05161/hsa:29110%09red/hsa:64764%09red/hsa:9586%09red/hsa:2885%09red/hsa:595%09red/hsa:3725%09red/hsa:23586%09red/hsa:468%09red/hsa:1654%09red/hsa:5578%09red/hsa:5925%09red/hsa:7534%09red/hsa:3339%09red/hsa:2002%09red/hsa:5728%09red/hsa:1871%09red/hsa:5605%09red/hsa:4088%09red/hsa:2185%09red/hsa:5595%09red/hsa:64135%09red/hsa:5111%09red/hsa:7040%09red/…	img/hsa05161.html
mRNA surveillance pathway	KEGG PATHWAY	hsa03015	26	92	0.000717437662762	0.00942452202447	PABPC1|SYMPK|PABPC4|PABPN1|UPF1|SSU72|CPSF7|CPSF6|SMG5|SMG7|SMG6|SMG1|ETF1|SAP18|FIP1L1|GSPT1|NXF1|ACIN1|ALYREF|PPP2R2C|CASC3|PAPOLA|CSTF3|UPF3B|UPF3A|EIF4A3	http://www.genome.jp/kegg-bin/show_pathway?hsa03015/hsa:23049%09red/hsa:65110%09red/hsa:65109%09red/hsa:22794%09red/hsa:2107%09red/hsa:23381%09red/hsa:22985%09red/hsa:11052%09red/hsa:8761%09red/hsa:79869%09red/hsa:8106%09red/hsa:81608%09red/hsa:10284%09red/hsa:29101%09red/hsa:26986%09red/hsa:9887%09red/hsa:5976%09red/hsa:1479%09red/hsa:10482%09red/hsa:10914%09red/hsa:9775%09red/hsa:5522%09red/hsa…	img/hsa03015.html
Ubiquitin mediated proteolysis	KEGG PATHWAY	hsa04120	35	137	0.000765009188362	0.00961250675811	ITCH|NEDD4|TCEB1|HUWE1|UBE2L6|MDM2|MID1|SMURF1|PRPF19|CDC34|ANAPC10|SYVN1|PIAS1|ANAPC7|BIRC6|DDB2|CUL3|UBOX5|PML|HERC2|UBA2|UBA1|TRIP12|UBR5|UBE2I|UBE2H|UBE2K|UBE2M|UBE2O|CDC27|CUL4A|SAE1|UBE2Z|RHOBTB2|FBXW7	http://www.genome.jp/kegg-bin/show_pathway?hsa04120/hsa:22888%09red/hsa:27339%09red/hsa:51366%09red/hsa:10393%09red/hsa:4281%09red/hsa:83737%09red/hsa:63893%09red/hsa:4734%09red/hsa:8924%09red/hsa:8451%09red/hsa:5371%09red/hsa:7328%09red/hsa:8452%09red/hsa:10055%09red/hsa:57448%09red/hsa:997%09red/hsa:996%09red/hsa:9320%09red/hsa:57154%09red/hsa:10075%09red/hsa:8554%09red/hsa:23221%09red/hsa:9246…	img/hsa04120.html
HIF-1 signaling pathway	KEGG PATHWAY	hsa04066	28	103	0.000895075347393	0.0107781989749	TIMP1|CDKN1B|TCEB1|EGFR|AKT1|SERPINE1|RPS6|MAPK3|RELA|LDHA|IGF1R|CAMK2G|PRKCA|HK1|IL6R|ENO1|ENO2|ENO3|MTOR|ALDOA|EP300|EGLN1|EIF4E2|MAP2K2|PFKFB3|HMOX1|SLC2A1|CREBBP	http://www.genome.jp/kegg-bin/show_pathway?hsa04066/hsa:3480%09red/hsa:54583%09red/hsa:3939%09red/hsa:5578%09red/hsa:2026%09red/hsa:2027%09red/hsa:7076%09red/hsa:5605%09red/hsa:1956%09red/hsa:3162%09red/hsa:5054%09red/hsa:5595%09red/hsa:226%09red/hsa:2023%09red/hsa:6194%09red/hsa:3570%09red/hsa:3098%09red/hsa:5970%09red/hsa:6921%09red/hsa:207%09red/hsa:1027%09red/hsa:2033%09red/hsa:818%09red/hsa:…	img/hsa04066.html
Renal cell carcinoma	KEGG PATHWAY	hsa05211	20	67	0.00137742086741	0.0159229852273	TGFB1|EPAS1|EGLN1|SOS1|CRKL|MAPK3|GRB2|TCEB1|JUN|TGFB2|SLC2A1|MAP2K2|MET|ETS1|AKT1|ARNT2|PAK4|EP300|CREBBP|RAPGEF1	http://www.genome.jp/kegg-bin/show_pathway?hsa05211/hsa:2113%09red/hsa:5595%09red/hsa:10298%09red/hsa:2889%09red/hsa:2885%09red/hsa:2034%09red/hsa:1399%09red/hsa:1387%09red/hsa:3725%09red/hsa:5605%09red/hsa:4233%09red/hsa:6654%09red/hsa:9915%09red/hsa:7042%09red/hsa:7040%09red/hsa:54583%09red/hsa:6921%09red/hsa:207%09red/hsa:2033%09red/hsa:6513%09red	img/hsa05211.html
AGE-RAGE signaling pathway in diabetic complications	KEGG PATHWAY	hsa04933	27	101	0.00144203602837	0.0160287850846	CCL2|TGFB1|TGFB2|CDKN1B|BAX|SMAD3|AKT1|COL3A1|SERPINE1|JUN|MAPK3|SMAD2|RELA|TGFBR2|PLCB4|DIAPH1|PIM1|PRKCA|COL4A6|COL4A5|PLCD3|COL4A1|FN1|CCND1|COL1A1|MMP2|COL4A2	http://www.genome.jp/kegg-bin/show_pathway?hsa04933/hsa:595%09red/hsa:3725%09red/hsa:1277%09red/hsa:1729%09red/hsa:113026%09red/hsa:5578%09red/hsa:2335%09red/hsa:6347%09red/hsa:4088%09red/hsa:4087%09red/hsa:5054%09red/hsa:1287%09red/hsa:5595%09red/hsa:5332%09red/hsa:5292%09red/hsa:581%09red/hsa:5970%09red/hsa:207%09red/hsa:1027%09red/hsa:1284%09red/hsa:1282%09red/hsa:1281%09red/hsa:4313%09red/hsa…	img/hsa04933.html
PI3K-Akt signaling pathway	KEGG PATHWAY	hsa04151	71	341	0.00177079808944	0.0189540980685	RPS6|PTK2|PRKAA1|CDKN1B|ITGA3|EGFR|EPHA2|HSP90B1|LPAR3|AKT1|LAMA3|MCL1|LAMB1|LAMB3|THBS1|EFNA5|TSC1|RPTOR|IL6R|THEM4|PTEN|PPP2R2C|CDC37|MAPK3|OSMR|JAK1|YWHAB|RELA|YWHAG|ITGB1|PDGFA|IGF1R|STK11|LAMA5|PRKCA|CREB5|GNB1|RXRA|GNB3|ITGA5|GYS1|COL4A6|COL4A5|GNG5|MTOR|COL4A2|COL4A1|ATF4|LAMC2|MDM2|LAMC1|FGF2|EIF4B|EIF4E2|PKN1|FN1|SOS1|MAP2K2|CCND1|GRB2|IRS1|ITGAV|GSK3B|CREB3L2|MET|PDPK1|CDK6|COL1A1|COL6A…	http://www.genome.jp/kegg-bin/show_pathway?hsa04151/hsa:64764%09red/hsa:3918%09red/hsa:9586%09red/hsa:5585%09red/hsa:3911%09red/hsa:2885%09red/hsa:595%09red/hsa:3912%09red/hsa:3915%09red/hsa:3914%09red/hsa:5747%09red/hsa:1277%09red/hsa:9180%09red/hsa:468%09red/hsa:2335%09red/hsa:2475%09red/hsa:23566%09red/hsa:3480%09red/hsa:7532%09red/hsa:1027%09red/hsa:1291%09red/hsa:7534%09red/hsa:1021%09red/hs…	img/hsa04151.html
Hippo signaling pathway	KEGG PATHWAY	hsa04390	37	154	0.00184503661171	0.0190434135994	TGFB1|TGFB2|ACTG1|SMAD1|SMAD2|SMAD3|LATS2|MOB1A|TEAD1|SERPINE1|YWHAZ|AMH|DLG4|AXIN1|WWC1|GLI2|CSNK1D|DVL1|NF2|YWHAB|YWHAG|TGFBR2|TCF7|PPP2R2C|TP53BP2|APC2|CTNNA1|PARD3|WWTR1|TCF7L2|GSK3B|SCRIB|CSNK1E|BMPR2|CCND1|ACTB|WNT7B	http://www.genome.jp/kegg-bin/show_pathway?hsa04390/hsa:23513%09red/hsa:25937%09red/hsa:595%09red/hsa:10297%09red/hsa:60%09red/hsa:6932%09red/hsa:6934%09red/hsa:7477%09red/hsa:1742%09red/hsa:7534%09red/hsa:8312%09red/hsa:4771%09red/hsa:1855%09red/hsa:4088%09red/hsa:4086%09red/hsa:4087%09red/hsa:23286%09red/hsa:5054%09red/hsa:55233%09red/hsa:7532%09red/hsa:659%09red/hsa:5522%09red/hsa:1453%09red/h…	img/hsa04390.html
ErbB signaling pathway	KEGG PATHWAY	hsa04012	24	88	0.00193473041701	0.0192805893282	PTK2|CRKL|CDKN1B|EGFR|AKT1|ABL1|ABL2|JUN|MAPK3|ELK1|NRG1|SHC4|SRC|SHC1|SHC2|PRKCA|CAMK2G|MTOR|SOS1|MAP2K2|GSK3B|GRB2|EREG|PAK4	http://www.genome.jp/kegg-bin/show_pathway?hsa04012/hsa:10298%09red/hsa:2885%09red/hsa:3725%09red/hsa:3084%09red/hsa:5578%09red/hsa:27%09red/hsa:25%09red/hsa:1399%09red/hsa:5747%09red/hsa:2002%09red/hsa:5605%09red/hsa:1956%09red/hsa:6464%09red/hsa:2069%09red/hsa:5595%09red/hsa:6654%09red/hsa:6714%09red/hsa:207%09red/hsa:1027%09red/hsa:399694%09red/hsa:2932%09red/hsa:818%09red/hsa:25759%09red/hsa:…	img/hsa04012.html
Cell cycle	KEGG PATHWAY	hsa04110	31	124	0.00216795440702	0.0208846274542	HDAC1|TGFB1|TGFB2|PLK1|CDKN1B|SMAD2|SMAD3|ABL1|YWHAZ|MAD1L1|GADD45A|SMC3|ANAPC10|RB1|YWHAB|SMC1A|YWHAG|PCNA|CDC25B|MCM4|MCM2|MDM2|EP300|ANAPC7|E2F3|CDC27|CDC14B|GSK3B|CCND1|CDK6|CREBBP	http://www.genome.jp/kegg-bin/show_pathway?hsa04110/hsa:5347%09red/hsa:595%09red/hsa:10393%09red/hsa:8379%09red/hsa:7532%09red/hsa:5925%09red/hsa:25%09red/hsa:1871%09red/hsa:7529%09red/hsa:3065%09red/hsa:4088%09red/hsa:2932%09red/hsa:4087%09red/hsa:1027%09red/hsa:996%09red/hsa:994%09red/hsa:5111%09red/hsa:4193%09red/hsa:8555%09red/hsa:51434%09red/hsa:8243%09red/hsa:2033%09red/hsa:1647%09red/hsa:4…	img/hsa04110.html
Endometrial cancer	KEGG PATHWAY	hsa05213	16	52	0.00287232072875	0.0267774416325	TCF7|AXIN1|SOS1|MAPK3|CCND1|GRB2|EGFR|TCF7L2|GSK3B|MAP2K2|PTEN|ELK1|AKT1|APC2|PDPK1|CTNNA1	http://www.genome.jp/kegg-bin/show_pathway?hsa05213/hsa:5595%09red/hsa:2932%09red/hsa:2885%09red/hsa:595%09red/hsa:10297%09red/hsa:2002%09red/hsa:5728%09red/hsa:6654%09red/hsa:5605%09red/hsa:207%09red/hsa:1956%09red/hsa:6932%09red/hsa:1495%09red/hsa:6934%09red/hsa:5170%09red/hsa:8312%09red	img/hsa05213.html
Ribosome	KEGG PATHWAY	hsa03010	33	137	0.00303716968136	0.027427889516	RPS12|RPS11|MRPL23|RPS14|RPS19|RPL5|RPL3|RPS7|RPS6|RPS5|RPS27A|MRPS12|RPL7A|RPL29|RPL28|FAU|RPL13A|RPL36A|RPS27|RPS24|RPS18|RPS23|RPS21|MRPS6|MRPS5|MRPS18A|RPL14|MRPL4|RPL11|RPL18|RPL34|UBA52|MRPL12	http://www.genome.jp/kegg-bin/show_pathway?hsa03010/hsa:64968%09red/hsa:64969%09red/hsa:6183%09red/hsa:55168%09red/hsa:6182%09red/hsa:6228%09red/hsa:51073%09red/hsa:6150%09red/hsa:6158%09red/hsa:6159%09red/hsa:6233%09red/hsa:6232%09red/hsa:23521%09red/hsa:6173%09red/hsa:6130%09red/hsa:6135%09red/hsa:6194%09red/hsa:6193%09red/hsa:6141%09red/hsa:6227%09red/hsa:6201%09red/hsa:6206%09red/hsa:6229%09r…	img/hsa03010.html
Transcriptional misregulation in cancer	KEGG PATHWAY	hsa05202	41	180	0.0031319043392	0.027427889516	HDAC1|PTK2|PDGFA|CDKN1B|MEN1|MLLT1|TAF15|MLLT3|NCOR1|RARA|DDX5|BMP2K|SUPT3H|KMT2A|JUP|TFE3|JMJD1C|PML|RELA|DOT1L|TGFBR2|IGF1R|TCF3|SP1|HMGA2|RXRA|SMAD1|IGFBP3|LDB1|MDM2|ZEB1|ARNT2|TRAF1|ETV4|PRCC|WHSC1|MET|RUNX1|BAIAP3|ATF1|EWSR1	http://www.genome.jp/kegg-bin/show_pathway?hsa05202/hsa:8464%09red/hsa:3728%09red/hsa:3480%09red/hsa:3486%09red/hsa:5747%09red/hsa:466%09red/hsa:6667%09red/hsa:6935%09red/hsa:1655%09red/hsa:861%09red/hsa:4221%09red/hsa:4300%09red/hsa:6256%09red/hsa:9915%09red/hsa:3065%09red/hsa:221037%09red/hsa:8148%09red/hsa:4086%09red/hsa:7030%09red/hsa:7185%09red/hsa:9611%09red/hsa:5154%09red/hsa:5546%09red/hs…	img/hsa05202.html
Notch signaling pathway	KEGG PATHWAY	hsa04330	15	48	0.0032562842147	0.0276784158249	HDAC1|SNW1|MAML2|EP300|KAT2B|NOTCH2|NOTCH1|DVL1|JAG2|CTBP1|CTBP2|JAG1|NCOR2|CREBBP|NUMBL	http://www.genome.jp/kegg-bin/show_pathway?hsa04330/hsa:9612%09red/hsa:2033%09red/hsa:22938%09red/hsa:8850%09red/hsa:9253%09red/hsa:3714%09red/hsa:1855%09red/hsa:3065%09red/hsa:1487%09red/hsa:1387%09red/hsa:1488%09red/hsa:182%09red/hsa:4851%09red/hsa:84441%09red/hsa:4853%09red	img/hsa04330.html
Proteasome	KEGG PATHWAY	hsa03050	14	44	0.00367285776535	0.0303273112625	SHFM1|POMP|PSMD4|PSME4|PSMD6|PSMD1|PSMD13|PSMD11|PSMB7|PSMB6|PSMB5|PSMC3|PSMC4|PSMC5	http://www.genome.jp/kegg-bin/show_pathway?hsa03050/hsa:5719%09red/hsa:51371%09red/hsa:23198%09red/hsa:5710%09red/hsa:7979%09red/hsa:5717%09red/hsa:5707%09red/hsa:5694%09red/hsa:5695%09red/hsa:9861%09red/hsa:5705%09red/hsa:5702%09red/hsa:5704%09red/hsa:5693%09red	img/hsa03050.html
Estrogen signaling pathway	KEGG PATHWAY	hsa04915	25	99	0.00484707656715	0.0389112535529	HSPA8|EGFR|HSP90B1|FKBP4|AKT1|CALM3|CALM1|JUN|MAPK3|SHC4|SRC|PLCB4|SHC1|SHC2|SP1|CREB5|HSP90AA1|ITPR3|GNAQ|SOS1|MAP2K2|CREB3L2|GRB2|ATF4|MMP2	http://www.genome.jp/kegg-bin/show_pathway?hsa04915/hsa:64764%09red/hsa:9586%09red/hsa:2885%09red/hsa:3725%09red/hsa:468%09red/hsa:6667%09red/hsa:801%09red/hsa:808%09red/hsa:3312%09red/hsa:5605%09red/hsa:1956%09red/hsa:6464%09red/hsa:7184%09red/hsa:5595%09red/hsa:5332%09red/hsa:3710%09red/hsa:399694%09red/hsa:6654%09red/hsa:6714%09red/hsa:207%09red/hsa:3320%09red/hsa:2776%09red/hsa:4313%09red/hsa…	img/hsa04915.html
RNA polymerase	KEGG PATHWAY	hsa03020	11	32	0.00501640918835	0.0391822231198	POLR3G|POLR2B|POLR3D|POLR1A|POLR2G|POLR3E|POLR3C|POLR2C|POLR3A|POLR2I|POLR3H	http://www.genome.jp/kegg-bin/show_pathway?hsa03020/hsa:5438%09red/hsa:25885%09red/hsa:171568%09red/hsa:5436%09red/hsa:661%09red/hsa:5431%09red/hsa:5432%09red/hsa:55718%09red/hsa:11128%09red/hsa:10622%09red/hsa:10623%09red	img/hsa03020.html
Pathogenic Escherichia coli infection	KEGG PATHWAY	hsa05130	16	55	0.00532363847928	0.0401078356471	YWHAZ|ITGB1|CTTN|ACTG1|PRKCA|ARPC1B|TUBB3|ROCK2|TUBB6|NCL|EZR|ARPC2|ABL1|TUBA4A|ACTB|TUBA1B	http://www.genome.jp/kegg-bin/show_pathway?hsa05130/hsa:5578%09red/hsa:2017%09red/hsa:7277%09red/hsa:10109%09red/hsa:25%09red/hsa:10095%09red/hsa:4691%09red/hsa:7534%09red/hsa:9475%09red/hsa:7430%09red/hsa:10381%09red/hsa:60%09red/hsa:84617%09red/hsa:71%09red/hsa:10376%09red/hsa:3688%09red	img/hsa05130.html
Dorso-ventral axis formation	KEGG PATHWAY	hsa04320	10	28	0.00541247609078	0.0401078356471	SOS1|CPEB4|EGFR|NOTCH1|NOTCH2|GRB2|ETS2|MAPK3|ETS1|SPIRE2	http://www.genome.jp/kegg-bin/show_pathway?hsa04320/hsa:2113%09red/hsa:5595%09red/hsa:80315%09red/hsa:2114%09red/hsa:84501%09red/hsa:2885%09red/hsa:6654%09red/hsa:1956%09red/hsa:4851%09red/hsa:4853%09red	img/hsa04320.html
Lysine degradation	KEGG PATHWAY	hsa00310	15	52	0.00746983324516	0.0539695451963	EHMT1|COLGALT2|ASH1L|KMT2E|KMT2B|PLOD2|WHSC1|HADHA|KMT2A|KMT2D|SETD1A|SETD1B|KMT2C|DLST|DOT1L	http://www.genome.jp/kegg-bin/show_pathway?hsa00310/hsa:5352%09red/hsa:23127%09red/hsa:1743%09red/hsa:3030%09red/hsa:79813%09red/hsa:4297%09red/hsa:55904%09red/hsa:7468%09red/hsa:23067%09red/hsa:9757%09red/hsa:8085%09red/hsa:55870%09red/hsa:58508%09red/hsa:9739%09red/hsa:84444%09red	img/hsa00310.html
ECM-receptor interaction	KEGG PATHWAY	hsa04512	21	82	0.00792142839943	0.0545154705632	ITGB1|ITGA3|LAMA5|FN1|CD44|LAMB1|HSPG2|ITGA5|ITGAV|THBS1|AGRN|COL4A6|COL4A5|LAMA3|COL6A1|COL4A2|COL4A1|COL1A1|LAMC2|LAMB3|LAMC1	http://www.genome.jp/kegg-bin/show_pathway?hsa04512/hsa:1287%09red/hsa:3675%09red/hsa:1284%09red/hsa:1282%09red/hsa:3918%09red/hsa:3911%09red/hsa:3915%09red/hsa:3912%09red/hsa:3339%09red/hsa:3914%09red/hsa:960%09red/hsa:1288%09red/hsa:1277%09red/hsa:3685%09red/hsa:7057%09red/hsa:3909%09red/hsa:375790%09red/hsa:3678%09red/hsa:2335%09red/hsa:3688%09red/hsa:1291%09red	img/hsa04512.html
Colorectal cancer	KEGG PATHWAY	hsa05210	17	62	0.00792266354206	0.0545154705632	TGFBR2|TGFB2|RALGDS|AXIN1|TGFB1|CCND1|MSH3|JUN|TCF7|BAX|SMAD3|MAPK3|SMAD2|AKT1|TCF7L2|APC2|GSK3B	http://www.genome.jp/kegg-bin/show_pathway?hsa05210/hsa:5900%09red/hsa:5595%09red/hsa:2932%09red/hsa:4437%09red/hsa:207%09red/hsa:595%09red/hsa:3725%09red/hsa:10297%09red/hsa:581%09red/hsa:7042%09red/hsa:4088%09red/hsa:7040%09red/hsa:4087%09red/hsa:6932%09red/hsa:6934%09red/hsa:8312%09red/hsa:7048%09red	img/hsa05210.html
HTLV-I infection	KEGG PATHWAY	hsa05166	53	259	0.00918478083585	0.0617302711991	TGFB1|TGFB2|PDGFA|HLA-C|HLA-A|HLA-G|KAT2B|BAX|SMAD3|CRTC1|AKT1|POLE|MYBL1|MYBL2|CANX|JUN|ANAPC10|RB1|TLN1|ETS2|SMAD2|ETS1|POLD4|JAK1|RELB|NFKB2|VAC14|RANBP3|PCNA|TGFBR2|TCF3|HLA-E|PPP3CA|APC2|EP300|DVL1|ANAPC7|FDPS|RELA|E2F3|CCND1|CALR|MAP3K14|SLC2A1|GSK3B|CDC27|ELK1|POLE3|ATF3|ATF4|ATF1|CREBBP|WNT7B	http://www.genome.jp/kegg-bin/show_pathway?hsa05166/hsa:595%09red/hsa:3725%09red/hsa:10297%09red/hsa:10393%09red/hsa:468%09red/hsa:467%09red/hsa:466%09red/hsa:55697%09red/hsa:6513%09red/hsa:7477%09red/hsa:5925%09red/hsa:7094%09red/hsa:5530%09red/hsa:821%09red/hsa:5426%09red/hsa:8850%09red/hsa:2002%09red/hsa:1871%09red/hsa:1855%09red/hsa:4088%09red/hsa:57804%09red/hsa:3107%09red/hsa:3105%09red/hsa…	img/hsa05166.html
Herpes simplex infection	KEGG PATHWAY	hsa05168	40	186	0.00973455177607	0.0639383059837	CCL2|IFIH1|HMGN1|HLA-C|CDC34|HLA-A|HLA-G|HLA-E|MCRS1|TYK2|EIF2S1|SRSF3|DDX58|STAT2|TBK1|JUN|MAP3K7|NFKBIB|OAS3|HNRNPK|JAK1|C3|RELA|TRAF1|TRAF3|NXF1|GTF2IRD1|GLTSCR2|ALYREF|PML|PER1|SRSF9|EP300|SRPK1|TAF6|TAF4|HCFC1|TAB1|CREBBP|SP100	http://www.genome.jp/kegg-bin/show_pathway?hsa05168/hsa:29110%09red/hsa:9569%09red/hsa:6878%09red/hsa:7297%09red/hsa:3725%09red/hsa:6874%09red/hsa:23586%09red/hsa:6428%09red/hsa:6347%09red/hsa:29997%09red/hsa:3107%09red/hsa:10445%09red/hsa:7187%09red/hsa:7185%09red/hsa:4940%09red/hsa:997%09red/hsa:6885%09red/hsa:64135%09red/hsa:5371%09red/hsa:3716%09red/hsa:4793%09red/hsa:6732%09red/hsa:718%09red…	img/hsa05168.html
Shigellosis	KEGG PATHWAY	hsa05131	17	65	0.0129300516258	0.0830396648857	ITGB1|SRC|CD44|CTTN|DIAPH1|CRKL|NFKBIB|ARPC1B|VCL|ITGA5|ROCK2|MAPK3|ARPC2|ABL1|ACTB|RELA|ACTG1	http://www.genome.jp/kegg-bin/show_pathway?hsa05131/hsa:3688%09red/hsa:5595%09red/hsa:10095%09red/hsa:2017%09red/hsa:10109%09red/hsa:25%09red/hsa:1399%09red/hsa:3678%09red/hsa:4793%09red/hsa:960%09red/hsa:6714%09red/hsa:9475%09red/hsa:1729%09red/hsa:7414%09red/hsa:71%09red/hsa:60%09red/hsa:5970%09red	img/hsa05131.html
Apoptosis	KEGG PATHWAY	hsa04210	31	140	0.0141564149519	0.0889392156759	ACTG1|SPTAN1|BAX|AKT1|TNFRSF10A|DIABLO|TNFRSF10D|EIF2S1|CFLAR|GADD45A|JUN|MAPK3|CAPN2|RELA|ERN1|TRAF1|CTSL|CTSB|CTSC|DAB2IP|TUBA4A|PDPK1|ITPR3|LMNA|MAP2K2|MAP3K14|TUBA1B|ATF4|ACTB|AIFM1|MCL1	http://www.genome.jp/kegg-bin/show_pathway?hsa04210/hsa:8793%09red/hsa:3725%09red/hsa:8797%09red/hsa:6709%09red/hsa:56616%09red/hsa:468%09red/hsa:824%09red/hsa:153090%09red/hsa:4000%09red/hsa:1508%09red/hsa:1075%09red/hsa:5605%09red/hsa:9131%09red/hsa:5170%09red/hsa:60%09red/hsa:7185%09red/hsa:5595%09red/hsa:2081%09red/hsa:3710%09red/hsa:581%09red/hsa:5970%09red/hsa:207%09red/hsa:1647%09red/hsa:4…	img/hsa04210.html
Neurotrophin signaling pathway	KEGG PATHWAY	hsa04722	27	120	0.0172514522439	0.105379142846	CRKL|NFKBIB|ATF4|BAX|AKT1|RAPGEF1|ABL1|BDNF|MAPKAPK2|CALM3|CALM1|JUN|MAPK3|RELA|IRAK1|SHC4|SHC1|SHC2|CAMK2G|KIDINS220|SH2B1|SOS1|MAP2K2|IRS1|GSK3B|GRB2|PDPK1	http://www.genome.jp/kegg-bin/show_pathway?hsa04722/hsa:3667%09red/hsa:2889%09red/hsa:2885%09red/hsa:3725%09red/hsa:25970%09red/hsa:468%09red/hsa:627%09red/hsa:801%09red/hsa:25%09red/hsa:1399%09red/hsa:808%09red/hsa:5605%09red/hsa:6464%09red/hsa:5170%09red/hsa:3654%09red/hsa:9261%09red/hsa:5595%09red/hsa:581%09red/hsa:4793%09red/hsa:6654%09red/hsa:5970%09red/hsa:207%09red/hsa:399694%09red/hsa:293…	img/hsa04722.html
Endocrine and other factor-regulated calcium reabsorption	KEGG PATHWAY	hsa04961	13	47	0.0176465630065	0.105379142846	PLCB4|GNAQ|PRKCA|AP2A2|ATP1B1|RAB11A|DNM1|CLTA|ATP1A1|CLTB|ATP2B1|AP2A1|AP2B1	http://www.genome.jp/kegg-bin/show_pathway?hsa04961/hsa:5578%09red/hsa:2776%09red/hsa:5332%09red/hsa:1211%09red/hsa:1212%09red/hsa:1759%09red/hsa:490%09red/hsa:481%09red/hsa:163%09red/hsa:160%09red/hsa:161%09red/hsa:476%09red/hsa:8766%09red	img/hsa04961.html
Acute myeloid leukemia	KEGG PATHWAY	hsa05221	15	57	0.0178670519012	0.105379142846	RARA|TCF7|SOS1|AKT1|CCND1|GRB2|PIM1|TCF7L2|MAP2K2|MAPK3|JUP|RUNX1|MTOR|PML|RELA	http://www.genome.jp/kegg-bin/show_pathway?hsa05221/hsa:5595%09red/hsa:3728%09red/hsa:5914%09red/hsa:5371%09red/hsa:2885%09red/hsa:595%09red/hsa:5292%09red/hsa:6654%09red/hsa:5605%09red/hsa:207%09red/hsa:5970%09red/hsa:2475%09red/hsa:6932%09red/hsa:6934%09red/hsa:861%09red	img/hsa05221.html
Fructose and mannose metabolism	KEGG PATHWAY	hsa00051	10	33	0.0189275193084	0.109401061603	AKR1B10|PFKFB3|HK1|PFKFB4|GMPPB|PMM2|ALDOA|AKR1B1|PFKP|ENOSF1	http://www.genome.jp/kegg-bin/show_pathway?hsa00051/hsa:226%09red/hsa:29925%09red/hsa:55556%09red/hsa:5373%09red/hsa:5210%09red/hsa:231%09red/hsa:3098%09red/hsa:5214%09red/hsa:57016%09red/hsa:5209%09red	img/hsa00051.html
Pyrimidine metabolism	KEGG PATHWAY	hsa00240	24	105	0.019874856558	0.112624187162	POLR1A|POLE|POLR3E|POLR3C|POLR3A|POLR3H|DPYD|CMPK1|POLD4|NT5C2|ENTPD6|UMPS|UCK2|POLR2G|POLR2C|POLR2B|POLR2I|NME6|NME1|NME2|POLR3G|POLR3D|POLE3|CANT1	http://www.genome.jp/kegg-bin/show_pathway?hsa00240/hsa:25885%09red/hsa:171568%09red/hsa:661%09red/hsa:5438%09red/hsa:5436%09red/hsa:5431%09red/hsa:5432%09red/hsa:10201%09red/hsa:57804%09red/hsa:54107%09red/hsa:4831%09red/hsa:4830%09red/hsa:55718%09red/hsa:10622%09red/hsa:10623%09red/hsa:51727%09red/hsa:124583%09red/hsa:955%09red/hsa:1806%09red/hsa:7371%09red/hsa:7372%09red/hsa:5426%09red/hsa:229…	img/hsa00240.html
Amoebiasis	KEGG PATHWAY	hsa05146	23	100	0.0207975317066	0.114104016406	TGFB1|TGFB2|PTK2|LAMB1|COL3A1|LAMB3|RELA|LAMA3|PLCB4|LAMA5|HSPB1|PRKCA|VCL|COL4A6|COL4A5|COL4A2|COL4A1|LAMC2|LAMC1|GNAQ|FN1|ACTN4|COL1A1	http://www.genome.jp/kegg-bin/show_pathway?hsa05146/hsa:3918%09red/hsa:3911%09red/hsa:3912%09red/hsa:3915%09red/hsa:3914%09red/hsa:1277%09red/hsa:7414%09red/hsa:5578%09red/hsa:3315%09red/hsa:5747%09red/hsa:2335%09red/hsa:81%09red/hsa:5332%09red/hsa:5970%09red/hsa:3909%09red/hsa:1287%09red/hsa:1284%09red/hsa:2776%09red/hsa:1282%09red/hsa:1281%09red/hsa:1288%09red/hsa:7042%09red/hsa:7040%09red	img/hsa05146.html
Ribosome biogenesis in eukaryotes	KEGG PATHWAY	hsa03008	20	84	0.0209256500675	0.114104016406	GTPBP4|GNL3|NAT10|DROSHA|TCOF1|NXF1|HEATR1|SBDS|RRP7A|GNL3L|MDN1|REXO1|NOP10|NOB1|WDR43|GNL2|DKC1|FBL|RBM28|GAR1	http://www.genome.jp/kegg-bin/show_pathway?hsa03008/hsa:26354%09red/hsa:6949%09red/hsa:51119%09red/hsa:2091%09red/hsa:55226%09red/hsa:57455%09red/hsa:23195%09red/hsa:55505%09red/hsa:29102%09red/hsa:55127%09red/hsa:28987%09red/hsa:55131%09red/hsa:27341%09red/hsa:23160%09red/hsa:10482%09red/hsa:1736%09red/hsa:23560%09red/hsa:54433%09red/hsa:54552%09red/hsa:29889%09red	img/hsa03008.html
Arrhythmogenic right ventricular cardiomyopathy (ARVC)	KEGG PATHWAY	hsa05412	18	74	0.0224331662856	0.120058982528	ITGB1|EMD|TCF7|ACTG1|ATP2A2|ACTN4|ITGA3|ITGA5|DSP|LMNA|ITGAV|JUP|TCF7L2|DSG2|ACTB|GJA1|CTNNA1|CACNG6	http://www.genome.jp/kegg-bin/show_pathway?hsa05412/hsa:3675%09red/hsa:2697%09red/hsa:3728%09red/hsa:1829%09red/hsa:3688%09red/hsa:3678%09red/hsa:3685%09red/hsa:71%09red/hsa:1832%09red/hsa:2010%09red/hsa:81%09red/hsa:59285%09red/hsa:6932%09red/hsa:1495%09red/hsa:6934%09red/hsa:488%09red/hsa:60%09red/hsa:4000%09red	img/hsa05412.html
Glucagon signaling pathway	KEGG PATHWAY	hsa04922	23	102	0.0259186906924	0.136190938365	PRKAA1|AKT1|ACACA|CALM3|SIK2|PYGB|LDHA|LDHB|PKM|SIRT1|PLCB4|CREB5|CAMK2G|GYS1|ATF4|ITPR3|EP300|GNAQ|CALM1|SLC2A1|CREB3L2|PPP3CA|CREBBP	http://www.genome.jp/kegg-bin/show_pathway?hsa04922/hsa:64764%09red/hsa:9586%09red/hsa:23235%09red/hsa:468%09red/hsa:3939%09red/hsa:5332%09red/hsa:801%09red/hsa:5530%09red/hsa:808%09red/hsa:5315%09red/hsa:2997%09red/hsa:3945%09red/hsa:3710%09red/hsa:2776%09red/hsa:207%09red/hsa:31%09red/hsa:5834%09red/hsa:2033%09red/hsa:818%09red/hsa:1387%09red/hsa:23411%09red/hsa:5562%09red/hsa:6513%09red	img/hsa04922.html
Prion diseases	KEGG PATHWAY	hsa05020	10	35	0.0284137735461	0.144128711007	HSPA5|SOD1|PRNP|NOTCH1|BAX|MAP2K2|MAPK3|ELK1|STIP1|LAMC1	http://www.genome.jp/kegg-bin/show_pathway?hsa05020/hsa:5595%09red/hsa:3309%09red/hsa:3915%09red/hsa:5621%09red/hsa:581%09red/hsa:2002%09red/hsa:5605%09red/hsa:6647%09red/hsa:4851%09red/hsa:10963%09red	img/hsa05020.html
MicroRNAs in cancer	KEGG PATHWAY	hsa05206	57	299	0.028426769991	0.144128711007	HDAC1|RECK|TGFB2|FOXP1|HDAC4|CRKL|CDKN1B|EGFR|ITGA5|SLC7A1|MAP2K2|BCL2L2|KIF23|NOTCH1|ABL1|SOX4|RPTOR|PTEN|EZR|DNMT1|TPM1|THBS1|IGF2BP1|HNRNPK|CD44|SHC4|PDGFA|SIRT1|SHC1|PIM1|PRKCA|CDC25B|HMGA2|RDX|MTOR|APC2|MDM2|EP300|ZEB1|FSCN1|ZEB2|UBE2I|E2F3|SOS1|CCND1|HMOX1|IRS1|NOTCH2|VIM|MET|GRB2|BMPR2|CDK6|PAK4|ABCC1|CREBBP|MCL1	http://www.genome.jp/kegg-bin/show_pathway?hsa05206/hsa:3667%09red/hsa:10298%09red/hsa:599%09red/hsa:2885%09red/hsa:595%09red/hsa:10297%09red/hsa:5962%09red/hsa:7430%09red/hsa:7431%09red/hsa:23411%09red/hsa:6935%09red/hsa:5578%09red/hsa:6624%09red/hsa:25%09red/hsa:1399%09red/hsa:1786%09red/hsa:960%09red/hsa:5728%09red/hsa:1871%09red/hsa:5605%09red/hsa:7057%09red/hsa:3065%09red/hsa:1956%09red/hsa:…	img/hsa05206.html
Wnt signaling pathway	KEGG PATHWAY	hsa04310	30	143	0.0314832133515	0.156873252734	SMAD3|TCF7L2|CACYBP|AXIN1|CHD8|JUN|MAP3K7|CSNK1E|TCF7|PLCB4|PRKCA|CAMK2G|SERPINF1|CTBP1|APC2|TBL1X|EP300|DVL1|TBL1XR1|SFRP1|LRP6|CSNK1A1|LRP5|CCND1|ROCK2|GSK3B|PPP3CA|CTBP2|CREBBP|WNT7B	http://www.genome.jp/kegg-bin/show_pathway?hsa04310/hsa:1454%09red/hsa:595%09red/hsa:3725%09red/hsa:10297%09red/hsa:4040%09red/hsa:4041%09red/hsa:6932%09red/hsa:6934%09red/hsa:6885%09red/hsa:7477%09red/hsa:57680%09red/hsa:6422%09red/hsa:8312%09red/hsa:79718%09red/hsa:1855%09red/hsa:4088%09red/hsa:1487%09red/hsa:1488%09red/hsa:5176%09red/hsa:5332%09red/hsa:5578%09red/hsa:27101%09red/hsa:9475%09red…	img/hsa04310.html
Non-small cell lung cancer	KEGG PATHWAY	hsa05223	14	56	0.0330983900356	0.16126990027	E2F3|SOS1|AKT1|PRKCA|EGFR|RXRA|RB1|CCND1|MAPK3|GRB2|STK4|CDK6|PDPK1|MAP2K2	http://www.genome.jp/kegg-bin/show_pathway?hsa05223/hsa:5578%09red/hsa:5595%09red/hsa:5925%09red/hsa:1021%09red/hsa:1871%09red/hsa:2885%09red/hsa:595%09red/hsa:6256%09red/hsa:6654%09red/hsa:5605%09red/hsa:1956%09red/hsa:207%09red/hsa:5170%09red/hsa:6789%09red	img/hsa05223.html
TNF signaling pathway	KEGG PATHWAY	hsa04668	24	110	0.0334816401944	0.16126990027	MMP14|CCL2|ITCH|JUNB|MAP2K3|AKT1|BAG4|CFLAR|JUN|MAP3K7|MAPK3|RELA|JAG1|TRAF1|TRAF3|CREB5|DAB2IP|CXCL3|TAB1|TNFAIP3|CREB3L2|MAP3K14|ATF4|BCL3	http://www.genome.jp/kegg-bin/show_pathway?hsa04668/hsa:64764%09red/hsa:9586%09red/hsa:3726%09red/hsa:3725%09red/hsa:468%09red/hsa:602%09red/hsa:83737%09red/hsa:153090%09red/hsa:2921%09red/hsa:8837%09red/hsa:6347%09red/hsa:5606%09red/hsa:4323%09red/hsa:7187%09red/hsa:7185%09red/hsa:5595%09red/hsa:6885%09red/hsa:9530%09red/hsa:5970%09red/hsa:7128%09red/hsa:182%09red/hsa:207%09red/hsa:10454%09red/h…	img/hsa04668.html
FoxO signaling pathway	KEGG PATHWAY	hsa04068	28	134	0.0385165624123	0.182480107166	TGFB1|TGFB2|PLK1|CDKN1B|STK11|EGFR|IGF1R|PRKAA1|SMAD3|AKT1|GADD45A|MAPK3|CSNK1E|TGFBR2|SIRT1|STK4|SMAD2|MDM2|EP300|SOS1|MAP2K2|CCND1|IRS1|PTEN|GRB2|FBXO32|PDPK1|CREBBP	http://www.genome.jp/kegg-bin/show_pathway?hsa04068/hsa:3667%09red/hsa:5347%09red/hsa:595%09red/hsa:3480%09red/hsa:114907%09red/hsa:5728%09red/hsa:5605%09red/hsa:1956%09red/hsa:4088%09red/hsa:2885%09red/hsa:4087%09red/hsa:5170%09red/hsa:6789%09red/hsa:1027%09red/hsa:5595%09red/hsa:7040%09red/hsa:6654%09red/hsa:1454%09red/hsa:207%09red/hsa:1647%09red/hsa:2033%09red/hsa:1387%09red/hsa:23411%09red/h…	img/hsa04068.html
AMPK signaling pathway	KEGG PATHWAY	hsa04152	26	124	0.0432820764741	0.20175032421	STK11|IGF1R|PRKAA1|PFKFB4|AKT1|TSC1|RPTOR|MAP3K7|PFKP|FASN|SIRT1|ULK1|ACACA|CREB5|PPP2R2C|GYS1|MTOR|MLYCD|CCND1|PFKFB3|HNF4A|IRS1|CREB3L2|PDPK1|STRADA|EEF2	http://www.genome.jp/kegg-bin/show_pathway?hsa04152/hsa:3667%09red/hsa:64764%09red/hsa:8408%09red/hsa:595%09red/hsa:3480%09red/hsa:7248%09red/hsa:6885%09red/hsa:9586%09red/hsa:1938%09red/hsa:92335%09red/hsa:5210%09red/hsa:5214%09red/hsa:5170%09red/hsa:5522%09red/hsa:2997%09red/hsa:57521%09red/hsa:207%09red/hsa:31%09red/hsa:23417%09red/hsa:23411%09red/hsa:6794%09red/hsa:5562%09red/hsa:3172%09red/h…	img/hsa04152.html
GnRH signaling pathway	KEGG PATHWAY	hsa04912	20	91	0.0459890266332	0.210965534873	MMP14|SRC|PLCB4|CALM3|SOS1|MAP2K2|PRKCA|EGFR|CAMK2G|JUN|GRB2|MAP2K3|MAPK3|PTK2B|ELK1|CALM1|ITPR3|ATF4|MMP2|GNAQ	http://www.genome.jp/kegg-bin/show_pathway?hsa04912/hsa:2885%09red/hsa:5578%09red/hsa:5595%09red/hsa:3710%09red/hsa:2776%09red/hsa:5332%09red/hsa:818%09red/hsa:5606%09red/hsa:808%09red/hsa:3725%09red/hsa:2002%09red/hsa:6714%09red/hsa:6654%09red/hsa:5605%09red/hsa:4323%09red/hsa:1956%09red/hsa:468%09red/hsa:2185%09red/hsa:801%09red/hsa:4313%09red	img/hsa04912.html
Phosphatidylinositol signaling system	KEGG PATHWAY	hsa04070	21	98	0.0528890208298	0.238826984684	DGKZ|IMPAD1|INPP5K|PLCB4|CALM3|PIP5K1C|CALM1|PRKCA|PIP5K1A|DGKQ|ITPKC|INPP4A|TMEM55B|SYNJ2|PTEN|IMPA2|SYNJ1|PLCD3|INPPL1|ITPR3|INPP5E	http://www.genome.jp/kegg-bin/show_pathway?hsa04070/hsa:801%09red/hsa:5578%09red/hsa:1609%09red/hsa:3710%09red/hsa:5332%09red/hsa:3631%09red/hsa:54928%09red/hsa:808%09red/hsa:56623%09red/hsa:8394%09red/hsa:3613%09red/hsa:3636%09red/hsa:5728%09red/hsa:8871%09red/hsa:51763%09red/hsa:80271%09red/hsa:8867%09red/hsa:8525%09red/hsa:113026%09red/hsa:23396%09red/hsa:90809%09red	img/hsa04070.html
Pancreatic cancer	KEGG PATHWAY	hsa05212	15	66	0.0600523077076	0.267001798885	TGFBR2|TGFB2|E2F3|RALGDS|TGFB1|CCND1|EGFR|RB1|SMAD3|MAPK3|AKT1|SMAD2|CDK6|JAK1|RELA	http://www.genome.jp/kegg-bin/show_pathway?hsa05212/hsa:5900%09red/hsa:5595%09red/hsa:7042%09red/hsa:1021%09red/hsa:595%09red/hsa:3716%09red/hsa:1871%09red/hsa:5970%09red/hsa:5925%09red/hsa:1956%09red/hsa:4088%09red/hsa:7040%09red/hsa:4087%09red/hsa:207%09red/hsa:7048%09red	img/hsa05212.html
Rap1 signaling pathway	KEGG PATHWAY	hsa04015	40	211	0.0634158430267	0.277684524769	ACTG1|CRKL|SRC|EGFR|EPHA2|DOCK4|MAP2K3|AKT1|RAPGEF1|CTNND1|TLN1|ARAP3|CALM3|CALM1|MLLT4|THBS1|MAPK3|MAGI2|SIPA1|SIPA1L3|SIPA1L2|ITGB1|PDGFA|IGF1R|PLCB4|RALGDS|PRKCA|EFNA5|KRIT1|VASP|BCAR1|FGF2|PARD3|GNAQ|MAP2K2|RAPGEF2|VAV2|MET|LPAR3|ACTB	http://www.genome.jp/kegg-bin/show_pathway?hsa04015/hsa:2889%09red/hsa:3480%09red/hsa:9564%09red/hsa:889%09red/hsa:6714%09red/hsa:7410%09red/hsa:23566%09red/hsa:1500%09red/hsa:5578%09red/hsa:9693%09red/hsa:7094%09red/hsa:1946%09red/hsa:1399%09red/hsa:808%09red/hsa:4301%09red/hsa:5606%09red/hsa:5605%09red/hsa:7057%09red/hsa:1956%09red/hsa:60%09red/hsa:5900%09red/hsa:5595%09red/hsa:5154%09red/hsa:5…	img/hsa04015.html
MAPK signaling pathway	KEGG PATHWAY	hsa04010	47	255	0.0706695912375	0.304828535338	TGFB1|TGFB2|PPP3CA|MAP4K4|CRKL|PDGFA|HSPA8|EGFR|MAP4K3|MAP2K3|AKT1|RAPGEF2|BDNF|MAPKAPK2|CACNA1H|PPM1A|GADD45A|JUN|MAP3K7|MAPK3|GRB2|NF1|DUSP5|RELB|NFKB2|MAPK8IP3|TGFBR2|HSPB1|PRKCA|CDC25B|STK4|FLNA|DUSP16|FGF2|TAOK2|TAOK3|RELA|SOS1|MAP2K2|TAB1|MAP3K11|MAP3K12|ELK1|MAP3K14|ATF4|FLNB|CACNG6	http://www.genome.jp/kegg-bin/show_pathway?hsa04010/hsa:9448%09red/hsa:2885%09red/hsa:3725%09red/hsa:80824%09red/hsa:468%09red/hsa:51347%09red/hsa:2317%09red/hsa:627%09red/hsa:5578%09red/hsa:5530%09red/hsa:1399%09red/hsa:3315%09red/hsa:3312%09red/hsa:2002%09red/hsa:5606%09red/hsa:2316%09red/hsa:9344%09red/hsa:1956%09red/hsa:6789%09red/hsa:7042%09red/hsa:9261%09red/hsa:5595%09red/hsa:5154%09red/hs…	img/hsa04010.html
mTOR signaling pathway	KEGG PATHWAY	hsa04150	30	154	0.0736488558146	0.313007637212	STK11|PRKAA1|AKT1|RICTOR|TSC1|RPTOR|RPS6|MAPK3|DVL1|ULK3|IGF1R|ULK1|PRKCA|MTOR|EIF4B|EIF4E2|LRP6|SOS1|LRP5|SLC3A2|GRB10|IRS1|WDR59|GSK3B|MAP2K2|PTEN|GRB2|PDPK1|STRADA|WNT7B	http://www.genome.jp/kegg-bin/show_pathway?hsa04150/hsa:3667%09red/hsa:8408%09red/hsa:2885%09red/hsa:2887%09red/hsa:79726%09red/hsa:4040%09red/hsa:4041%09red/hsa:7477%09red/hsa:253260%09red/hsa:1975%09red/hsa:7248%09red/hsa:92335%09red/hsa:5728%09red/hsa:5605%09red/hsa:1855%09red/hsa:6520%09red/hsa:5170%09red/hsa:5595%09red/hsa:3480%09red/hsa:5578%09red/hsa:6194%09red/hsa:57521%09red/hsa:6654%09r…	img/hsa04150.html
Bladder cancer	KEGG PATHWAY	hsa05219	10	41	0.0758483606697	0.31768371353	SRC|E2F3|MAP2K2|CCND1|EGFR|RB1|THBS1|MAPK3|MDM2|MMP2	http://www.genome.jp/kegg-bin/show_pathway?hsa05219/hsa:5595%09red/hsa:5925%09red/hsa:4313%09red/hsa:595%09red/hsa:1871%09red/hsa:5605%09red/hsa:7057%09red/hsa:1956%09red/hsa:4193%09red/hsa:6714%09red	img/hsa05219.html
DNA replication	KEGG PATHWAY	hsa03030	9	36	0.0786080571065	0.324538978625	PCNA|RNASEH1|RFC1|POLE|MCM4|POLE3|LIG1|POLD4|MCM2	http://www.genome.jp/kegg-bin/show_pathway?hsa03030/hsa:54107%09red/hsa:4173%09red/hsa:3978%09red/hsa:5426%09red/hsa:5111%09red/hsa:4171%09red/hsa:246243%09red/hsa:57804%09red/hsa:5981%09red	img/hsa03030.html
Circadian rhythm	KEGG PATHWAY	hsa04710	8	31	0.0808259590916	0.328995805317	PER1|BHLHE40|BHLHE41|NPAS2|PRKAA1|CSNK1D|CSNK1E|NR1D1	http://www.genome.jp/kegg-bin/show_pathway?hsa04710/hsa:5187%09red/hsa:4862%09red/hsa:8553%09red/hsa:9572%09red/hsa:1453%09red/hsa:5562%09red/hsa:1454%09red/hsa:79365%09red	img/hsa04710.html
Axon guidance	KEGG PATHWAY	hsa04360	33	176	0.0960986780579	0.385729416094	ITGB1|EFNB1|ENAH|SRGAP1|EPHA2|PPP3CA|PTK2|ABL1|DPYSL2|PLXNB2|MAPK3|SLIT3|RGS3|EPHB2|SRC|ARHGEF12|NGEF|EPHB4|PRKCA|EFNA5|CAMK2G|ABLIM1|CFL2|SSH1|ROBO1|PLXNA1|ROCK2|GSK3B|MET|BMPR2|PAK4|SSH2|PTCH1	http://www.genome.jp/kegg-bin/show_pathway?hsa04360/hsa:10298%09red/hsa:5361%09red/hsa:1808%09red/hsa:6586%09red/hsa:55740%09red/hsa:54434%09red/hsa:5578%09red/hsa:5530%09red/hsa:25%09red/hsa:1073%09red/hsa:5747%09red/hsa:5998%09red/hsa:659%09red/hsa:2048%09red/hsa:5727%09red/hsa:5595%09red/hsa:23654%09red/hsa:6091%09red/hsa:25791%09red/hsa:57522%09red/hsa:23365%09red/hsa:9475%09red/hsa:6714%09re…	img/hsa04360.html
Long-term potentiation	KEGG PATHWAY	hsa04720	14	66	0.107630123246	0.425650217412	PLCB4|CALM3|MAP2K2|PRKCA|ITPR3|CAMK2G|MAPK3|CALM1|GRIN2D|PPP3CA|ATF4|EP300|CREBBP|GNAQ	http://www.genome.jp/kegg-bin/show_pathway?hsa04720/hsa:801%09red/hsa:5578%09red/hsa:5595%09red/hsa:2776%09red/hsa:5332%09red/hsa:818%09red/hsa:808%09red/hsa:3710%09red/hsa:1387%09red/hsa:5605%09red/hsa:468%09red/hsa:2906%09red/hsa:2033%09red/hsa:5530%09red	img/hsa04720.html
Base excision repair	KEGG PATHWAY	hsa03410	8	33	0.108990021067	0.425650217412	PCNA|HMGB1|APEX1|POLE|POLD4|LIG1|XRCC1|POLE3	http://www.genome.jp/kegg-bin/show_pathway?hsa03410/hsa:54107%09red/hsa:3978%09red/hsa:5426%09red/hsa:5111%09red/hsa:3146%09red/hsa:328%09red/hsa:57804%09red/hsa:7515%09red	img/hsa03410.html
Other glycan degradation	KEGG PATHWAY	hsa00511	5	18	0.119345978289	0.459879836339	MAN2B2|HEXB|MAN2C1|GLB1|MAN2B1	http://www.genome.jp/kegg-bin/show_pathway?hsa00511/hsa:4125%09red/hsa:2720%09red/hsa:3074%09red/hsa:23324%09red/hsa:4123%09red	img/hsa00511.html
Phospholipase D signaling pathway	KEGG PATHWAY	hsa04072	27	144	0.122775672493	0.466870649348	EGFR|AKT1|PTK2B|DNM1|TSC1|DGKZ|DGKQ|MAPK3|GNA13|SHC4|PDGFA|PLCB4|RALGDS|SHC2|PRKCA|MTOR|CYTH2|SOS1|MAP2K2|PIP5K1C|PIP5K1A|GRB2|AGPAT3|AGPAT2|AGPAT1|LPAR3|SHC1	http://www.genome.jp/kegg-bin/show_pathway?hsa04072/hsa:8394%09red/hsa:2885%09red/hsa:10554%09red/hsa:10555%09red/hsa:10672%09red/hsa:23566%09red/hsa:5900%09red/hsa:5578%09red/hsa:8525%09red/hsa:7248%09red/hsa:5605%09red/hsa:1956%09red/hsa:2185%09red/hsa:6464%09red/hsa:5595%09red/hsa:5154%09red/hsa:5332%09red/hsa:9266%09red/hsa:399694%09red/hsa:1759%09red/hsa:6654%09red/hsa:207%09red/hsa:1609%09r…	img/hsa04072.html
Thyroid cancer	KEGG PATHWAY	hsa05216	7	29	0.131560003719	0.487446680444	TCF7|MAP2K2|CCND1|RXRA|TCF7L2|MAPK3|TPR	http://www.genome.jp/kegg-bin/show_pathway?hsa05216/hsa:5595%09red/hsa:595%09red/hsa:6256%09red/hsa:5605%09red/hsa:7175%09red/hsa:6932%09red/hsa:6934%09red	img/hsa05216.html
Hippo signaling pathway -multiple species	KEGG PATHWAY	hsa04392	7	29	0.131560003719	0.487446680444	WWTR1|WWC1|LATS2|CSNK1E|NF2|MOB1A|TEAD1	http://www.genome.jp/kegg-bin/show_pathway?hsa04392/hsa:55233%09red/hsa:25937%09red/hsa:4771%09red/hsa:23286%09red/hsa:1454%09red/hsa:7003%09red/hsa:26524%09red	img/hsa04392.html
Influenza A	KEGG PATHWAY	hsa05164	32	176	0.135433358796	0.490471731432	CCL2|IFIH1|ACTG1|NFKBIB|HSPA8|MX1|MAP2K3|AKT1|TNFRSF10A|TNFRSF10D|TYK2|EIF2S1|DDX58|STAT2|TBK1|JUN|MAPK3|OAS3|JAK1|PML|RELA|PABPN1|NXF1|PRKCA|TRIM25|EP300|HNRNPUL1|FDPS|MAP2K2|GSK3B|ACTB|CREBBP	http://www.genome.jp/kegg-bin/show_pathway?hsa05164/hsa:29110%09red/hsa:7297%09red/hsa:4940%09red/hsa:8797%09red/hsa:23586%09red/hsa:5578%09red/hsa:71%09red/hsa:3312%09red/hsa:6347%09red/hsa:5606%09red/hsa:5605%09red/hsa:8793%09red/hsa:60%09red/hsa:5595%09red/hsa:3725%09red/hsa:8106%09red/hsa:64135%09red/hsa:5371%09red/hsa:3716%09red/hsa:4793%09red/hsa:5970%09red/hsa:10482%09red/hsa:207%09red/hsa…	img/hsa05164.html
Salmonella infection	KEGG PATHWAY	hsa05132	17	86	0.135770721504	0.490471731432	MYH10|CXCL3|RELA|MYH14|ACTG1|PKN1|ARPC1B|ARPC2|MYH9|JUN|ROCK2|MAPK3|DYNC1LI2|DYNC1H1|FLNA|ACTB|FLNB	http://www.genome.jp/kegg-bin/show_pathway?hsa05132/hsa:5585%09red/hsa:5595%09red/hsa:1778%09red/hsa:10109%09red/hsa:2921%09red/hsa:4627%09red/hsa:10095%09red/hsa:1783%09red/hsa:3725%09red/hsa:79784%09red/hsa:4628%09red/hsa:9475%09red/hsa:2316%09red/hsa:2317%09red/hsa:5970%09red/hsa:71%09red/hsa:60%09red	img/hsa05132.html
p53 signaling pathway	KEGG PATHWAY	hsa04115	14	69	0.141494342176	0.504837838133	PPM1D|SHISA5|CCND1|GADD45A|BAX|ADGRB1|PTEN|ZMAT3|MDM2|CDK6|DDB2|IGFBP3|THBS1|SERPINE1	http://www.genome.jp/kegg-bin/show_pathway?hsa04115/hsa:1647%09red/hsa:575%09red/hsa:1643%09red/hsa:1021%09red/hsa:8493%09red/hsa:3486%09red/hsa:581%09red/hsa:5728%09red/hsa:7057%09red/hsa:64393%09red/hsa:4193%09red/hsa:51246%09red/hsa:595%09red/hsa:5054%09red	img/hsa04115.html
Lysosome	KEGG PATHWAY	hsa04142	23	123	0.148474646547	0.523282595757	ACP2|MAN2B1|AP1M1|AP3S2|CLTA|CLTB|IGF2R|NPC2|AP3D1|GAA|LIPA|CTSL|CTSA|CTSB|CTSC|GGA1|LAMP1|CTNS|HEXB|PSAP|CD164|GLB1|ATP6V0A1	http://www.genome.jp/kegg-bin/show_pathway?hsa04142/hsa:3482%09red/hsa:1211%09red/hsa:1212%09red/hsa:3916%09red/hsa:4125%09red/hsa:535%09red/hsa:10577%09red/hsa:26088%09red/hsa:1508%09red/hsa:2720%09red/hsa:1075%09red/hsa:5660%09red/hsa:8943%09red/hsa:2548%09red/hsa:5476%09red/hsa:8907%09red/hsa:8763%09red/hsa:53%09red/hsa:3988%09red/hsa:1514%09red/hsa:10239%09red/hsa:1497%09red/hsa:3074%09red	img/hsa04142.html
Hedgehog signaling pathway	KEGG PATHWAY	hsa04340	10	47	0.155193776492	0.532154899629	SMURF1|CSNK1A1|CCND1|EVC2|GSK3B|GLI2|CSNK1D|CSNK1E|PTCH1|CUL3	http://www.genome.jp/kegg-bin/show_pathway?hsa04340/hsa:2736%09red/hsa:2932%09red/hsa:132884%09red/hsa:57154%09red/hsa:595%09red/hsa:1452%09red/hsa:1453%09red/hsa:1454%09red/hsa:5727%09red/hsa:8452%09red	img/hsa04340.html
Gap junction	KEGG PATHWAY	hsa04540	17	88	0.15779808447	0.532154899629	PDGFA|PLCB4|GNAQ|SOS1|MAP2K2|PRKCA|TUBA1B|EGFR|TUBB3|SRC|MAPK3|CSNK1D|GRB2|TUBA4A|ITPR3|GJA1|TUBB6	http://www.genome.jp/kegg-bin/show_pathway?hsa04540/hsa:5578%09red/hsa:5595%09red/hsa:5154%09red/hsa:2776%09red/hsa:5332%09red/hsa:1453%09red/hsa:2885%09red/hsa:3710%09red/hsa:2697%09red/hsa:7277%09red/hsa:6654%09red/hsa:5605%09red/hsa:10381%09red/hsa:1956%09red/hsa:6714%09red/hsa:84617%09red/hsa:10376%09red	img/hsa04540.html
Leukocyte transendothelial migration	KEGG PATHWAY	hsa04670	22	118	0.158330900787	0.532154899629	PTK2|ACTG1|MSN|PTK2B|EZR|CTNND1|MLLT4|PXN|SIPA1|ITGB1|PRKCA|VCL|VASP|BCAR1|CTNNA1|MYL12B|ACTN4|VAV2|ROCK2|ARHGAP35|ACTB|MMP2	http://www.genome.jp/kegg-bin/show_pathway?hsa04670/hsa:9564%09red/hsa:7430%09red/hsa:2909%09red/hsa:7414%09red/hsa:7410%09red/hsa:1500%09red/hsa:5578%09red/hsa:5829%09red/hsa:4301%09red/hsa:5747%09red/hsa:81%09red/hsa:2185%09red/hsa:4478%09red/hsa:60%09red/hsa:9475%09red/hsa:7408%09red/hsa:6494%09red/hsa:103910%09red/hsa:3688%09red/hsa:4313%09red/hsa:1495%09red/hsa:71%09red	img/hsa04670.html
Longevity regulating pathway	KEGG PATHWAY	hsa04211	18	94	0.158357513384	0.532154899629	EHMT1|RPTOR|SIRT1|ULK1|IGF1R|ULK3|CREB5|STK11|IRS1|BAX|CREB3L2|AKT1|EIF4E2|MTOR|PRKAA1|ATF4|RELA|TSC1	http://www.genome.jp/kegg-bin/show_pathway?hsa04211/hsa:64764%09red/hsa:3667%09red/hsa:3480%09red/hsa:8408%09red/hsa:9586%09red/hsa:79813%09red/hsa:57521%09red/hsa:23411%09red/hsa:581%09red/hsa:6794%09red/hsa:25989%09red/hsa:9470%09red/hsa:5970%09red/hsa:468%09red/hsa:2475%09red/hsa:5562%09red/hsa:207%09red/hsa:7248%09red	img/hsa04211.html
Phagosome	KEGG PATHWAY	hsa04145	28	155	0.162982598414	0.541401964845	DYNC1LI2|HLA-C|HLA-A|HLA-G|ITGA5|HLA-E|CANX|ACTG1|MRC2|C1R|EEA1|TUBA1B|THBS1|C3|ITGB1|CTSL|TUBB6|TUBB3|HGS|LAMP1|DYNC1H1|TUBA4A|CALR|ITGAV|ATP6V0A1|ATP6V0E1|ACTB|SCARB1	http://www.genome.jp/kegg-bin/show_pathway?hsa04145/hsa:7277%09red/hsa:9146%09red/hsa:3916%09red/hsa:535%09red/hsa:821%09red/hsa:1783%09red/hsa:949%09red/hsa:7057%09red/hsa:3107%09red/hsa:3105%09red/hsa:60%09red/hsa:8411%09red/hsa:3678%09red/hsa:718%09red/hsa:10381%09red/hsa:84617%09red/hsa:715%09red/hsa:3688%09red/hsa:8992%09red/hsa:1514%09red/hsa:1778%09red/hsa:3685%09red/hsa:811%09red/hsa:3135…	img/hsa04145.html
Melanoma	KEGG PATHWAY	hsa05218	14	71	0.166961197262	0.542154898974	PDGFA|IGF1R|E2F3|MAPK3|CCND1|EGFR|RB1|MAP2K2|PTEN|AKT1|CDK6|MDM2|FGF2|MET	http://www.genome.jp/kegg-bin/show_pathway?hsa05218/hsa:5595%09red/hsa:5154%09red/hsa:1021%09red/hsa:595%09red/hsa:3480%09red/hsa:2247%09red/hsa:4233%09red/hsa:5728%09red/hsa:1871%09red/hsa:5605%09red/hsa:5925%09red/hsa:1956%09red/hsa:4193%09red/hsa:207%09red	img/hsa05218.html
Inositol phosphate metabolism	KEGG PATHWAY	hsa00562	14	71	0.166961197262	0.542154898974	PLCB4|INPP5E|INPPL1|PIP5K1C|PIP5K1A|INPP5K|ITPKC|INPP4A|PTEN|IMPA2|SYNJ1|PLCD3|SYNJ2|IMPAD1	http://www.genome.jp/kegg-bin/show_pathway?hsa00562/hsa:54928%09red/hsa:8394%09red/hsa:56623%09red/hsa:5332%09red/hsa:80271%09red/hsa:8867%09red/hsa:3613%09red/hsa:3636%09red/hsa:5728%09red/hsa:8871%09red/hsa:51763%09red/hsa:3631%09red/hsa:113026%09red/hsa:23396%09red	img/hsa00562.html
Choline metabolism in cancer	KEGG PATHWAY	hsa05231	19	101	0.169618363561	0.544663411879	DGKZ|PDGFA|RALGDS|SOS1|AKT1|PRKCA|SP1|PIP5K1A|DGKQ|JUN|MAP2K2|MAPK3|PIP5K1C|GRB2|MTOR|SLC22A5|PDPK1|EGFR|TSC1	http://www.genome.jp/kegg-bin/show_pathway?hsa05231/hsa:5900%09red/hsa:5578%09red/hsa:1609%09red/hsa:5154%09red/hsa:8525%09red/hsa:6584%09red/hsa:2885%09red/hsa:3725%09red/hsa:8394%09red/hsa:5595%09red/hsa:7248%09red/hsa:6654%09red/hsa:5605%09red/hsa:1956%09red/hsa:2475%09red/hsa:6667%09red/hsa:207%09red/hsa:5170%09red/hsa:23396%09red	img/hsa05231.html
Huntington's disease	KEGG PATHWAY	hsa05016	34	193	0.1715119727	0.544691869345	HDAC1|AP2A2|NDUFB2|BAX|UQCRQ|RCOR1|CLTA|CLTB|ATP5B|BDNF|DCTN1|UQCRB|AP2B1|ATP5E|DLG4|HIP1|ATP5A1|DCTN4|NDUFA6|PLCB4|SOD1|SP1|CREB5|POLR2G|AP2A1|POLR2C|POLR2B|EP300|POLR2I|TAF4|GNAQ|CREB3L2|NDUFS8|CREBBP	http://www.genome.jp/kegg-bin/show_pathway?hsa05016/hsa:64764%09red/hsa:9586%09red/hsa:6874%09red/hsa:1211%09red/hsa:1212%09red/hsa:514%09red/hsa:6647%09red/hsa:6667%09red/hsa:627%09red/hsa:4700%09red/hsa:23186%09red/hsa:1742%09red/hsa:1639%09red/hsa:5436%09red/hsa:5431%09red/hsa:5432%09red/hsa:51164%09red/hsa:3065%09red/hsa:163%09red/hsa:160%09red/hsa:161%09red/hsa:5332%09red/hsa:7381%09red/hsa:…	img/hsa05016.html
Glycosphingolipid biosynthesis - ganglio series	KEGG PATHWAY	hsa00604	4	15	0.176034359692	0.552977499468	ST6GALNAC6|HEXB|GLB1|ST3GAL2	http://www.genome.jp/kegg-bin/show_pathway?hsa00604/hsa:2720%09red/hsa:3074%09red/hsa:30815%09red/hsa:6483%09red	img/hsa00604.html
Protein digestion and absorption	KEGG PATHWAY	hsa04974	17	90	0.18162256415	0.564397000423	COL18A1|COL7A1|SLC3A2|COL4A5|ATP1B1|COL5A2|COL4A6|COL27A1|COL5A1|COL4A2|COL4A1|COL1A1|COL6A1|SLC1A5|ATP1A1|COL3A1|COL12A1	http://www.genome.jp/kegg-bin/show_pathway?hsa04974/hsa:1294%09red/hsa:1287%09red/hsa:1284%09red/hsa:1290%09red/hsa:1282%09red/hsa:1281%09red/hsa:85301%09red/hsa:80781%09red/hsa:6510%09red/hsa:1289%09red/hsa:1288%09red/hsa:1277%09red/hsa:481%09red/hsa:1303%09red/hsa:6520%09red/hsa:476%09red/hsa:1291%09red	img/hsa04974.html
Tight junction	KEGG PATHWAY	hsa04530	25	139	0.185428934607	0.570095341505	AMOTL1|MYH10|CTTN|MYH14|ACTG1|SPTAN1|SYMPK|VAPA|AKT1|MLLT4|MYH9|MAGI2|EPB41L1|SRC|ASH1L|PRKCA|PPP2R2C|CTNNA1|PARD3|MYH7B|MYL12B|ACTN4|PTEN|ACTB|YBX3	http://www.genome.jp/kegg-bin/show_pathway?hsa04530/hsa:9218%09red/hsa:55870%09red/hsa:57644%09red/hsa:6709%09red/hsa:5578%09red/hsa:4301%09red/hsa:5728%09red/hsa:81%09red/hsa:8531%09red/hsa:60%09red/hsa:5522%09red/hsa:8189%09red/hsa:154810%09red/hsa:6714%09red/hsa:207%09red/hsa:103910%09red/hsa:2036%09red/hsa:2017%09red/hsa:79784%09red/hsa:4627%09red/hsa:56288%09red/hsa:9863%09red/hsa:1495%09red…	img/hsa04530.html
N-Glycan biosynthesis	KEGG PATHWAY	hsa00510	10	49	0.188377279794	0.573063514322	RPN1|GANAB|ST6GAL2|RPN2|DDOST|MGAT4B|STT3B|ALG12|STT3A|MAN1A2	http://www.genome.jp/kegg-bin/show_pathway?hsa00510/hsa:79087%09red/hsa:201595%09red/hsa:1650%09red/hsa:23193%09red/hsa:3703%09red/hsa:10905%09red/hsa:84620%09red/hsa:11282%09red/hsa:6185%09red/hsa:6184%09red	img/hsa00510.html
Central carbon metabolism in cancer	KEGG PATHWAY	hsa05230	13	67	0.193995566048	0.579751715308	MET|MAPK3|HK1|EGFR|SLC2A1|PFKP|MAP2K2|PTEN|AKT1|SLC1A5|MTOR|LDHA|PKM	http://www.genome.jp/kegg-bin/show_pathway?hsa05230/hsa:5595%09red/hsa:6513%09red/hsa:6510%09red/hsa:4233%09red/hsa:5728%09red/hsa:2475%09red/hsa:5605%09red/hsa:3098%09red/hsa:1956%09red/hsa:5315%09red/hsa:5214%09red/hsa:3939%09red/hsa:207%09red	img/hsa05230.html
B cell receptor signaling pathway	KEGG PATHWAY	hsa04662	14	73	0.194587945968	0.579751715308	INPPL1|SOS1|AKT1|CD81|NFKBIB|VAV2|JUN|GSK3B|MAP2K2|MAPK3|GRB2|PPP3CA|RELA|PTPN6	http://www.genome.jp/kegg-bin/show_pathway?hsa04662/hsa:5595%09red/hsa:975%09red/hsa:5530%09red/hsa:2932%09red/hsa:2885%09red/hsa:7410%09red/hsa:3725%09red/hsa:4793%09red/hsa:3636%09red/hsa:5777%09red/hsa:6654%09red/hsa:5605%09red/hsa:5970%09red/hsa:207%09red	img/hsa04662.html
Ras signaling pathway	KEGG PATHWAY	hsa04014	39	228	0.202197625924	0.593336025589	EGFR|EPHA2|AKT1|ABL1|RASAL2|SHC1|ETS2|ABL2|CALM3|TBK1|CALM1|MLLT4|PLA2G6|MAPK3|ETS1|NF1|KSR2|SHC4|PDGFA|IGF1R|RALGDS|SHC2|PRKCA|EFNA5|GNB1|GNB3|SYNGAP1|GNG5|STK4|FGF2|RASA3|RELA|SOS1|MAP2K2|GRB2|MET|SHOC2|ELK1|PAK4	http://www.genome.jp/kegg-bin/show_pathway?hsa04014/hsa:29110%09red/hsa:10298%09red/hsa:2885%09red/hsa:3480%09red/hsa:8398%09red/hsa:8036%09red/hsa:9462%09red/hsa:2002%09red/hsa:5900%09red/hsa:5578%09red/hsa:27%09red/hsa:25%09red/hsa:808%09red/hsa:4301%09red/hsa:283455%09red/hsa:8831%09red/hsa:5605%09red/hsa:1956%09red/hsa:6464%09red/hsa:6789%09red/hsa:801%09red/hsa:5595%09red/hsa:5154%09red/hsa:…	img/hsa04014.html
Vasopressin-regulated water reabsorption	KEGG PATHWAY	hsa04962	9	44	0.203253517416	0.593336025589	RAB11A|DYNLL1|DYNLL2|CREB5|CREB3L2|DYNC1LI2|DYNC1H1|DCTN1|DCTN4	http://www.genome.jp/kegg-bin/show_pathway?hsa04962/hsa:64764%09red/hsa:9586%09red/hsa:8655%09red/hsa:1639%09red/hsa:1783%09red/hsa:1778%09red/hsa:140735%09red/hsa:51164%09red/hsa:8766%09red	img/hsa04962.html
Leishmaniasis	KEGG PATHWAY	hsa05140	14	74	0.209155379908	0.604459047935	ITGB1|TGFB1|TGFB2|NFKBIB|TAB1|JUN|MAP3K7|MAPK3|ELK1|JAK1|C3|RELA|IRAK1|PTPN6	http://www.genome.jp/kegg-bin/show_pathway?hsa05140/hsa:3688%09red/hsa:5595%09red/hsa:6885%09red/hsa:3725%09red/hsa:3716%09red/hsa:2002%09red/hsa:4793%09red/hsa:5777%09red/hsa:718%09red/hsa:7042%09red/hsa:7040%09red/hsa:10454%09red/hsa:3654%09red/hsa:5970%09red	img/hsa05140.html
Measles	KEGG PATHWAY	hsa05162	24	136	0.218898449693	0.626352989717	IFIH1|NFKBIB|CDKN1B|HSPA8|MX1|AKT1|TNFRSF10A|TNFRSF10D|TYK2|EIF2S1|EIF3H|DDX58|STAT2|TBK1|MAP3K7|OAS3|JAK1|RELA|IRAK1|MSN|CCND1|TNFAIP3|GSK3B|CDK6	http://www.genome.jp/kegg-bin/show_pathway?hsa05162/hsa:29110%09red/hsa:8793%09red/hsa:595%09red/hsa:4940%09red/hsa:8797%09red/hsa:23586%09red/hsa:7128%09red/hsa:3312%09red/hsa:7297%09red/hsa:2932%09red/hsa:4478%09red/hsa:3654%09red/hsa:8667%09red/hsa:6885%09red/hsa:64135%09red/hsa:3716%09red/hsa:4793%09red/hsa:5970%09red/hsa:207%09red/hsa:1027%09red/hsa:6773%09red/hsa:1021%09red/hsa:4599%09red/h…	img/hsa05162.html
Toxoplasmosis	KEGG PATHWAY	hsa05145	21	119	0.237921859219	0.674111934454	RELA|TGFB1|TGFB2|LAMA3|LAMB1|LAMA5|AKT1|NFKBIB|TAB1|HSPA8|IRAK1|MAP3K7|MAP2K3|MAPK3|ITGB1|JAK1|LAMC2|PDPK1|TYK2|LAMC1|LAMB3	http://www.genome.jp/kegg-bin/show_pathway?hsa05145/hsa:3918%09red/hsa:5595%09red/hsa:6885%09red/hsa:3688%09red/hsa:3911%09red/hsa:7297%09red/hsa:3912%09red/hsa:3914%09red/hsa:3716%09red/hsa:3915%09red/hsa:3312%09red/hsa:5606%09red/hsa:4793%09red/hsa:7042%09red/hsa:5970%09red/hsa:7040%09red/hsa:10454%09red/hsa:207%09red/hsa:5170%09red/hsa:3654%09red/hsa:3909%09red	img/hsa05145.html
Hypertrophic cardiomyopathy (HCM)	KEGG PATHWAY	hsa05410	15	83	0.253204835494	0.692717694384	ITGB1|EMD|TGFB2|ACTG1|ATP2A2|TGFB1|ITGA3|TPM2|TPM1|ITGA5|ITGAV|PRKAA1|ACTB|LMNA|CACNG6	http://www.genome.jp/kegg-bin/show_pathway?hsa05410/hsa:3675%09red/hsa:4000%09red/hsa:3688%09red/hsa:3678%09red/hsa:3685%09red/hsa:59285%09red/hsa:2010%09red/hsa:5562%09red/hsa:7042%09red/hsa:7040%09red/hsa:7168%09red/hsa:7169%09red/hsa:71%09red/hsa:488%09red/hsa:60%09red	img/hsa05410.html
Biosynthesis of unsaturated fatty acids	KEGG PATHWAY	hsa01040	5	23	0.254076386175	0.692717694384	FADS1|FADS2|HADHA|TECR|HACD2	http://www.genome.jp/kegg-bin/show_pathway?hsa01040/hsa:201562%09red/hsa:9415%09red/hsa:3992%09red/hsa:3030%09red/hsa:9524%09red	img/hsa01040.html
Mismatch repair	KEGG PATHWAY	hsa03430	5	23	0.254076386175	0.692717694384	PCNA|POLD4|MSH3|RFC1|LIG1	http://www.genome.jp/kegg-bin/show_pathway?hsa03430/hsa:4437%09red/hsa:5981%09red/hsa:5111%09red/hsa:3978%09red/hsa:57804%09red	img/hsa03430.html
Protein export	KEGG PATHWAY	hsa03060	5	23	0.254076386175	0.692717694384	SEC11A|SRP68|SRP54|IMMP2L|HSPA5	http://www.genome.jp/kegg-bin/show_pathway?hsa03060/hsa:83943%09red/hsa:6730%09red/hsa:6729%09red/hsa:23478%09red/hsa:3309%09red	img/hsa03060.html
Nucleotide excision repair	KEGG PATHWAY	hsa03420	9	47	0.26372530865	0.712304805605	PCNA|ERCC1|RFC1|CUL4A|POLE|POLE3|LIG1|DDB2|POLD4	http://www.genome.jp/kegg-bin/show_pathway?hsa03420/hsa:54107%09red/hsa:1643%09red/hsa:3978%09red/hsa:5426%09red/hsa:5111%09red/hsa:2067%09red/hsa:57804%09red/hsa:5981%09red/hsa:8451%09red	img/hsa03420.html
TGF-beta signaling pathway	KEGG PATHWAY	hsa04350	15	84	0.268773779251	0.719218724107	SMURF1|TGFBR2|TGFB2|EP300|SMAD1|AMH|SP1|TGFB1|SMAD2|SMAD3|MAPK3|BMPR2|CREBBP|THBS1|TGIF1	http://www.genome.jp/kegg-bin/show_pathway?hsa04350/hsa:5595%09red/hsa:2033%09red/hsa:659%09red/hsa:7040%09red/hsa:4087%09red/hsa:1387%09red/hsa:7057%09red/hsa:7050%09red/hsa:7042%09red/hsa:4088%09red/hsa:57154%09red/hsa:4086%09red/hsa:268%09red/hsa:6667%09red/hsa:7048%09red	img/hsa04350.html
Viral myocarditis	KEGG PATHWAY	hsa05416	11	60	0.280356225298	0.743329808359	ACTG1|CD55|HLA-C|EIF4G3|HLA-A|HLA-G|HLA-E|CCND1|ABL1|ACTB|ABL2	http://www.genome.jp/kegg-bin/show_pathway?hsa05416/hsa:3105%09red/hsa:27%09red/hsa:25%09red/hsa:595%09red/hsa:1604%09red/hsa:60%09red/hsa:3133%09red/hsa:3107%09red/hsa:8672%09red/hsa:71%09red/hsa:3135%09red	img/hsa05416.html
cGMP-PKG signaling pathway	KEGG PATHWAY	hsa04022	28	167	0.285025040919	0.743594955049	ATP2A2|MYLK|AKT1|CALM3|CALM1|KCNMA1|MAPK3|PPP1R12A|PLCB4|CREB5|GTF2IRD1|ATP1B1|ATF4|ATP2B1|ITPR3|VASP|ATP2B4|GNAQ|ADRA1D|MAP2K2|IRS1|ROCK2|CREB3L2|MEF2A|GNA13|ATP1A1|MEF2D|PPP3CA	http://www.genome.jp/kegg-bin/show_pathway?hsa04022/hsa:64764%09red/hsa:3667%09red/hsa:9569%09red/hsa:9586%09red/hsa:10672%09red/hsa:481%09red/hsa:468%09red/hsa:488%09red/hsa:801%09red/hsa:4638%09red/hsa:5530%09red/hsa:4659%09red/hsa:808%09red/hsa:4205%09red/hsa:5605%09red/hsa:3778%09red/hsa:4209%09red/hsa:5595%09red/hsa:5332%09red/hsa:146%09red/hsa:3710%09red/hsa:9475%09red/hsa:490%09red/hsa:740…	img/hsa04022.html
Citrate cycle (TCA cycle)	KEGG PATHWAY	hsa00020	6	30	0.287191567646	0.743594955049	IDH3B|IDH3G|DLST|PC|MDH2|ACLY	http://www.genome.jp/kegg-bin/show_pathway?hsa00020/hsa:1743%09red/hsa:3421%09red/hsa:3420%09red/hsa:4191%09red/hsa:5091%09red/hsa:47%09red	img/hsa00020.html
Chagas disease (American trypanosomiasis)	KEGG PATHWAY	hsa05142	18	104	0.288175207493	0.743594955049	CCL2|TGFBR2|TGFB2|PLCB4|GNAQ|TGFB1|CALR|JUN|PPP2R2C|SMAD3|MAPK3|AKT1|SMAD2|C3|RELA|IRAK1|CFLAR|SERPINE1	http://www.genome.jp/kegg-bin/show_pathway?hsa05142/hsa:5522%09red/hsa:5595%09red/hsa:2776%09red/hsa:5332%09red/hsa:8837%09red/hsa:3654%09red/hsa:3725%09red/hsa:811%09red/hsa:6347%09red/hsa:718%09red/hsa:5970%09red/hsa:7042%09red/hsa:4088%09red/hsa:7040%09red/hsa:4087%09red/hsa:207%09red/hsa:5054%09red/hsa:7048%09red	img/hsa05142.html
Amphetamine addiction	KEGG PATHWAY	hsa05031	12	67	0.295879833688	0.756719220671	HDAC1|SIRT1|CALM3|CALM1|PRKCA|CREB5|CAMK2G|JUN|CREB3L2|GRIN2D|PPP3CA|ATF4	http://www.genome.jp/kegg-bin/show_pathway?hsa05031/hsa:64764%09red/hsa:5578%09red/hsa:9586%09red/hsa:818%09red/hsa:801%09red/hsa:808%09red/hsa:3725%09red/hsa:23411%09red/hsa:3065%09red/hsa:468%09red/hsa:2906%09red/hsa:5530%09red	img/hsa05031.html
VEGF signaling pathway	KEGG PATHWAY	hsa04370	11	61	0.299602384723	0.758739927274	SRC|PTK2|SHC2|HSPB1|PRKCA|MAP2K2|MAPK3|AKT1|PXN|PPP3CA|MAPKAPK2	http://www.genome.jp/kegg-bin/show_pathway?hsa04370/hsa:9261%09red/hsa:5578%09red/hsa:5595%09red/hsa:5530%09red/hsa:3315%09red/hsa:25759%09red/hsa:5747%09red/hsa:5605%09red/hsa:6714%09red/hsa:207%09red/hsa:5829%09red	img/hsa04370.html
Legionellosis	KEGG PATHWAY	hsa05134	10	55	0.303257087332	0.758739927274	HSF1|CXCL3|HSPA8|EEF1G|EEF1A2|RAB1B|C3|CLK1|NFKB2|RELA	http://www.genome.jp/kegg-bin/show_pathway?hsa05134/hsa:1937%09red/hsa:81876%09red/hsa:2921%09red/hsa:1917%09red/hsa:1195%09red/hsa:3312%09red/hsa:4791%09red/hsa:718%09red/hsa:5970%09red/hsa:3297%09red	img/hsa05134.html
Fatty acid biosynthesis	KEGG PATHWAY	hsa00061	3	13	0.306607610724	0.758739927274	FASN|ACACA|ACSL4	http://www.genome.jp/kegg-bin/show_pathway?hsa00061/hsa:31%09red/hsa:2194%09red/hsa:2182%09red	img/hsa00061.html
Gastric acid secretion	KEGG PATHWAY	hsa04971	13	74	0.309816135496	0.758739927274	PLCB4|CALM3|CALM1|PRKCA|CAMK2G|MYLK|EZR|ATP1B1|ATP1A1|SLC4A2|ITPR3|ACTB|GNAQ	http://www.genome.jp/kegg-bin/show_pathway?hsa04971/hsa:801%09red/hsa:4638%09red/hsa:2776%09red/hsa:5332%09red/hsa:818%09red/hsa:5578%09red/hsa:808%09red/hsa:3710%09red/hsa:7430%09red/hsa:481%09red/hsa:6522%09red/hsa:476%09red/hsa:60%09red	img/hsa04971.html
Fc gamma R-mediated phagocytosis	KEGG PATHWAY	hsa04666	16	93	0.312328926246	0.758739927274	INPPL1|CRKL|AKT1|PRKCA|ARPC1B|PIP5K1A|VAV2|PLA2G6|MAPK3|PIP5K1C|CFL2|ARPC2|VASP|ASAP1|ASAP2|MYO10	http://www.genome.jp/kegg-bin/show_pathway?hsa04666/hsa:5578%09red/hsa:5595%09red/hsa:10109%09red/hsa:1399%09red/hsa:7410%09red/hsa:8853%09red/hsa:1073%09red/hsa:8394%09red/hsa:4651%09red/hsa:10095%09red/hsa:8398%09red/hsa:7408%09red/hsa:3636%09red/hsa:207%09red/hsa:50807%09red/hsa:23396%09red	img/hsa04666.html
Galactose metabolism	KEGG PATHWAY	hsa00052	6	31	0.315047720667	0.758739927274	AKR1B10|HK1|GLB1|PFKP|AKR1B1|GAA	http://www.genome.jp/kegg-bin/show_pathway?hsa00052/hsa:231%09red/hsa:2720%09red/hsa:5214%09red/hsa:2548%09red/hsa:3098%09red/hsa:57016%09red	img/hsa00052.html
beta-Alanine metabolism	KEGG PATHWAY	hsa00410	6	31	0.315047720667	0.758739927274	MLYCD|ALDH3A1|SMOX|DPYD|HADHA|SRM	http://www.genome.jp/kegg-bin/show_pathway?hsa00410/hsa:1806%09red/hsa:23417%09red/hsa:54498%09red/hsa:3030%09red/hsa:218%09red/hsa:6723%09red	img/hsa00410.html
Aldosterone synthesis and secretion	KEGG PATHWAY	hsa04925	14	81	0.322442909072	0.77013223737	CACNA1H|DAGLB|PLCB4|CALM3|CALM1|PRKCA|CREB5|CAMK2G|CREB3L2|ITPR3|ATF4|ATF1|SCARB1|GNAQ	http://www.genome.jp/kegg-bin/show_pathway?hsa04925/hsa:64764%09red/hsa:5578%09red/hsa:2776%09red/hsa:818%09red/hsa:9586%09red/hsa:801%09red/hsa:808%09red/hsa:3710%09red/hsa:949%09red/hsa:221955%09red/hsa:468%09red/hsa:466%09red/hsa:8912%09red/hsa:5332%09red	img/hsa04925.html
Insulin resistance	KEGG PATHWAY	hsa04931	18	109	0.363505061525	0.858365382189	GYS1|PTPRF|AKT1|CREB5|PPP2R4|SLC2A1|IRS1|PPARGC1B|GSK3B|CREB3L2|PTEN|PYGB|MTOR|PRKAA1|PDPK1|MGEA5|RELA|NR1H2	http://www.genome.jp/kegg-bin/show_pathway?hsa04931/hsa:133522%09red/hsa:64764%09red/hsa:7376%09red/hsa:5834%09red/hsa:5524%09red/hsa:9586%09red/hsa:5792%09red/hsa:2932%09red/hsa:5728%09red/hsa:3667%09red/hsa:5562%09red/hsa:5970%09red/hsa:6513%09red/hsa:2475%09red/hsa:10724%09red/hsa:207%09red/hsa:5170%09red/hsa:2997%09red	img/hsa04931.html
Platelet activation	KEGG PATHWAY	hsa04611	20	122	0.365325058855	0.858365382189	ITGB1|SRC|ARHGEF12|PLCB4|MYL12B|AKT1|MYLK|ROCK2|TLN1|MAPK3|PPP1R12A|ARHGAP35|COL1A1|COL3A1|ITPR3|VASP|GNA13|ACTG1|ACTB|GNAQ	http://www.genome.jp/kegg-bin/show_pathway?hsa04611/hsa:103910%09red/hsa:4638%09red/hsa:5595%09red/hsa:7094%09red/hsa:5332%09red/hsa:1281%09red/hsa:1277%09red/hsa:71%09red/hsa:3710%09red/hsa:10672%09red/hsa:23365%09red/hsa:9475%09red/hsa:4659%09red/hsa:2909%09red/hsa:7408%09red/hsa:6714%09red/hsa:2776%09red/hsa:207%09red/hsa:60%09red/hsa:3688%09red	img/hsa04611.html
Thyroid hormone synthesis	KEGG PATHWAY	hsa04918	12	71	0.371613441528	0.864495554812	PLCB4|GNAQ|HSPA5|PRKCA|CREB5|HSP90B1|ATP1B1|CREB3L2|ATP1A1|ITPR3|ATF4|CANX	http://www.genome.jp/kegg-bin/show_pathway?hsa04918/hsa:64764%09red/hsa:5578%09red/hsa:2776%09red/hsa:5332%09red/hsa:9586%09red/hsa:821%09red/hsa:3710%09red/hsa:481%09red/hsa:468%09red/hsa:476%09red/hsa:7184%09red/hsa:3309%09red	img/hsa04918.html
Signaling pathways regulating pluripotency of stem cells	KEGG PATHWAY	hsa04550	23	142	0.373916762462	0.864495554812	SMAD1|ZFHX3|IL6ST|AKT1|AXIN1|MAPK3|SMAD2|KLF4|JAK1|SMARCAD1|DVL1|IGF1R|TCF3|SKIL|APC2|SMAD3|FGF2|MAP2K2|GSK3B|GRB2|BMPR2|KAT6A|WNT7B	http://www.genome.jp/kegg-bin/show_pathway?hsa04550/hsa:56916%09red/hsa:9314%09red/hsa:2885%09red/hsa:3480%09red/hsa:10297%09red/hsa:463%09red/hsa:7477%09red/hsa:8312%09red/hsa:7994%09red/hsa:5605%09red/hsa:1855%09red/hsa:4088%09red/hsa:659%09red/hsa:4086%09red/hsa:4087%09red/hsa:5595%09red/hsa:3572%09red/hsa:3716%09red/hsa:6929%09red/hsa:6498%09red/hsa:207%09red/hsa:2932%09red/hsa:2247%09red	img/hsa04550.html
Oocyte meiosis	KEGG PATHWAY	hsa04114	20	123	0.380020622335	0.866356114532	YWHAZ|SMC1A|SPDYE5|IGF1R|CALM3|CALM1|PLK1|CPEB4|ITPR3|CAMK2G|CDC27|SPDYE3|ANAPC10|MAPK3|SLK|YWHAB|PPP3CA|SMC3|YWHAG|ANAPC7	http://www.genome.jp/kegg-bin/show_pathway?hsa04114/hsa:801%09red/hsa:7532%09red/hsa:5595%09red/hsa:3710%09red/hsa:80315%09red/hsa:818%09red/hsa:7534%09red/hsa:10393%09red/hsa:5347%09red/hsa:3480%09red/hsa:441272%09red/hsa:442590%09red/hsa:808%09red/hsa:9748%09red/hsa:7529%09red/hsa:9126%09red/hsa:51434%09red/hsa:5530%09red/hsa:8243%09red/hsa:996%09red	img/hsa04114.html
Purine metabolism	KEGG PATHWAY	hsa00230	28	175	0.380717046871	0.866356114532	POLR1A|POLE|POLR3E|POLR3C|POLR3A|POLR3H|ENTPD2|PDE7B|POLD4|GMPR2|NT5C2|PKM|ENTPD6|PRUNE|POLR2G|POLR2C|POLR2B|POLR2I|GMPR|NME6|NME1|NME2|POLR3G|POLR3D|POLE3|CANT1|DGUOK|PDE4D	http://www.genome.jp/kegg-bin/show_pathway?hsa00230/hsa:5144%09red/hsa:58497%09red/hsa:25885%09red/hsa:171568%09red/hsa:661%09red/hsa:27115%09red/hsa:2766%09red/hsa:5438%09red/hsa:5436%09red/hsa:5431%09red/hsa:5432%09red/hsa:10201%09red/hsa:57804%09red/hsa:5315%09red/hsa:54107%09red/hsa:4831%09red/hsa:4830%09red/hsa:55718%09red/hsa:1716%09red/hsa:51292%09red/hsa:10622%09red/hsa:10623%09red/hsa:12…	img/hsa00230.html
Glycerolipid metabolism	KEGG PATHWAY	hsa00561	10	59	0.387642217567	0.869187110199	DGKZ|AKR1B10|LCLAT1|DGKQ|MGLL|PNPLA2|AGPAT3|AGPAT2|AGPAT1|AKR1B1	http://www.genome.jp/kegg-bin/show_pathway?hsa00561/hsa:1609%09red/hsa:231%09red/hsa:56894%09red/hsa:11343%09red/hsa:10554%09red/hsa:10555%09red/hsa:57104%09red/hsa:8525%09red/hsa:57016%09red/hsa:253558%09red	img/hsa00561.html
Pyruvate metabolism	KEGG PATHWAY	hsa00620	7	40	0.390745217831	0.869187110199	ACACA|PC|MDH2|GLO1|LDHA|LDHB|PKM	http://www.genome.jp/kegg-bin/show_pathway?hsa00620/hsa:31%09red/hsa:3945%09red/hsa:4191%09red/hsa:5091%09red/hsa:5315%09red/hsa:3939%09red/hsa:2739%09red	img/hsa00620.html
Prolactin signaling pathway	KEGG PATHWAY	hsa04917	12	72	0.390983821197	0.869187110199	SHC4|SRC|SHC2|SOS1|AKT1|CCND1|GSK3B|MAP2K2|MAPK3|GRB2|RELA|SHC1	http://www.genome.jp/kegg-bin/show_pathway?hsa04917/hsa:399694%09red/hsa:2932%09red/hsa:2885%09red/hsa:595%09red/hsa:25759%09red/hsa:5595%09red/hsa:6654%09red/hsa:5605%09red/hsa:5970%09red/hsa:6714%09red/hsa:6464%09red/hsa:207%09red	img/hsa04917.html
SNARE interactions in vesicular transport	KEGG PATHWAY	hsa04130	6	34	0.400318757362	0.883145960897	STX8|VTI1B|SNAP29|YKT6|VTI1A|STX16	http://www.genome.jp/kegg-bin/show_pathway?hsa04130/hsa:10652%09red/hsa:143187%09red/hsa:9342%09red/hsa:10490%09red/hsa:9482%09red/hsa:8675%09red	img/hsa04130.html
NF-kappa B signaling pathway	KEGG PATHWAY	hsa04064	15	93	0.419541812032	0.912859348152	UBE2I|TRAF1|DDX58|TRAF3|LTB|TRIM25|TAB1|MAP3K7|TNFAIP3|CFLAR|MAP3K14|RELB|NFKB2|IRAK1|RELA	http://www.genome.jp/kegg-bin/show_pathway?hsa04064/hsa:7128%09red/hsa:6885%09red/hsa:8837%09red/hsa:7329%09red/hsa:4791%09red/hsa:7706%09red/hsa:5971%09red/hsa:5970%09red/hsa:23586%09red/hsa:10454%09red/hsa:4050%09red/hsa:9020%09red/hsa:7187%09red/hsa:3654%09red/hsa:7185%09red	img/hsa04064.html
Glycolysis / Gluconeogenesis	KEGG PATHWAY	hsa00010	11	67	0.420104821122	0.912859348152	ALDH3A1|GPI|HK1|PFKP|ENO1|ENO2|ENO3|ALDOA|LDHA|LDHB|PKM	http://www.genome.jp/kegg-bin/show_pathway?hsa00010/hsa:2023%09red/hsa:226%09red/hsa:2026%09red/hsa:2027%09red/hsa:3945%09red/hsa:218%09red/hsa:3098%09red/hsa:5315%09red/hsa:5214%09red/hsa:3939%09red/hsa:2821%09red	img/hsa00010.html
Melanogenesis	KEGG PATHWAY	hsa04916	16	100	0.427522518889	0.913362400108	TCF7|GNAQ|PLCB4|CALM3|MAP2K2|PRKCA|CAMK2G|TCF7L2|GSK3B|CREB3L2|MAPK3|DVL1|CALM1|EP300|CREBBP|WNT7B	http://www.genome.jp/kegg-bin/show_pathway?hsa04916/hsa:64764%09red/hsa:7477%09red/hsa:5595%09red/hsa:2776%09red/hsa:5332%09red/hsa:818%09red/hsa:5578%09red/hsa:808%09red/hsa:5605%09red/hsa:1855%09red/hsa:1387%09red/hsa:2932%09red/hsa:801%09red/hsa:6932%09red/hsa:6934%09red/hsa:2033%09red	img/hsa04916.html
Fatty acid metabolism	KEGG PATHWAY	hsa01212	8	48	0.430473176548	0.913362400108	HACD2|ACACA|HADHA|TECR|FASN|ACSL4|FADS1|FADS2	http://www.genome.jp/kegg-bin/show_pathway?hsa01212/hsa:31%09red/hsa:3992%09red/hsa:201562%09red/hsa:3030%09red/hsa:9524%09red/hsa:9415%09red/hsa:2194%09red/hsa:2182%09red	img/hsa01212.html
Hepatitis C	KEGG PATHWAY	hsa05160	21	133	0.431036244459	0.913362400108	DDX58|TRAF3|STAT2|SOS1|AKT1|CD81|GRB2|SCARB1|EGFR|RXRA|PPP2R2C|GSK3B|MAPK3|OAS3|TBK1|JAK1|PDPK1|TYK2|PIAS1|EIF2S1|RELA	http://www.genome.jp/kegg-bin/show_pathway?hsa05160/hsa:29110%09red/hsa:5522%09red/hsa:5595%09red/hsa:975%09red/hsa:6773%09red/hsa:2932%09red/hsa:7297%09red/hsa:4940%09red/hsa:8554%09red/hsa:3716%09red/hsa:5170%09red/hsa:949%09red/hsa:6654%09red/hsa:1965%09red/hsa:1956%09red/hsa:23586%09red/hsa:2885%09red/hsa:6256%09red/hsa:207%09red/hsa:7187%09red/hsa:5970%09red	img/hsa05160.html
Vascular smooth muscle contraction	KEGG PATHWAY	hsa04270	19	120	0.432978023581	0.913362400108	ACTA2|ARHGEF11|ARHGEF12|GNAQ|PLCB4|ADRA1D|MAP2K2|PRKCA|CALM1|KCNMA1|ROCK2|MYLK|PLA2G6|MAPK3|GNA13|PPP1R12C|ITPR3|PPP1R12A|CALM3	http://www.genome.jp/kegg-bin/show_pathway?hsa04270/hsa:801%09red/hsa:5578%09red/hsa:5595%09red/hsa:2776%09red/hsa:5332%09red/hsa:4659%09red/hsa:9475%09red/hsa:808%09red/hsa:146%09red/hsa:3710%09red/hsa:59%09red/hsa:8398%09red/hsa:23365%09red/hsa:9826%09red/hsa:5605%09red/hsa:3778%09red/hsa:10672%09red/hsa:4638%09red/hsa:54776%09red	img/hsa04270.html
Basal cell carcinoma	KEGG PATHWAY	hsa05217	9	55	0.4419931556	0.918755210713	TCF7|AXIN1|TCF7L2|GSK3B|GLI2|DVL1|APC2|PTCH1|WNT7B	http://www.genome.jp/kegg-bin/show_pathway?hsa05217/hsa:7477%09red/hsa:2932%09red/hsa:8312%09red/hsa:10297%09red/hsa:2736%09red/hsa:1855%09red/hsa:6932%09red/hsa:6934%09red/hsa:5727%09red	img/hsa05217.html
Pertussis	KEGG PATHWAY	hsa05133	12	75	0.4493576718	0.918755210713	ITGB1|CALM3|CALM1|JUN|ITGA5|MAPK3|CFL2|C3|C1R|RELA|IRAK1|C1S	http://www.genome.jp/kegg-bin/show_pathway?hsa05133/hsa:801%09red/hsa:3688%09red/hsa:5595%09red/hsa:1073%09red/hsa:808%09red/hsa:3725%09red/hsa:3678%09red/hsa:718%09red/hsa:5970%09red/hsa:715%09red/hsa:3654%09red/hsa:716%09red	img/hsa05133.html
Biosynthesis of amino acids	KEGG PATHWAY	hsa01230	12	75	0.4493576718	0.918755210713	IDH3B|MAT2A|IDH3G|TALDO1|PFKP|PC|ENO2|ENO3|ALDOA|ASS1|ENO1|PKM	http://www.genome.jp/kegg-bin/show_pathway?hsa01230/hsa:2023%09red/hsa:226%09red/hsa:2026%09red/hsa:2027%09red/hsa:4144%09red/hsa:3421%09red/hsa:3420%09red/hsa:6888%09red/hsa:5214%09red/hsa:5091%09red/hsa:5315%09red/hsa:445%09red	img/hsa01230.html
Glycerophospholipid metabolism	KEGG PATHWAY	hsa00564	15	95	0.454157987284	0.918755210713	DGKZ|PTDSS1|PEMT|PLD3|AGPAT3|DGKQ|PGS1|EPT1|PLA2G6|LPCAT4|MBOAT7|AGPAT2|AGPAT1|LCLAT1|PNPLA7	http://www.genome.jp/kegg-bin/show_pathway?hsa00564/hsa:10400%09red/hsa:1609%09red/hsa:56894%09red/hsa:23646%09red/hsa:375775%09red/hsa:8398%09red/hsa:9489%09red/hsa:254531%09red/hsa:85465%09red/hsa:10554%09red/hsa:10555%09red/hsa:9791%09red/hsa:8525%09red/hsa:79143%09red/hsa:253558%09red	img/hsa00564.html
Sulfur metabolism	KEGG PATHWAY	hsa00920	2	10	0.454460794558	0.918755210713	IMPAD1|SUOX	http://www.genome.jp/kegg-bin/show_pathway?hsa00920/hsa:54928%09red/hsa:6821%09red	img/hsa00920.html
Cocaine addiction	KEGG PATHWAY	hsa05030	8	49	0.454608979695	0.918755210713	DLG4|CREB5|JUN|CREB3L2|GRIN2D|ATF4|BDNF|RELA	http://www.genome.jp/kegg-bin/show_pathway?hsa05030/hsa:64764%09red/hsa:1742%09red/hsa:9586%09red/hsa:3725%09red/hsa:5970%09red/hsa:468%09red/hsa:2906%09red/hsa:627%09red	img/hsa05030.html
Synaptic vesicle cycle	KEGG PATHWAY	hsa04721	10	63	0.473300444571	0.949887697785	ATP6V0E1|SYT1|AP2A2|DNM1|CLTA|ATP6V0A1|NAPA|CLTB|AP2A1|AP2B1	http://www.genome.jp/kegg-bin/show_pathway?hsa04721/hsa:1759%09red/hsa:8992%09red/hsa:8775%09red/hsa:1211%09red/hsa:1212%09red/hsa:6857%09red/hsa:535%09red/hsa:163%09red/hsa:160%09red/hsa:161%09red	img/hsa04721.html
Dilated cardiomyopathy	KEGG PATHWAY	hsa05414	14	90	0.482518578078	0.959023387986	ITGB1|EMD|TGFB2|ACTG1|ATP2A2|TGFB1|ITGA3|TPM2|TPM1|ITGA5|ITGAV|ACTB|LMNA|CACNG6	http://www.genome.jp/kegg-bin/show_pathway?hsa05414/hsa:3675%09red/hsa:4000%09red/hsa:3688%09red/hsa:3678%09red/hsa:3685%09red/hsa:59285%09red/hsa:2010%09red/hsa:7042%09red/hsa:7040%09red/hsa:7168%09red/hsa:7169%09red/hsa:71%09red/hsa:488%09red/hsa:60%09red	img/hsa05414.html
NOD-like receptor signaling pathway	KEGG PATHWAY	hsa04621	9	57	0.487004791401	0.959023387986	CCL2|NFKBIB|TAB1|MAP3K7|HSP90B1|MAPK3|TNFAIP3|HSP90AA1|RELA	http://www.genome.jp/kegg-bin/show_pathway?hsa04621/hsa:3320%09red/hsa:7128%09red/hsa:6885%09red/hsa:5595%09red/hsa:4793%09red/hsa:6347%09red/hsa:5970%09red/hsa:10454%09red/hsa:7184%09red	img/hsa04621.html
Glycosaminoglycan biosynthesis - heparan sulfate / heparin	KEGG PATHWAY	hsa00534	4	24	0.4932851456	0.959023387986	NDST1|HS3ST3A1|XYLT2|EXT1	http://www.genome.jp/kegg-bin/show_pathway?hsa00534/hsa:3340%09red/hsa:2131%09red/hsa:9955%09red/hsa:64132%09red	img/hsa00534.html
Longevity regulating pathway - multiple species	KEGG PATHWAY	hsa04213	10	64	0.494444584117	0.959023387986	RPTOR|HDAC1|SIRT1|IGF1R|SOD1|HSPA8|IRS1|PRKAA1|AKT1|MTOR	http://www.genome.jp/kegg-bin/show_pathway?hsa04213/hsa:3667%09red/hsa:3480%09red/hsa:57521%09red/hsa:23411%09red/hsa:3312%09red/hsa:3065%09red/hsa:6647%09red/hsa:2475%09red/hsa:5562%09red/hsa:207%09red	img/hsa04213.html
Cytosolic DNA-sensing pathway	KEGG PATHWAY	hsa04623	10	64	0.494444584117	0.959023387986	DDX58|TBK1|NFKBIB|POLR3G|POLR3D|POLR3E|POLR3C|POLR3A|RELA|POLR3H	http://www.genome.jp/kegg-bin/show_pathway?hsa04623/hsa:29110%09red/hsa:171568%09red/hsa:661%09red/hsa:4793%09red/hsa:55718%09red/hsa:5970%09red/hsa:11128%09red/hsa:23586%09red/hsa:10622%09red/hsa:10623%09red	img/hsa04623.html
Oxytocin signaling pathway	KEGG PATHWAY	hsa04921	24	158	0.502757614199	0.964413825428	ACTG1|EGFR|PRKAA1|MAP2K2|CALM3|CALM1|JUN|MAPK3|PPP1R12A|PPP1R12C|SRC|PLCB4|PRKCA|CAMK2G|ITPR3|GNAQ|CCND1|MYLK|ROCK2|ELK1|EEF2|PPP3CA|ACTB|CACNG6	http://www.genome.jp/kegg-bin/show_pathway?hsa04921/hsa:595%09red/hsa:3725%09red/hsa:54776%09red/hsa:801%09red/hsa:5578%09red/hsa:5530%09red/hsa:4659%09red/hsa:808%09red/hsa:1938%09red/hsa:2002%09red/hsa:5605%09red/hsa:1956%09red/hsa:60%09red/hsa:5595%09red/hsa:5332%09red/hsa:4638%09red/hsa:3710%09red/hsa:59285%09red/hsa:9475%09red/hsa:6714%09red/hsa:2776%09red/hsa:818%09red/hsa:5562%09red/hsa:71…	img/hsa04921.html
Mucin type O-Glycan biosynthesis	KEGG PATHWAY	hsa00512	5	31	0.503897881106	0.964413825428	ST3GAL2|GALNT10|B4GALT5|GCNT3|GALNT18	http://www.genome.jp/kegg-bin/show_pathway?hsa00512/hsa:9334%09red/hsa:374378%09red/hsa:55568%09red/hsa:9245%09red/hsa:6483%09red	img/hsa00512.html
T cell receptor signaling pathway	KEGG PATHWAY	hsa04660	16	105	0.510748462616	0.970271167629	SOS1|AKT1|NFKBIB|VAV2|JUN|MAP3K7|GSK3B|MAP2K2|MAPK3|GRB2|MAP3K14|PPP3CA|PAK4|PDPK1|RELA|PTPN6	http://www.genome.jp/kegg-bin/show_pathway?hsa04660/hsa:5595%09red/hsa:10298%09red/hsa:5530%09red/hsa:6885%09red/hsa:2885%09red/hsa:7410%09red/hsa:3725%09red/hsa:4793%09red/hsa:5777%09red/hsa:6654%09red/hsa:5605%09red/hsa:5970%09red/hsa:2932%09red/hsa:207%09red/hsa:5170%09red/hsa:9020%09red	img/hsa04660.html
Osteoclast differentiation	KEGG PATHWAY	hsa04380	20	132	0.513672971098	0.970271167629	RELA|TGFBR2|TGFB2|PPP3CA|STAT2|TGFB1|TAB1|JUNB|JUN|FOSL2|MAP3K7|MAPK3|SQSTM1|GRB2|AKT1|JAK1|RELB|TYK2|MAP3K14|NFKB2	http://www.genome.jp/kegg-bin/show_pathway?hsa04380/hsa:5530%09red/hsa:5595%09red/hsa:8878%09red/hsa:6773%09red/hsa:6885%09red/hsa:3726%09red/hsa:7297%09red/hsa:3725%09red/hsa:3716%09red/hsa:4791%09red/hsa:5970%09red/hsa:5971%09red/hsa:7042%09red/hsa:7040%09red/hsa:2885%09red/hsa:10454%09red/hsa:9020%09red/hsa:207%09red/hsa:2355%09red/hsa:7048%09red	img/hsa04380.html
Basal transcription factors	KEGG PATHWAY	hsa03022	7	45	0.519424850155	0.974764816199	TAF6|TAF4|GTF2F1|TAF1|GTF2IRD1|TAF8|TAF15	http://www.genome.jp/kegg-bin/show_pathway?hsa03022/hsa:9569%09red/hsa:6878%09red/hsa:6874%09red/hsa:129685%09red/hsa:6872%09red/hsa:8148%09red/hsa:2962%09red	img/hsa03022.html
Chemokine signaling pathway	KEGG PATHWAY	hsa04062	28	187	0.530796622052	0.988599955192	CCL2|PTK2|CRKL|NFKBIB|AKT1|PTK2B|STAT2|GRK5|FGR|MAPK3|GRB2|PXN|RELA|SHC4|SRC|PLCB4|SHC1|SHC2|GNB1|GNB3|BCAR1|CXCL3|PARD3|SOS1|VAV2|ROCK2|GSK3B|GNG5	http://www.genome.jp/kegg-bin/show_pathway?hsa04062/hsa:2885%09red/hsa:9564%09red/hsa:7410%09red/hsa:2921%09red/hsa:2869%09red/hsa:1399%09red/hsa:5829%09red/hsa:5747%09red/hsa:6347%09red/hsa:2185%09red/hsa:6464%09red/hsa:5595%09red/hsa:5332%09red/hsa:2782%09red/hsa:2787%09red/hsa:4793%09red/hsa:2784%09red/hsa:6654%09red/hsa:5970%09red/hsa:6714%09red/hsa:207%09red/hsa:399694%09red/hsa:6773%09red/h…	img/hsa04062.html
Propanoate metabolism	KEGG PATHWAY	hsa00640	5	32	0.533638730138	0.988599955192	MLYCD|HADHA|ACACA|LDHA|LDHB	http://www.genome.jp/kegg-bin/show_pathway?hsa00640/hsa:31%09red/hsa:23417%09red/hsa:3030%09red/hsa:3939%09red/hsa:3945%09red	img/hsa00640.html
Aldosterone-regulated sodium reabsorption	KEGG PATHWAY	hsa04960	6	39	0.539197044923	0.992534687787	PRKCA|IRS1|ATP1B1|MAPK3|ATP1A1|PDPK1	http://www.genome.jp/kegg-bin/show_pathway?hsa04960/hsa:3667%09red/hsa:5578%09red/hsa:5595%09red/hsa:481%09red/hsa:476%09red/hsa:5170%09red	img/hsa04960.html
Long-term depression	KEGG PATHWAY	hsa04730	9	60	0.552581395905	1.0	IGF1R|PLCB4|GNAQ|GRID2|PRKCA|MAP2K2|MAPK3|GNA13|ITPR3	http://www.genome.jp/kegg-bin/show_pathway?hsa04730/hsa:5578%09red/hsa:5595%09red/hsa:3710%09red/hsa:2776%09red/hsa:5332%09red/hsa:2895%09red/hsa:3480%09red/hsa:5605%09red/hsa:10672%09red	img/hsa04730.html
Butirosin and neomycin biosynthesis	KEGG PATHWAY	hsa00524	1	5	0.555461681391	1.0	HK1	http://www.genome.jp/kegg-bin/show_pathway?hsa00524/hsa:3098%09red	img/hsa00524.html
Circadian entrainment	KEGG PATHWAY	hsa04713	14	95	0.56946877178	1.0	CACNA1H|PLCB4|CALM3|CALM1|PRKCA|CAMK2G|GNB1|GNB3|MAPK3|PER1|GNG5|GRIN2D|ITPR3|GNAQ	http://www.genome.jp/kegg-bin/show_pathway?hsa04713/hsa:801%09red/hsa:5578%09red/hsa:5595%09red/hsa:5187%09red/hsa:2776%09red/hsa:5332%09red/hsa:818%09red/hsa:808%09red/hsa:3710%09red/hsa:2787%09red/hsa:2784%09red/hsa:2782%09red/hsa:8912%09red/hsa:2906%09red	img/hsa04713.html
Platinum drug resistance	KEGG PATHWAY	hsa01524	11	75	0.578900975099	1.0	AKT1|ERCC1|MSH3|BAX|MAPK3|GSTP1|MGST1|PDPK1|MDM2|ABCC2|POLH	http://www.genome.jp/kegg-bin/show_pathway?hsa01524/hsa:5595%09red/hsa:5429%09red/hsa:4437%09red/hsa:4257%09red/hsa:4193%09red/hsa:581%09red/hsa:2950%09red/hsa:2067%09red/hsa:1244%09red/hsa:207%09red/hsa:5170%09red	img/hsa01524.html
Dopaminergic synapse	KEGG PATHWAY	hsa04728	19	130	0.583022848391	1.0	PLCB4|CALM3|CALM1|PRKCA|KIF5B|CAMK2G|GNB1|COMT|GNB3|GSK3B|CREB3L2|AKT1|GNG5|ITPR3|PPP2R2C|PPP3CA|ATF4|CREB5|GNAQ	http://www.genome.jp/kegg-bin/show_pathway?hsa04728/hsa:5522%09red/hsa:5578%09red/hsa:3710%09red/hsa:2776%09red/hsa:9586%09red/hsa:818%09red/hsa:801%09red/hsa:808%09red/hsa:1312%09red/hsa:2787%09red/hsa:64764%09red/hsa:2784%09red/hsa:207%09red/hsa:2782%09red/hsa:2932%09red/hsa:3799%09red/hsa:468%09red/hsa:5530%09red/hsa:5332%09red	img/hsa04728.html
Salivary secretion	KEGG PATHWAY	hsa04970	13	89	0.583835095889	1.0	GNAQ|PLCB4|CALM3|CALM1|PRKCA|KCNMA1|ATP1B1|ATP1A1|SLC4A2|ATP2B1|ITPR3|ATP2B4|ADRA1D	http://www.genome.jp/kegg-bin/show_pathway?hsa04970/hsa:801%09red/hsa:5578%09red/hsa:2776%09red/hsa:5332%09red/hsa:808%09red/hsa:146%09red/hsa:3710%09red/hsa:493%09red/hsa:490%09red/hsa:481%09red/hsa:3778%09red/hsa:476%09red/hsa:6522%09red	img/hsa04970.html
Amino sugar and nucleotide sugar metabolism	KEGG PATHWAY	hsa00520	7	48	0.591738995673	1.0	HEXB|CYB5R3|GPI|UXS1|HK1|GMPPB|PMM2	http://www.genome.jp/kegg-bin/show_pathway?hsa00520/hsa:2821%09red/hsa:29925%09red/hsa:5373%09red/hsa:3098%09red/hsa:3074%09red/hsa:1727%09red/hsa:80146%09red	img/hsa00520.html
Malaria	KEGG PATHWAY	hsa05144	7	49	0.614593998336	1.0	CCL2|TGFB1|TGFB2|LRP1|CD81|THBS1|MET	http://www.genome.jp/kegg-bin/show_pathway?hsa05144/hsa:975%09red/hsa:4035%09red/hsa:4233%09red/hsa:6347%09red/hsa:7057%09red/hsa:7042%09red/hsa:7040%09red	img/hsa05144.html
Adipocytokine signaling pathway	KEGG PATHWAY	hsa04920	10	70	0.615057227106	1.0	NFKBIB|STK11|RXRA|PRKAA1|IRS1|AKT1|MTOR|ACSL4|RELA|SLC2A1	http://www.genome.jp/kegg-bin/show_pathway?hsa04920/hsa:3667%09red/hsa:6513%09red/hsa:4793%09red/hsa:6256%09red/hsa:6794%09red/hsa:5562%09red/hsa:5970%09red/hsa:2475%09red/hsa:207%09red/hsa:2182%09red	img/hsa04920.html
RNA degradation	KEGG PATHWAY	hsa03018	11	77	0.615795215194	1.0	EXOSC10|TOB2|PABPC1|HSPA9|PABPC4|PFKP|ENO1|ENO2|ENO3|PAPD7|DIS3L	http://www.genome.jp/kegg-bin/show_pathway?hsa03018/hsa:2023%09red/hsa:8761%09red/hsa:2026%09red/hsa:2027%09red/hsa:5394%09red/hsa:3313%09red/hsa:10766%09red/hsa:26986%09red/hsa:115752%09red/hsa:5214%09red/hsa:11044%09red	img/hsa03018.html
Vitamin B6 metabolism	KEGG PATHWAY	hsa00750	1	6	0.622028962226	1.0	PDXK	http://www.genome.jp/kegg-bin/show_pathway?hsa00750/hsa:8566%09red	img/hsa00750.html
Antigen processing and presentation	KEGG PATHWAY	hsa04612	11	78	0.633631673965	1.0	HLA-A|CTSL|HSPA5|HLA-C|CALR|HSPA8|HLA-G|HLA-E|HSP90AA1|CTSB|CANX	http://www.genome.jp/kegg-bin/show_pathway?hsa04612/hsa:3320%09red/hsa:3309%09red/hsa:821%09red/hsa:1514%09red/hsa:1508%09red/hsa:3312%09red/hsa:811%09red/hsa:3133%09red/hsa:3107%09red/hsa:3105%09red/hsa:3135%09red	img/hsa04612.html
Insulin secretion	KEGG PATHWAY	hsa04911	12	85	0.633792934298	1.0	PLCB4|GNAQ|PRKCA|CREB5|CAMK2G|KCNMA1|SLC2A1|ATP1B1|CREB3L2|ATP1A1|ITPR3|ATF4	http://www.genome.jp/kegg-bin/show_pathway?hsa04911/hsa:64764%09red/hsa:5578%09red/hsa:2776%09red/hsa:5332%09red/hsa:9586%09red/hsa:6513%09red/hsa:3710%09red/hsa:818%09red/hsa:481%09red/hsa:3778%09red/hsa:468%09red/hsa:476%09red	img/hsa04911.html
Glycosphingolipid biosynthesis - globo series	KEGG PATHWAY	hsa00603	2	14	0.642184781624	1.0	ST3GAL2|HEXB	http://www.genome.jp/kegg-bin/show_pathway?hsa00603/hsa:3074%09red/hsa:6483%09red	img/hsa00603.html
Pentose phosphate pathway	KEGG PATHWAY	hsa00030	4	29	0.649770519751	1.0	ALDOA|PFKP|GPI|TALDO1	http://www.genome.jp/kegg-bin/show_pathway?hsa00030/hsa:6888%09red/hsa:2821%09red/hsa:226%09red/hsa:5214%09red	img/hsa00030.html
Homologous recombination	KEGG PATHWAY	hsa03440	4	29	0.649770519751	1.0	EME1|SHFM1|POLD4|RAD50	http://www.genome.jp/kegg-bin/show_pathway?hsa03440/hsa:146956%09red/hsa:7979%09red/hsa:10111%09red/hsa:57804%09red	img/hsa03440.html
Adrenergic signaling in cardiomyocytes	KEGG PATHWAY	hsa04261	21	149	0.653552709075	1.0	GNAQ|PLCB4|CALM3|ATP2A2|AKT1|PRKCA|CREB5|CAMK2G|TPM2|TPM1|ATP1B1|CREB3L2|MAPK3|CALM1|PPP2R2C|ATP1A1|ATP2B1|ATF4|ATP2B4|CACNG6|ADRA1D	http://www.genome.jp/kegg-bin/show_pathway?hsa04261/hsa:5522%09red/hsa:5578%09red/hsa:5595%09red/hsa:2776%09red/hsa:9586%09red/hsa:818%09red/hsa:801%09red/hsa:476%09red/hsa:808%09red/hsa:146%09red/hsa:59285%09red/hsa:493%09red/hsa:490%09red/hsa:481%09red/hsa:468%09red/hsa:7168%09red/hsa:7169%09red/hsa:64764%09red/hsa:207%09red/hsa:488%09red/hsa:5332%09red	img/hsa04261.html
Alcoholism	KEGG PATHWAY	hsa05034	25	179	0.679609926137	1.0	HDAC1|HDAC5|HDAC4|HDAC7|SLC29A1|BDNF|HIST4H4|CALM3|CALM1|MAPK3|GNG5|SHC4|SHC1|SHC2|CREB5|GNB1|GNB3|HIST1H2BD|ATF4|SOS1|H2AFY|CREB3L2|GRB2|GRIN2D|HDAC10	http://www.genome.jp/kegg-bin/show_pathway?hsa05034/hsa:64764%09red/hsa:9586%09red/hsa:2885%09red/hsa:468%09red/hsa:2906%09red/hsa:627%09red/hsa:801%09red/hsa:51564%09red/hsa:121504%09red/hsa:808%09red/hsa:3065%09red/hsa:6464%09red/hsa:10014%09red/hsa:5595%09red/hsa:2782%09red/hsa:2787%09red/hsa:2784%09red/hsa:6654%09red/hsa:9555%09red/hsa:9759%09red/hsa:83933%09red/hsa:399694%09red/hsa:2030%09re…	img/hsa05034.html
Cysteine and methionine metabolism	KEGG PATHWAY	hsa00270	6	45	0.684175367803	1.0	MAT2A|DNMT1|SRM|MDH2|LDHA|LDHB	http://www.genome.jp/kegg-bin/show_pathway?hsa00270/hsa:4144%09red/hsa:3945%09red/hsa:1786%09red/hsa:4191%09red/hsa:6723%09red/hsa:3939%09red	img/hsa00270.html
Renin-angiotensin system	KEGG PATHWAY	hsa04614	3	23	0.690790089727	1.0	CTSA|ANPEP|NLN	http://www.genome.jp/kegg-bin/show_pathway?hsa04614/hsa:290%09red/hsa:57486%09red/hsa:5476%09red	img/hsa04614.html
Pancreatic secretion	KEGG PATHWAY	hsa04972	13	96	0.696092012686	1.0	PLCB4|ATP2A2|TPCN2|PRKCA|KCNMA1|ATP1B1|RAB11A|ATP1A1|SLC4A2|ATP2B1|ITPR3|ATP2B4|GNAQ	http://www.genome.jp/kegg-bin/show_pathway?hsa04972/hsa:5578%09red/hsa:2776%09red/hsa:5332%09red/hsa:3710%09red/hsa:6522%09red/hsa:219931%09red/hsa:493%09red/hsa:490%09red/hsa:481%09red/hsa:3778%09red/hsa:476%09red/hsa:488%09red/hsa:8766%09red	img/hsa04972.html
Fc epsilon RI signaling pathway	KEGG PATHWAY	hsa04664	9	68	0.707022907268	1.0	SOS1|AKT1|PRKCA|VAV2|MAP2K3|MAPK3|GRB2|PDPK1|MAP2K2	http://www.genome.jp/kegg-bin/show_pathway?hsa04664/hsa:5578%09red/hsa:5595%09red/hsa:6654%09red/hsa:2885%09red/hsa:7410%09red/hsa:5606%09red/hsa:5605%09red/hsa:207%09red/hsa:5170%09red	img/hsa04664.html
Epithelial cell signaling in Helicobacter pylori infection	KEGG PATHWAY	hsa05120	9	68	0.707022907268	1.0	SRC|CSK|JUN|EGFR|MET|MAP3K14|ATP6V0A1|ATP6V0E1|RELA	http://www.genome.jp/kegg-bin/show_pathway?hsa05120/hsa:8992%09red/hsa:3725%09red/hsa:4233%09red/hsa:1445%09red/hsa:5970%09red/hsa:535%09red/hsa:1956%09red/hsa:6714%09red/hsa:9020%09red	img/hsa05120.html
Vitamin digestion and absorption	KEGG PATHWAY	hsa04977	3	24	0.719005081745	1.0	SCARB1|ABCC1|SLC19A1	http://www.genome.jp/kegg-bin/show_pathway?hsa04977/hsa:4363%09red/hsa:6573%09red/hsa:949%09red	img/hsa04977.html
Inflammatory mediator regulation of TRP channels	KEGG PATHWAY	hsa04750	13	98	0.724575865579	1.0	MAP2K3|PLCB4|CALM3|SRC|PRKCA|CAMK2G|ASIC2|PLA2G6|CALM1|TRPV4|ITPR3|TRPV1|GNAQ	http://www.genome.jp/kegg-bin/show_pathway?hsa04750/hsa:801%09red/hsa:5578%09red/hsa:2776%09red/hsa:5332%09red/hsa:818%09red/hsa:7442%09red/hsa:808%09red/hsa:3710%09red/hsa:8398%09red/hsa:6714%09red/hsa:5606%09red/hsa:40%09red/hsa:59341%09red	img/hsa04750.html
Progesterone-mediated oocyte maturation	KEGG PATHWAY	hsa04914	13	98	0.724575865579	1.0	IGF1R|MAD1L1|MAPK3|PLK1|CPEB4|CDC27|SPDYE3|ANAPC10|SPDYE5|AKT1|CDC25B|HSP90AA1|ANAPC7	http://www.genome.jp/kegg-bin/show_pathway?hsa04914/hsa:3320%09red/hsa:996%09red/hsa:80315%09red/hsa:994%09red/hsa:5347%09red/hsa:3480%09red/hsa:5595%09red/hsa:51434%09red/hsa:442590%09red/hsa:10393%09red/hsa:441272%09red/hsa:207%09red/hsa:8379%09red	img/hsa04914.html
Carbon metabolism	KEGG PATHWAY	hsa01200	15	113	0.733092377269	1.0	IDH3B|GPI|IDH3G|TALDO1|DLST|HK1|HADHA|PFKP|PC|ENO2|ENO3|MDH2|ALDOA|ENO1|PKM	http://www.genome.jp/kegg-bin/show_pathway?hsa01200/hsa:2023%09red/hsa:226%09red/hsa:2026%09red/hsa:2027%09red/hsa:3421%09red/hsa:3420%09red/hsa:3030%09red/hsa:6888%09red/hsa:3098%09red/hsa:4191%09red/hsa:5091%09red/hsa:5315%09red/hsa:5214%09red/hsa:2821%09red/hsa:1743%09red	img/hsa01200.html
Natural killer cell mediated cytotoxicity	KEGG PATHWAY	hsa04650	18	135	0.739604006784	1.0	SHC4|SOS1|SHC2|MAP2K2|PRKCA|HLA-C|VAV2|HLA-G|PTK2B|HLA-E|MAPK3|TNFRSF10A|GRB2|TNFRSF10D|PPP3CA|HLA-A|PTPN6|SHC1	http://www.genome.jp/kegg-bin/show_pathway?hsa04650/hsa:5578%09red/hsa:5595%09red/hsa:5530%09red/hsa:3133%09red/hsa:8793%09red/hsa:25759%09red/hsa:8797%09red/hsa:5777%09red/hsa:6654%09red/hsa:5605%09red/hsa:399694%09red/hsa:2885%09red/hsa:2185%09red/hsa:3107%09red/hsa:6464%09red/hsa:3105%09red/hsa:7410%09red/hsa:3135%09red	img/hsa04650.html
RIG-I-like receptor signaling pathway	KEGG PATHWAY	hsa04622	9	70	0.739717150277	1.0	DDX58|TRAF3|DDX3X|TBK1|NFKBIB|TRIM25|IFIH1|MAP3K7|RELA	http://www.genome.jp/kegg-bin/show_pathway?hsa04622/hsa:29110%09red/hsa:1654%09red/hsa:6885%09red/hsa:64135%09red/hsa:4793%09red/hsa:7706%09red/hsa:5970%09red/hsa:23586%09red/hsa:7187%09red	img/hsa04622.html
cAMP signaling pathway	KEGG PATHWAY	hsa04024	27	199	0.741524327856	1.0	ATP2A2|AKT1|BDNF|AMH|ARAP3|CALM3|CALM1|MLLT4|JUN|MAPK3|PPP1R12A|RELA|GRIN2D|CREB5|CAMK2G|ATP1B1|ATP2B1|EP300|ATP2B4|MAP2K2|VAV2|ROCK2|CREB3L2|ATP1A1|PTCH1|PDE4D|CREBBP	http://www.genome.jp/kegg-bin/show_pathway?hsa04024/hsa:5144%09red/hsa:64764%09red/hsa:9586%09red/hsa:3725%09red/hsa:481%09red/hsa:2906%09red/hsa:7410%09red/hsa:488%09red/hsa:627%09red/hsa:801%09red/hsa:4659%09red/hsa:808%09red/hsa:4301%09red/hsa:5605%09red/hsa:5727%09red/hsa:5595%09red/hsa:9475%09red/hsa:490%09red/hsa:5970%09red/hsa:268%09red/hsa:476%09red/hsa:207%09red/hsa:2033%09red/hsa:818%09…	img/hsa04024.html
Fatty acid elongation	KEGG PATHWAY	hsa00062	3	25	0.745176608537	1.0	HACD2|HADHA|TECR	http://www.genome.jp/kegg-bin/show_pathway?hsa00062/hsa:201562%09red/hsa:3030%09red/hsa:9524%09red	img/hsa00062.html
Selenocompound metabolism	KEGG PATHWAY	hsa00450	2	17	0.746609736864	1.0	SEPHS1|MARS	http://www.genome.jp/kegg-bin/show_pathway?hsa00450/hsa:22929%09red/hsa:4141%09red	img/hsa00450.html
Bile secretion	KEGG PATHWAY	hsa04976	9	71	0.755101295701	1.0	SCARB1|RXRA|SLC2A1|ATP1B1|SLCO1B3|ATP1A1|SLC4A2|ABCC2|ABCC3	http://www.genome.jp/kegg-bin/show_pathway?hsa04976/hsa:6513%09red/hsa:949%09red/hsa:28234%09red/hsa:6256%09red/hsa:481%09red/hsa:6522%09red/hsa:8714%09red/hsa:1244%09red/hsa:476%09red	img/hsa04976.html
Non-alcoholic fatty liver disease (NAFLD)	KEGG PATHWAY	hsa04932	20	151	0.758335641825	1.0	NDUFA6|TGFB1|ITCH|AKT1|EIF2S1|GSK3B|JUN|RXRA|BAX|UQCRQ|MAP3K11|IRS1|PRKAA1|NDUFS8|ATF4|NDUFB2|IL6R|UQCRB|RELA|ERN1	http://www.genome.jp/kegg-bin/show_pathway?hsa04932/hsa:3667%09red/hsa:4708%09red/hsa:83737%09red/hsa:5562%09red/hsa:2932%09red/hsa:7381%09red/hsa:3570%09red/hsa:3725%09red/hsa:581%09red/hsa:6256%09red/hsa:1965%09red/hsa:207%09red/hsa:5970%09red/hsa:2081%09red/hsa:27089%09red/hsa:7040%09red/hsa:4296%09red/hsa:4728%09red/hsa:468%09red/hsa:4700%09red	img/hsa04932.html
Renin secretion	KEGG PATHWAY	hsa04924	8	64	0.761628214341	1.0	PLCB4|GNAQ|CALM1|CTSB|KCNMA1|ITPR3|PPP3CA|CALM3	http://www.genome.jp/kegg-bin/show_pathway?hsa04924/hsa:801%09red/hsa:2776%09red/hsa:5530%09red/hsa:1508%09red/hsa:808%09red/hsa:3710%09red/hsa:3778%09red/hsa:5332%09red	img/hsa04924.html
Starch and sucrose metabolism	KEGG PATHWAY	hsa00500	7	57	0.769612275375	1.0	GPI|UXS1|HK1|GYS1|PYGB|GBE1|GAA	http://www.genome.jp/kegg-bin/show_pathway?hsa00500/hsa:5834%09red/hsa:2632%09red/hsa:3098%09red/hsa:2548%09red/hsa:2821%09red/hsa:80146%09red/hsa:2997%09red	img/hsa00500.html
Porphyrin and chlorophyll metabolism	KEGG PATHWAY	hsa00860	5	42	0.774359659508	1.0	COX10|BLVRB|HMOX1|ALAS1|PPOX	http://www.genome.jp/kegg-bin/show_pathway?hsa00860/hsa:211%09red/hsa:5498%09red/hsa:3162%09red/hsa:645%09red/hsa:1352%09red	img/hsa00860.html
2-Oxocarboxylic acid metabolism	KEGG PATHWAY	hsa01210	2	18	0.775087957	1.0	IDH3B|IDH3G	http://www.genome.jp/kegg-bin/show_pathway?hsa01210/hsa:3421%09red/hsa:3420%09red	img/hsa01210.html
Pantothenate and CoA biosynthesis	KEGG PATHWAY	hsa00770	2	18	0.775087957	1.0	PANK3|DPYD	http://www.genome.jp/kegg-bin/show_pathway?hsa00770/hsa:79646%09red/hsa:1806%09red	img/hsa00770.html
Alzheimer's disease	KEGG PATHWAY	hsa05010	22	168	0.78458002414	1.0	ATP2A2|NDUFB2|UQCRQ|ATP5B|UQCRB|ATP5E|CALM3|CALM1|ATP5A1|MAPK3|CAPN2|ERN1|NDUFA6|PLCB4|ITPR3|LRP1|GNAQ|APP|GSK3B|GRIN2D|NDUFS8|PPP3CA	http://www.genome.jp/kegg-bin/show_pathway?hsa05010/hsa:351%09red/hsa:514%09red/hsa:2906%09red/hsa:488%09red/hsa:2081%09red/hsa:801%09red/hsa:824%09red/hsa:5530%09red/hsa:808%09red/hsa:5595%09red/hsa:5332%09red/hsa:7381%09red/hsa:3710%09red/hsa:506%09red/hsa:498%09red/hsa:4708%09red/hsa:2776%09red/hsa:2932%09red/hsa:4035%09red/hsa:27089%09red/hsa:4700%09red/hsa:4728%09red	img/hsa05010.html
Aminoacyl-tRNA biosynthesis	KEGG PATHWAY	hsa00970	8	66	0.791318806572	1.0	VARS|AARS|WARS|MARS|SARS|AARS2|LARS2|HARS	http://www.genome.jp/kegg-bin/show_pathway?hsa00970/hsa:4141%09red/hsa:7453%09red/hsa:16%09red/hsa:3035%09red/hsa:57505%09red/hsa:7407%09red/hsa:6301%09red/hsa:23395%09red	img/hsa00970.html
Phototransduction	KEGG PATHWAY	hsa04744	3	27	0.791642907677	1.0	GNB1|CALM3|CALM1	http://www.genome.jp/kegg-bin/show_pathway?hsa04744/hsa:801%09red/hsa:808%09red/hsa:2782%09red	img/hsa04744.html
Collecting duct acid secretion	KEGG PATHWAY	hsa04966	3	27	0.791642907677	1.0	ATP6V0E1|SLC12A7|ATP6V0A1	http://www.genome.jp/kegg-bin/show_pathway?hsa04966/hsa:535%09red/hsa:8992%09red/hsa:10723%09red	img/hsa04966.html
Amyotrophic lateral sclerosis (ALS)	KEGG PATHWAY	hsa05014	6	51	0.795722284246	1.0	TOMM40|SOD1|BAX|MAP2K3|GRIN2D|PPP3CA	http://www.genome.jp/kegg-bin/show_pathway?hsa05014/hsa:5530%09red/hsa:581%09red/hsa:5606%09red/hsa:6647%09red/hsa:2906%09red/hsa:10452%09red	img/hsa05014.html
Glycosaminoglycan degradation	KEGG PATHWAY	hsa00531	2	19	0.800726280085	1.0	HEXB|GLB1	http://www.genome.jp/kegg-bin/show_pathway?hsa00531/hsa:2720%09red/hsa:3074%09red	img/hsa00531.html
Sulfur relay system	KEGG PATHWAY	hsa04122	1	10	0.802509006826	1.0	CTU2	http://www.genome.jp/kegg-bin/show_pathway?hsa04122/hsa:348180%09red	img/hsa04122.html
Glutathione metabolism	KEGG PATHWAY	hsa00480	6	52	0.810978535776	1.0	SRM|GSTP1|MGST1|ANPEP|ODC1|GPX4	http://www.genome.jp/kegg-bin/show_pathway?hsa00480/hsa:2879%09red/hsa:4953%09red/hsa:2950%09red/hsa:290%09red/hsa:6723%09red/hsa:4257%09red	img/hsa00480.html
Sphingolipid signaling pathway	KEGG PATHWAY	hsa04071	15	121	0.822158764553	1.0	PLCB4|GNAQ|MAPK3|PRKCA|PPP2R2C|BAX|MAP2K2|PTEN|AKT1|ROCK2|SGMS1|PDPK1|RELA|ABCC1|GNA13	http://www.genome.jp/kegg-bin/show_pathway?hsa04071/hsa:5522%09red/hsa:5578%09red/hsa:5595%09red/hsa:2776%09red/hsa:5332%09red/hsa:581%09red/hsa:259230%09red/hsa:5728%09red/hsa:9475%09red/hsa:5605%09red/hsa:5970%09red/hsa:10672%09red/hsa:4363%09red/hsa:207%09red/hsa:5170%09red	img/hsa04071.html
One carbon pool by folate	KEGG PATHWAY	hsa00670	2	20	0.823736090175	1.0	MTHFD1L|ST20-MTHFS	http://www.genome.jp/kegg-bin/show_pathway?hsa00670/hsa:100528021%09red/hsa:25902%09red	img/hsa00670.html
Glycosaminoglycan biosynthesis - chondroitin sulfate / dermatan sulfate	KEGG PATHWAY	hsa00532	2	20	0.823736090175	1.0	CHPF|XYLT2	http://www.genome.jp/kegg-bin/show_pathway?hsa00532/hsa:79586%09red/hsa:64132%09red	img/hsa00532.html
Steroid biosynthesis	KEGG PATHWAY	hsa00100	2	20	0.823736090175	1.0	LIPA|SQLE	http://www.genome.jp/kegg-bin/show_pathway?hsa00100/hsa:3988%09red/hsa:6713%09red	img/hsa00100.html
ABC transporters	KEGG PATHWAY	hsa02010	5	45	0.82436222597	1.0	ABCC5|ABCC3|ABCC1|ABCC2|ABCC9	http://www.genome.jp/kegg-bin/show_pathway?hsa02010/hsa:4363%09red/hsa:10060%09red/hsa:10057%09red/hsa:8714%09red/hsa:1244%09red	img/hsa02010.html
Ether lipid metabolism	KEGG PATHWAY	hsa00565	5	45	0.82436222597	1.0	PLA2G6|LPCAT4|PAFAH1B1|EPT1|PLD3	http://www.genome.jp/kegg-bin/show_pathway?hsa00565/hsa:23646%09red/hsa:254531%09red/hsa:85465%09red/hsa:5048%09red/hsa:8398%09red	img/hsa00565.html
Ubiquinone and other terpenoid-quinone biosynthesis	KEGG PATHWAY	hsa00130	1	11	0.832103229729	1.0	NQO1	http://www.genome.jp/kegg-bin/show_pathway?hsa00130/hsa:1728%09red	img/hsa00130.html
Fanconi anemia pathway	KEGG PATHWAY	hsa03460	6	55	0.851413879569	1.0	SLX4|ERCC1|FAAP24|EME1|APITD1-CORT|POLH	http://www.genome.jp/kegg-bin/show_pathway?hsa03460/hsa:84464%09red/hsa:100526739%09red/hsa:5429%09red/hsa:146956%09red/hsa:2067%09red/hsa:91442%09red	img/hsa03460.html
Allograft rejection	KEGG PATHWAY	hsa05330	4	39	0.855874741166	1.0	HLA-C|HLA-A|HLA-G|HLA-E	http://www.genome.jp/kegg-bin/show_pathway?hsa05330/hsa:3133%09red/hsa:3107%09red/hsa:3105%09red/hsa:3135%09red	img/hsa05330.html
Terpenoid backbone biosynthesis	KEGG PATHWAY	hsa00900	2	22	0.862712758275	1.0	FDPS|RCE1	http://www.genome.jp/kegg-bin/show_pathway?hsa00900/hsa:9986%09red/hsa:2224%09red	img/hsa00900.html
Type II diabetes mellitus	KEGG PATHWAY	hsa04930	5	48	0.864999976863	1.0	MAPK3|HK1|MTOR|IRS1|PKM	http://www.genome.jp/kegg-bin/show_pathway?hsa04930/hsa:5315%09red/hsa:2475%09red/hsa:5595%09red/hsa:3098%09red/hsa:3667%09red	img/hsa04930.html
Cholinergic synapse	KEGG PATHWAY	hsa04725	13	111	0.866743809346	1.0	PLCB4|GNAQ|AKT1|PRKCA|CREB5|CAMK2G|GNB1|GNB3|CREB3L2|MAPK3|GNG5|ITPR3|ATF4	http://www.genome.jp/kegg-bin/show_pathway?hsa04725/hsa:64764%09red/hsa:5578%09red/hsa:5595%09red/hsa:2776%09red/hsa:9586%09red/hsa:818%09red/hsa:2782%09red/hsa:3710%09red/hsa:2787%09red/hsa:2784%09red/hsa:468%09red/hsa:207%09red/hsa:5332%09red	img/hsa04725.html
Tuberculosis	KEGG PATHWAY	hsa05152	22	179	0.870630152694	1.0	TGFB1|TGFB2|HSPA9|BAX|AKT1|MRC2|CALM3|CALM1|EEA1|MAPK3|JAK1|C3|RELA|IRAK1|SRC|ARHGEF12|CAMK2G|LAMP1|EP300|ATP6V0A1|PPP3CA|CREBBP	http://www.genome.jp/kegg-bin/show_pathway?hsa05152/hsa:3916%09red/hsa:535%09red/hsa:801%09red/hsa:5530%09red/hsa:808%09red/hsa:3313%09red/hsa:3654%09red/hsa:8411%09red/hsa:5595%09red/hsa:581%09red/hsa:3716%09red/hsa:23365%09red/hsa:718%09red/hsa:5970%09red/hsa:6714%09red/hsa:207%09red/hsa:2033%09red/hsa:818%09red/hsa:1387%09red/hsa:7042%09red/hsa:9902%09red/hsa:7040%09red	img/hsa05152.html
Non-homologous end-joining	KEGG PATHWAY	hsa03450	1	13	0.878661159338	1.0	RAD50	http://www.genome.jp/kegg-bin/show_pathway?hsa03450/hsa:10111%09red	img/hsa03450.html
Proximal tubule bicarbonate reclamation	KEGG PATHWAY	hsa04964	2	23	0.879086345756	1.0	ATP1A1|ATP1B1	http://www.genome.jp/kegg-bin/show_pathway?hsa04964/hsa:476%09red/hsa:481%09red	img/hsa04964.html
Jak-STAT signaling pathway	KEGG PATHWAY	hsa04630	19	158	0.87916465244	1.0	STAT6|IL6R|EP300|STAT2|SOS1|PIM1|CCND1|GRB2|IL6ST|AKT1|OSMR|MTOR|MCL1|JAK1|PIAS1|TYK2|STAM|PTPN6|CREBBP	http://www.genome.jp/kegg-bin/show_pathway?hsa04630/hsa:6778%09red/hsa:6773%09red/hsa:4170%09red/hsa:7297%09red/hsa:595%09red/hsa:3570%09red/hsa:8554%09red/hsa:3716%09red/hsa:1387%09red/hsa:5777%09red/hsa:6654%09red/hsa:8027%09red/hsa:9180%09red/hsa:2475%09red/hsa:3572%09red/hsa:2885%09red/hsa:207%09red/hsa:5292%09red/hsa:2033%09red	img/hsa04630.html
Inflammatory bowel disease (IBD)	KEGG PATHWAY	hsa05321	7	66	0.883123531682	1.0	TGFB1|TGFB2|STAT6|JUN|SMAD2|SMAD3|RELA	http://www.genome.jp/kegg-bin/show_pathway?hsa05321/hsa:3725%09red/hsa:6778%09red/hsa:5970%09red/hsa:4088%09red/hsa:7040%09red/hsa:4087%09red/hsa:7042%09red	img/hsa05321.html
Glutamatergic synapse	KEGG PATHWAY	hsa04724	13	114	0.889518098866	1.0	SLC38A1|DLG4|PRKCA|ITPR3|GNB1|GNB3|MAPK3|GNG5|GRIN2D|PPP3CA|PLCB4|SHANK2|GNAQ	http://www.genome.jp/kegg-bin/show_pathway?hsa04724/hsa:5578%09red/hsa:5595%09red/hsa:1742%09red/hsa:5332%09red/hsa:22941%09red/hsa:2782%09red/hsa:3710%09red/hsa:2787%09red/hsa:2784%09red/hsa:81539%09red/hsa:2776%09red/hsa:2906%09red/hsa:5530%09red	img/hsa04724.html
Apoptosis - multiple species	KEGG PATHWAY	hsa04215	3	33	0.890508589817	1.0	BIRC6|DIABLO|BAX	http://www.genome.jp/kegg-bin/show_pathway?hsa04215/hsa:57448%09red/hsa:581%09red/hsa:56616%09red	img/hsa04215.html
Graft-versus-host disease	KEGG PATHWAY	hsa05332	4	42	0.892852746623	1.0	HLA-C|HLA-A|HLA-G|HLA-E	http://www.genome.jp/kegg-bin/show_pathway?hsa05332/hsa:3133%09red/hsa:3107%09red/hsa:3105%09red/hsa:3135%09red	img/hsa05332.html
Folate biosynthesis	KEGG PATHWAY	hsa00790	1	14	0.896851649931	1.0	FPGS	http://www.genome.jp/kegg-bin/show_pathway?hsa00790/hsa:2356%09red	img/hsa00790.html
Vibrio cholerae infection	KEGG PATHWAY	hsa05110	5	51	0.89742095049	1.0	PRKCA|ATP6V0E1|ACTB|ATP6V0A1|ACTG1	http://www.genome.jp/kegg-bin/show_pathway?hsa05110/hsa:5578%09red/hsa:8992%09red/hsa:535%09red/hsa:71%09red/hsa:60%09red	img/hsa05110.html
alpha-Linolenic acid metabolism	KEGG PATHWAY	hsa00592	2	25	0.906548977452	1.0	PLA2G6|FADS2	http://www.genome.jp/kegg-bin/show_pathway?hsa00592/hsa:9415%09red/hsa:8398%09red	img/hsa00592.html
Mineral absorption	KEGG PATHWAY	hsa04978	5	52	0.906616952055	1.0	ATP2B1|HMOX1|ATP1A1|SLC26A6|ATP1B1	http://www.genome.jp/kegg-bin/show_pathway?hsa04978/hsa:476%09red/hsa:490%09red/hsa:481%09red/hsa:65010%09red/hsa:3162%09red	img/hsa04978.html
Retrograde endocannabinoid signaling	KEGG PATHWAY	hsa04723	11	101	0.907178454214	1.0	DAGLB|PLCB4|GNAQ|PRKCA|MGLL|GNB1|GNB3|MAPK3|GNG5|GABRA5|ITPR3	http://www.genome.jp/kegg-bin/show_pathway?hsa04723/hsa:5578%09red/hsa:5595%09red/hsa:2776%09red/hsa:5332%09red/hsa:2782%09red/hsa:3710%09red/hsa:2787%09red/hsa:2784%09red/hsa:221955%09red/hsa:2558%09red/hsa:11343%09red	img/hsa04723.html
Glycosaminoglycan biosynthesis - keratan sulfate	KEGG PATHWAY	hsa00533	1	15	0.91231731196	1.0	ST3GAL2	http://www.genome.jp/kegg-bin/show_pathway?hsa00533/hsa:6483%09red	img/hsa00533.html
Alanine, aspartate and glutamate metabolism	KEGG PATHWAY	hsa00250	3	35	0.912618758687	1.0	NAT8L|RIMKLB|ASS1	http://www.genome.jp/kegg-bin/show_pathway?hsa00250/hsa:57494%09red/hsa:445%09red/hsa:339983%09red	img/hsa00250.html
African trypanosomiasis	KEGG PATHWAY	hsa05143	3	35	0.912618758687	1.0	PRKCA|PLCB4|GNAQ	http://www.genome.jp/kegg-bin/show_pathway?hsa05143/hsa:5578%09red/hsa:2776%09red/hsa:5332%09red	img/hsa05143.html
Type I diabetes mellitus	KEGG PATHWAY	hsa04940	4	44	0.912623090095	1.0	HLA-C|HLA-A|HLA-G|HLA-E	http://www.genome.jp/kegg-bin/show_pathway?hsa04940/hsa:3133%09red/hsa:3107%09red/hsa:3105%09red/hsa:3135%09red	img/hsa04940.html
Cardiac muscle contraction	KEGG PATHWAY	hsa04260	8	78	0.914390313333	1.0	ATP2A2|TPM2|TPM1|ATP1B1|ATP1A1|UQCRQ|UQCRB|CACNG6	http://www.genome.jp/kegg-bin/show_pathway?hsa04260/hsa:7381%09red/hsa:59285%09red/hsa:481%09red/hsa:27089%09red/hsa:7168%09red/hsa:7169%09red/hsa:476%09red/hsa:488%09red	img/hsa04260.html
Maturity onset diabetes of the young	KEGG PATHWAY	hsa04950	2	26	0.917981050136	1.0	HNF1B|HNF4A	http://www.genome.jp/kegg-bin/show_pathway?hsa04950/hsa:6928%09red/hsa:3172%09red	img/hsa04950.html
Carbohydrate digestion and absorption	KEGG PATHWAY	hsa04973	4	46	0.929075636116	1.0	AKT1|HK1|ATP1A1|ATP1B1	http://www.genome.jp/kegg-bin/show_pathway?hsa04973/hsa:207%09red/hsa:481%09red/hsa:476%09red/hsa:3098%09red	img/hsa04973.html
Cell adhesion molecules (CAMs)	KEGG PATHWAY	hsa04514	16	145	0.932380473181	1.0	ITGB1|PTPRF|NLGN2|GLG1|NRCAM|HLA-A|CD276|HLA-G|HLA-E|HLA-C|NEO1|ITGAV|PTPRM|MPZL1|CDH4|CADM1	http://www.genome.jp/kegg-bin/show_pathway?hsa04514/hsa:3688%09red/hsa:23705%09red/hsa:3105%09red/hsa:4756%09red/hsa:3685%09red/hsa:4897%09red/hsa:9019%09red/hsa:2734%09red/hsa:5797%09red/hsa:3133%09red/hsa:3107%09red/hsa:5792%09red/hsa:57555%09red/hsa:80381%09red/hsa:3135%09red/hsa:1002%09red	img/hsa04514.html
Toll-like receptor signaling pathway	KEGG PATHWAY	hsa04620	11	106	0.935286717512	1.0	TRAF3|TBK1|AKT1|TAB1|JUN|MAP3K7|MAP2K3|MAPK3|RELA|IRAK1|MAP2K2	http://www.genome.jp/kegg-bin/show_pathway?hsa04620/hsa:29110%09red/hsa:5595%09red/hsa:6885%09red/hsa:3725%09red/hsa:5606%09red/hsa:5605%09red/hsa:5970%09red/hsa:10454%09red/hsa:207%09red/hsa:7187%09red/hsa:3654%09red	img/hsa04620.html
Nitrogen metabolism	KEGG PATHWAY	hsa00910	1	17	0.93664449493	1.0	CA12	http://www.genome.jp/kegg-bin/show_pathway?hsa00910/hsa:771%09red	img/hsa00910.html
Phenylalanine metabolism	KEGG PATHWAY	hsa00360	1	17	0.93664449493	1.0	ALDH3A1	http://www.genome.jp/kegg-bin/show_pathway?hsa00360/hsa:218%09red	img/hsa00360.html
Butanoate metabolism	KEGG PATHWAY	hsa00650	2	28	0.937010264554	1.0	AACS|HADHA	http://www.genome.jp/kegg-bin/show_pathway?hsa00650/hsa:65985%09red/hsa:3030%09red	img/hsa00650.html
Glyoxylate and dicarboxylate metabolism	KEGG PATHWAY	hsa00630	2	28	0.937010264554	1.0	AFMID|MDH2	http://www.genome.jp/kegg-bin/show_pathway?hsa00630/hsa:125061%09red/hsa:4191%09red	img/hsa00630.html
Oxidative phosphorylation	KEGG PATHWAY	hsa00190	14	133	0.947467711585	1.0	NDUFA6|ATP5A1|ATP5L|NDUFB2|UQCRQ|NDUFS8|ATP5I|ATP6V0A1|ATP6V0E1|COX10|ATP5B|UQCRB|ATP5E|COX17	http://www.genome.jp/kegg-bin/show_pathway?hsa00190/hsa:4708%09red/hsa:8992%09red/hsa:10063%09red/hsa:1352%09red/hsa:27089%09red/hsa:506%09red/hsa:514%09red/hsa:535%09red/hsa:4700%09red/hsa:498%09red/hsa:10632%09red/hsa:4728%09red/hsa:7381%09red/hsa:521%09red	img/hsa00190.html
Regulation of autophagy	KEGG PATHWAY	hsa04140	3	40	0.951256759976	1.0	ULK3|ULK1|PRKAA1	http://www.genome.jp/kegg-bin/show_pathway?hsa04140/hsa:25989%09red/hsa:5562%09red/hsa:8408%09red	img/hsa04140.html
Nicotinate and nicotinamide metabolism	KEGG PATHWAY	hsa00760	2	30	0.951799847901	1.0	NADK|NT5C2	http://www.genome.jp/kegg-bin/show_pathway?hsa00760/hsa:22978%09red/hsa:65220%09red	img/hsa00760.html
Arginine and proline metabolism	KEGG PATHWAY	hsa00330	4	50	0.95386018458	1.0	P4HA2|SRM|SMOX|ODC1	http://www.genome.jp/kegg-bin/show_pathway?hsa00330/hsa:54498%09red/hsa:4953%09red/hsa:6723%09red/hsa:8974%09red	img/hsa00330.html
Fat digestion and absorption	KEGG PATHWAY	hsa04975	3	41	0.956758528603	1.0	SCARB1|AGPAT2|AGPAT1	http://www.genome.jp/kegg-bin/show_pathway?hsa04975/hsa:10554%09red/hsa:10555%09red/hsa:949%09red	img/hsa04975.html
Other types of O-glycan biosynthesis	KEGG PATHWAY	hsa00514	2	31	0.95788859643	1.0	COLGALT2|ST6GAL2	http://www.genome.jp/kegg-bin/show_pathway?hsa00514/hsa:84620%09red/hsa:23127%09red	img/hsa00514.html
Hematopoietic cell lineage	KEGG PATHWAY	hsa04640	8	88	0.963294114051	1.0	CD59|CD55|CD44|ITGA3|ITGA5|CD24|ANPEP|IL6R	http://www.genome.jp/kegg-bin/show_pathway?hsa04640/hsa:3675%09red/hsa:3570%09red/hsa:966%09red/hsa:100133941%09red/hsa:3678%09red/hsa:960%09red/hsa:1604%09red/hsa:290%09red	img/hsa04640.html
GABAergic synapse	KEGG PATHWAY	hsa04727	8	88	0.963294114051	1.0	SRC|SLC38A1|PRKCA|GNB1|GNB3|GNG5|GABRA5|GPHN	http://www.genome.jp/kegg-bin/show_pathway?hsa04727/hsa:5578%09red/hsa:2782%09red/hsa:2787%09red/hsa:2784%09red/hsa:2558%09red/hsa:81539%09red/hsa:6714%09red/hsa:10243%09red	img/hsa04727.html
Arginine biosynthesis	KEGG PATHWAY	hsa00220	1	21	0.966933005861	1.0	ASS1	http://www.genome.jp/kegg-bin/show_pathway?hsa00220/hsa:445%09red	img/hsa00220.html
Calcium signaling pathway	KEGG PATHWAY	hsa04020	19	180	0.967645807661	1.0	CACNA1H|GNAQ|PLCB4|CALM3|ATP2A2|CALM1|PRKCA|CAMK2G|EGFR|MYLK|PTK2B|ITPKC|PLCD3|GRIN2D|ITPR3|ATP2B1|PPP3CA|ATP2B4|ADRA1D	http://www.genome.jp/kegg-bin/show_pathway?hsa04020/hsa:801%09red/hsa:5578%09red/hsa:113026%09red/hsa:2776%09red/hsa:5332%09red/hsa:818%09red/hsa:4638%09red/hsa:808%09red/hsa:146%09red/hsa:3710%09red/hsa:493%09red/hsa:490%09red/hsa:1956%09red/hsa:80271%09red/hsa:2185%09red/hsa:8912%09red/hsa:2906%09red/hsa:488%09red/hsa:5530%09red	img/hsa04020.html
PPAR signaling pathway	KEGG PATHWAY	hsa03320	6	72	0.96847818398	1.0	RXRA|ACSL4|FABP5|UBC|PDPK1|FADS2	http://www.genome.jp/kegg-bin/show_pathway?hsa03320/hsa:6256%09red/hsa:2171%09red/hsa:7316%09red/hsa:9415%09red/hsa:5170%09red/hsa:2182%09red	img/hsa03320.html
Autoimmune thyroid disease	KEGG PATHWAY	hsa05320	4	54	0.970435714392	1.0	HLA-C|HLA-A|HLA-G|HLA-E	http://www.genome.jp/kegg-bin/show_pathway?hsa05320/hsa:3133%09red/hsa:3107%09red/hsa:3105%09red/hsa:3135%09red	img/hsa05320.html
Morphine addiction	KEGG PATHWAY	hsa05032	8	91	0.971974857858	1.0	PRKCA|GRK5|GNB1|GNB3|PDE7B|GNG5|GABRA5|PDE4D	http://www.genome.jp/kegg-bin/show_pathway?hsa05032/hsa:5144%09red/hsa:5578%09red/hsa:2869%09red/hsa:2782%09red/hsa:2787%09red/hsa:2784%09red/hsa:2558%09red/hsa:27115%09red	img/hsa05032.html
Rheumatoid arthritis	KEGG PATHWAY	hsa05323	8	91	0.971974857858	1.0	CCL2|TGFB1|TGFB2|CTSL|JUN|LTB|ATP6V0A1|ATP6V0E1	http://www.genome.jp/kegg-bin/show_pathway?hsa05323/hsa:8992%09red/hsa:1514%09red/hsa:3725%09red/hsa:6347%09red/hsa:535%09red/hsa:7042%09red/hsa:7040%09red/hsa:4050%09red	img/hsa05323.html
Peroxisome	KEGG PATHWAY	hsa04146	7	83	0.974097792868	1.0	MLYCD|SOD1|PRDX5|ACSL4|SLC25A17|PEX14|PHYH	http://www.genome.jp/kegg-bin/show_pathway?hsa04146/hsa:5264%09red/hsa:23417%09red/hsa:25824%09red/hsa:6647%09red/hsa:5195%09red/hsa:10478%09red/hsa:2182%09red	img/hsa04146.html
Tyrosine metabolism	KEGG PATHWAY	hsa00350	2	35	0.97564260198	1.0	ALDH3A1|COMT	http://www.genome.jp/kegg-bin/show_pathway?hsa00350/hsa:218%09red/hsa:1312%09red	img/hsa00350.html
Regulation of lipolysis in adipocytes	KEGG PATHWAY	hsa04923	4	56	0.976455388434	1.0	PNPLA2|MGLL|IRS1|AKT1	http://www.genome.jp/kegg-bin/show_pathway?hsa04923/hsa:3667%09red/hsa:11343%09red/hsa:207%09red/hsa:57104%09red	img/hsa04923.html
Drug metabolism - other enzymes	KEGG PATHWAY	hsa00983	3	46	0.976548592223	1.0	UCK2|UMPS|DPYD	http://www.genome.jp/kegg-bin/show_pathway?hsa00983/hsa:1806%09red/hsa:7371%09red/hsa:7372%09red	img/hsa00983.html
Pentose and glucuronate interconversions	KEGG PATHWAY	hsa00040	2	36	0.978793424578	1.0	AKR1B1|AKR1B10	http://www.genome.jp/kegg-bin/show_pathway?hsa00040/hsa:57016%09red/hsa:231%09red	img/hsa00040.html
Staphylococcus aureus infection	KEGG PATHWAY	hsa05150	4	57	0.979013669163	1.0	C3|C1R|C1S|KRT10	http://www.genome.jp/kegg-bin/show_pathway?hsa05150/hsa:3858%09red/hsa:718%09red/hsa:715%09red/hsa:716%09red	img/hsa05150.html
Sphingolipid metabolism	KEGG PATHWAY	hsa00600	3	47	0.979299242556	1.0	SMPD4|SGMS1|GLB1	http://www.genome.jp/kegg-bin/show_pathway?hsa00600/hsa:2720%09red/hsa:55627%09red/hsa:259230%09red	img/hsa00600.html
Histidine metabolism	KEGG PATHWAY	hsa00340	1	24	0.979700372438	1.0	ALDH3A1	http://www.genome.jp/kegg-bin/show_pathway?hsa00340/hsa:218%09red	img/hsa00340.html
Valine, leucine and isoleucine degradation	KEGG PATHWAY	hsa00280	3	48	0.981740594053	1.0	AACS|HADHA|MCCC2	http://www.genome.jp/kegg-bin/show_pathway?hsa00280/hsa:65985%09red/hsa:3030%09red/hsa:64087%09red	img/hsa00280.html
Glycosylphosphatidylinositol(GPI)-anchor biosynthesis	KEGG PATHWAY	hsa00563	1	25	0.982748347229	1.0	PIGT	http://www.genome.jp/kegg-bin/show_pathway?hsa00563/hsa:51604%09red	img/hsa00563.html
Complement and coagulation cascades	KEGG PATHWAY	hsa04610	6	79	0.984543479742	1.0	CD55|CD59|C1S|C3|C1R|SERPINE1	http://www.genome.jp/kegg-bin/show_pathway?hsa04610/hsa:966%09red/hsa:1604%09red/hsa:718%09red/hsa:715%09red/hsa:5054%09red/hsa:716%09red	img/hsa04610.html
Glycosphingolipid biosynthesis - lacto and neolacto series	KEGG PATHWAY	hsa00601	1	26	0.985339039113	1.0	GCNT2	http://www.genome.jp/kegg-bin/show_pathway?hsa00601/hsa:2651%09red	img/hsa00601.html
Nicotine addiction	KEGG PATHWAY	hsa05033	2	40	0.987884758508	1.0	GABRA5|GRIN2D	http://www.genome.jp/kegg-bin/show_pathway?hsa05033/hsa:2558%09red/hsa:2906%09red	img/hsa05033.html
Tryptophan metabolism	KEGG PATHWAY	hsa00380	2	40	0.987884758508	1.0	HADHA|AFMID	http://www.genome.jp/kegg-bin/show_pathway?hsa00380/hsa:125061%09red/hsa:3030%09red	img/hsa00380.html
Serotonergic synapse	KEGG PATHWAY	hsa04726	9	112	0.990927358764	1.0	PLCB4|GNAQ|PRKCA|APP|GNB1|GNB3|MAPK3|GNG5|ITPR3	http://www.genome.jp/kegg-bin/show_pathway?hsa04726/hsa:5578%09red/hsa:5595%09red/hsa:2776%09red/hsa:5332%09red/hsa:2782%09red/hsa:3710%09red/hsa:2787%09red/hsa:2784%09red/hsa:351%09red	img/hsa04726.html
Linoleic acid metabolism	KEGG PATHWAY	hsa00591	1	29	0.991003116197	1.0	PLA2G6	http://www.genome.jp/kegg-bin/show_pathway?hsa00591/hsa:8398%09red	img/hsa00591.html
Fatty acid degradation	KEGG PATHWAY	hsa00071	2	44	0.993134426073	1.0	HADHA|ACSL4	http://www.genome.jp/kegg-bin/show_pathway?hsa00071/hsa:3030%09red/hsa:2182%09red	img/hsa00071.html
Steroid hormone biosynthesis	KEGG PATHWAY	hsa00140	3	58	0.994974107688	1.0	AKR1C1|AKR1C2|COMT	http://www.genome.jp/kegg-bin/show_pathway?hsa00140/hsa:1646%09red/hsa:1645%09red/hsa:1312%09red	img/hsa00140.html
Intestinal immune network for IgA production	KEGG PATHWAY	hsa04672	2	49	0.996656586537	1.0	TGFB1|MAP3K14	http://www.genome.jp/kegg-bin/show_pathway?hsa04672/hsa:9020%09red/hsa:7040%09red	img/hsa04672.html
Taste transduction	KEGG PATHWAY	hsa04742	5	83	0.996713743063	1.0	GABRA5|ITPR3|ENTPD2|GNB3|ASIC2	http://www.genome.jp/kegg-bin/show_pathway?hsa04742/hsa:40%09red/hsa:2558%09red/hsa:954%09red/hsa:3710%09red/hsa:2784%09red	img/hsa04742.html
Metabolism of xenobiotics by cytochrome P450	KEGG PATHWAY	hsa00980	4	73	0.996957838656	1.0	GSTP1|ALDH3A1|MGST1|AKR1C1	http://www.genome.jp/kegg-bin/show_pathway?hsa00980/hsa:218%09red/hsa:1645%09red/hsa:4257%09red/hsa:2950%09red	img/hsa00980.html
Parkinson's disease	KEGG PATHWAY	hsa05012	11	142	0.997049993598	1.0	NDUFA6|ATP5A1|NDUFB2|UQCRQ|UBE2L6|UBA1|NDUFS8|ATP5B|UQCRB|PARK7|ATP5E	http://www.genome.jp/kegg-bin/show_pathway?hsa05012/hsa:11315%09red/hsa:4708%09red/hsa:27089%09red/hsa:9246%09red/hsa:506%09red/hsa:514%09red/hsa:7317%09red/hsa:4700%09red/hsa:498%09red/hsa:4728%09red/hsa:7381%09red	img/hsa05012.html
Ovarian steroidogenesis	KEGG PATHWAY	hsa04913	2	50	0.997107979952	1.0	SCARB1|IGF1R	http://www.genome.jp/kegg-bin/show_pathway?hsa04913/hsa:3480%09red/hsa:949%09red	img/hsa04913.html
Systemic lupus erythematosus	KEGG PATHWAY	hsa05322	10	136	0.99785997838	1.0	HIST4H4|SNRPD3|SNRPD1|ACTN4|H2AFY|HIST1H2BD|C1S|C3|C1R|SSB	http://www.genome.jp/kegg-bin/show_pathway?hsa05322/hsa:6632%09red/hsa:6741%09red/hsa:6634%09red/hsa:121504%09red/hsa:718%09red/hsa:9555%09red/hsa:3017%09red/hsa:81%09red/hsa:715%09red/hsa:716%09red	img/hsa05322.html
Glycine, serine and threonine metabolism	KEGG PATHWAY	hsa00260	1	40	0.998501492266	1.0	ALAS1	http://www.genome.jp/kegg-bin/show_pathway?hsa00260/hsa:211%09red	img/hsa00260.html
Drug metabolism - cytochrome P450	KEGG PATHWAY	hsa00982	3	69	0.998854075756	1.0	GSTP1|ALDH3A1|MGST1	http://www.genome.jp/kegg-bin/show_pathway?hsa00982/hsa:218%09red/hsa:4257%09red/hsa:2950%09red	img/hsa00982.html
Chemical carcinogenesis	KEGG PATHWAY	hsa05204	4	82	0.999033699716	1.0	GSTP1|ALDH3A1|MGST1|AKR1C2	http://www.genome.jp/kegg-bin/show_pathway?hsa05204/hsa:218%09red/hsa:1646%09red/hsa:4257%09red/hsa:2950%09red	img/hsa05204.html
Metabolic pathways	KEGG PATHWAY	hsa01100	146	1241	0.999846459921	1.0	RPN1|RPN2|DGKQ|ACSL4|NDUFB2|UQCRQ|P4HA2|POLR3G|POLR3D|POLR3C|POLR3A|PMM2|PFKP|ASS1|AKR1B1|POLR3H|PNPLA2|NDST1|DNMT1|INPP4A|PLA2G6|PYGB|GPI|EXT1|HK1|XYLT2|IMPA2|PAFAH1B1|MAN1A2|INPP5E|MLYCD|FDPS|NME6|NME1|NME2|PLD3|INPP5K|ATP5I|EPT1|LDHA|LDHB|ACLY|PDXK|ALDH3A1|POLR1A|IMPAD1|GLB1|PGS1|PANK3|ST20-MTHFS|UQCRB|SQLE|PC|ITPKC|PKM|PLCB4|UMPS|UCK2|POLR2G|RIMKLB|POLR2C|POLR2B|STT3B|STT3A|POLR2I|MCCC2|MTHFD…	http://www.genome.jp/kegg-bin/show_pathway?hsa01100/hsa:8394%09red/hsa:79646%09red/hsa:2632%09red/hsa:171568%09red/hsa:8398%09red/hsa:6723%09red/hsa:54928%09red/hsa:10632%09red/hsa:57016%09red/hsa:8871%09red/hsa:79087%09red/hsa:2023%09red/hsa:201595%09red/hsa:2026%09red/hsa:2027%09red/hsa:5436%09red/hsa:5431%09red/hsa:5432%09red/hsa:3911%09red/hsa:11282%09red/hsa:57804%09red/hsa:47%09red/hsa:5410…	img/hsa01100.html
Arachidonic acid metabolism	KEGG PATHWAY	hsa00590	1	62	0.999958808386	1.0	PLA2G6	http://www.genome.jp/kegg-bin/show_pathway?hsa00590/hsa:8398%09red	img/hsa00590.html
Cytokine-cytokine receptor interaction	KEGG PATHWAY	hsa04060	19	265	0.999973770528	1.0	TGFB1|TGFBR2|CXCL3|CD70|AMH|EGFR|TGFB2|LTB|IL6ST|MET|TNFRSF10A|OSMR|BMPR2|CCL2|TNFRSF10D|PDGFA|TNFRSF21|TNFRSF12A|IL6R	http://www.genome.jp/kegg-bin/show_pathway?hsa04060/hsa:970%09red/hsa:5154%09red/hsa:8793%09red/hsa:27242%09red/hsa:2921%09red/hsa:51330%09red/hsa:3572%09red/hsa:3570%09red/hsa:7040%09red/hsa:7042%09red/hsa:8797%09red/hsa:4233%09red/hsa:6347%09red/hsa:9180%09red/hsa:1956%09red/hsa:659%09red/hsa:268%09red/hsa:4050%09red/hsa:7048%09red	img/hsa04060.html
Retinol metabolism	KEGG PATHWAY	hsa00830	1	65	0.999974791181	1.0	ALDH1A1	http://www.genome.jp/kegg-bin/show_pathway?hsa00830/hsa:216%09red	img/hsa00830.html
Neuroactive ligand-receptor interaction	KEGG PATHWAY	hsa04080	7	278	1.0	1.0	PARD3|ADRA1D|GRID2|GRIN2D|GABRA5|LPAR3|TRPV1	http://www.genome.jp/kegg-bin/show_pathway?hsa04080/hsa:7442%09red/hsa:146%09red/hsa:23566%09red/hsa:2558%09red/hsa:56288%09red/hsa:2906%09red/hsa:2895%09red	img/hsa04080.html
Olfactory transduction	KEGG PATHWAY	hsa04740	4	417	1.0	1.0	CAMK2G|GNB1|CALM3|CALM1	http://www.genome.jp/kegg-bin/show_pathway?hsa04740/hsa:801%09red/hsa:808%09red/hsa:818%09red/hsa:2782%09red	img/hsa04740.html
