# Supplementary material for: IGF2BP3 May Contributes to Lung Tumorigenesis by Regulating the Alternative Splicing of PKM
Source: Front Bioeng Biotechnol. 2020 Sep 2;8:679. doi: 10.3389/fbioe.2020.00679 (PMC7492387; doi:10.3389/fbioe.2020.00679)
Supplement: Supplementary file 8 [file Data_Sheet_2.zip]

Archive with 2 entries (2 files):
- ENSG00000067225.17_PKM.pdf
- ENSG00000145741.15_BTF3.pdf
