# Supplementary material for: IGF2BP3 May Contributes to Lung Tumorigenesis by Regulating the Alternative Splicing of PKM
Source: Front Bioeng Biotechnol. 2020 Sep 2;8:679. doi: 10.3389/fbioe.2020.00679 (PMC7492387; doi:10.3389/fbioe.2020.00679)
Supplement: Supplementary file 9 [file Data_Sheet_3.zip]

Archive with 12 entries (12 files):
- ENSG00000102316.16_MAGED2.pdf
- ENSG00000077150.17_NFKB2.pdf
- ENSG00000112715.20_VEGFA.pdf
- ENSG00000126767.17_ELK1.pdf
- ENSG00000168066.20_SF1.pdf
- ENSG00000143537.13_ADAM15.pdf
- ENSG00000160691.18_SHC1.pdf
- ENSG00000197948.10_FCHSD1.pdf
- ENSG00000152795.17_HNRNPDL.pdf
- ENSG00000132507.17_EIF5A.pdf
- ENSG00000128463.12_EMC4.pdf
- ENSG00000110492.15_MDK.pdf
